# Supplementary material for: An epigenetic breeding system in soybean for increased yield and stability
Source: Plant Biotechnol J. 2018 May 7;16(11):1836–47. doi: 10.1111/pbi.12919 (PMC6181216; doi:10.1111/pbi.12919)
Supplement: Supplementary file 10 — Table S1 Spreadsheet containing differentially expressed genes in mild and severe soybean MSH1‐RNAi. [file PBI-16-1836-s006.xls]

## Sheet: mildMSH1-DR_UP
Table S1: Spreadsheet containing differentially expressed genes in mild and severe soybean MSH1-RNAi. Affymetrix Soybean Genome Array probe IDs were matched to corresponding soybean gene and best Arabidopsis BLAST hit (e-value < e-10) gene IDs using custom R script and annotation from Phytozome.
Affy_Probe	Matching_Soybean_Gene	BLASTN_evalue	BLASTN_PercentIdentity	BLASTN_PercentOverlap	Best_Arabidopsis_Hit
Gma.6089.1.S1_at	Glyma01g17590.1	1e-173	99.06	66.46	NO BLASTP HIT (E<10-6)
Gma.8204.1.A1_at	Glyma04g14800.3	0	98.75	23.75	AT3G22370.1
GmaAffx.87101.1.S1_at	No Soybean Match Identified, E<10E-30, Perecent ID>95%	NA	NA	NA	NO BLASTX HIT (E<10-6)
GmaAffx.85832.1.S1_at	Glyma07g30410.1	0	98.49	46.39	AT1G14870.1
GmaAffx.245.1.S1_at	Glyma15g42490.1	0	99.47	58.73	NO BLASTP HIT (E<10-6)
Gma.1439.1.S1_at	Glyma04g14800.3	0	96.02	21.26	AT3G22370.1
Gma.12326.1.S1_at	Glyma13g40500.1	1e-142	100	56.67	NO BLASTP HIT (E<10-6)
Gma.3136.1.S1_s_at	Glyma13g04670.1	1e-150	100	12.92	AT4G31940.1
Gma.3136.1.S1_at	Glyma13g04670.1	4e-31	98.57	3.39	AT4G31940.1
GmaAffx.51101.1.S1_at	Glyma10g39060.1	0	99.72	45.1	AT2G32020.1
Gma.487.1.S1_at	Glyma18g43750.1	2e-35	100	6.57	AT3G11020.1
Gma.2730.1.S1_at	Glyma06g20730.1	0	100	47.49	AT5G62480.1
Gma.17839.1.S1_at	Glyma13g32930.1	0	99.8	54.47	AT5G64400.1
GmaAffx.82582.1.S1_at	Glyma13g27110.1	0	100	65.29	NO BLASTP HIT (E<10-6)
Gma.15381.1.S1_at	Glyma18g01340.2	9e-68	95.33	26.74	AT3G48140.1
GmaAffx.64502.1.S1_at	Glyma13g02220.1	1e-170	100	62.4	NO BLASTP HIT (E<10-6)
Gma.7163.1.A1_at	Glyma12g23150.1	1e-139	98.84	25.05	AT4G27450.1
Gma.3136.2.A1_s_at	Glyma13g04670.1	1e-157	99.3	13.79	AT4G31940.1
Gma.4526.1.S1_at	Glyma10g05210.1	0	100	64.79	AT2G37430.1
Gma.18035.1.S1_at	Glyma17g33690.2	0	99.41	22.72	AT4G31750.1
GmaAffx.11276.1.S1_s_at	No Soybean Match Identified, E<10E-30, Perecent ID>95%	NA	NA	NA	AT4G32480.1
Gma.7430.1.A1_at	Glyma01g07690.1	0	100	18.4	AT5G13210.1
Gma.8048.1.S1_at	Glyma08g16050.1	1e-103	100	100	NO BLASTP HIT (E<10-6)
Gma.4819.1.S1_at	Glyma16g32960.1	1e-105	100	10.36	AT2G36530.1
Gma.4075.1.S1_at	Glyma20g01110.1	1e-176	100	56.73	NO BLASTP HIT (E<10-6)
GmaAffx.50811.2.S1_at	Glyma15g08480.2	0	98.59	25.09	AT4G28500.1
Gma.7163.2.S1_at	Glyma12g23150.1	0	100	37.33	AT4G27450.1
GmaAffx.83685.1.S1_at	Glyma20g29720.1	1e-56	100	19.68	AT5G52270.1
GmaAffx.61930.1.S1_at	Glyma04g14790.1	0	98.3	21.77	AT5G45380.1
GmaAffx.91346.1.S1_x_at	Glyma13g24760.1	0	100	30.36	AT2G20670.1
Gma.8113.1.A1_at	Glyma15g08480.2	1e-131	96.92	15.28	AT4G28500.1
GmaAffx.19618.1.A1_at	Glyma08g19430.1	0	98.47	36.96	AT1G43670.1
Gma.4819.3.S1_s_at	Glyma09g28100.1	1e-166	100	15.97	AT2G36530.1
GmaAffx.54778.1.S1_at	No Soybean Match Identified, E<10E-30, Perecent ID>95%	NA	NA	NA	NO BLASTX HIT (E<10-6)
Gma.8859.1.A1_at	Glyma15g03110.1	0	99.76	23.93	AT1G72790.1
GmaAffx.20724.1.S1_at	Glyma10g35700.1	1e-69	100	6.52	AT5G60390.3
GmaAffx.73306.1.S1_at	No Soybean Match Identified, E<10E-30, Perecent ID>95%	NA	NA	NA	AT1G10170.1
GmaAffx.41990.1.S1_at	Glyma09g04690.1	0	95.54	69.95	NO BLASTP HIT (E<10-6)
Gma.17174.1.S1_s_at	Glyma02g18260.4	1e-176	100	40.76	AT4G39235.1
GmaAffx.19055.1.S1_at	Glyma05g23970.1	1e-157	100	52.73	NO BLASTP HIT (E<10-6)
GmaAffx.82748.1.S1_s_at	Glyma12g13290.1	1e-115	100	17.55	AT4G28400.1
Gma.8370.1.S1_at	Glyma06g44450.1	5e-163	99.62	31.33	AT4G28400.1
GmaAffx.82748.1.S1_at	Glyma12g13290.1	0	100	28.63	AT4G28400.1
GmaAffx.26010.1.S1_at	Glyma10g02080.1	7e-51	100	7.25	AT3G16770.1
GmaAffx.90940.1.S1_s_at	Glyma15g08480.1	0	99.47	20.26	AT4G28500.1
Gma.2593.1.S1_s_at	Glyma10g33650.1	0	100	48.77	AT3G09270.1
Gma.5820.1.S1_s_at	Glyma06g19810.1	1e-166	97.49	55.29	AT1G19020.1
Gma.4819.2.S1_at	Glyma09g28100.1	1e-165	100	15.92	AT2G36530.1
Gma.10907.2.S1_s_at	Glyma15g07720.4	1e-120	100	16.74	AT4G27450.1
Gma.10907.3.S1_at	Glyma15g07850.3	0	100	27.85	AT4G27450.1
GmaAffx.87793.1.S1_at	Glyma11g36910.1	8e-39	100	10.3	AT3G48660.1
GmaAffx.37477.1.S1_s_at	Glyma06g05280.5	1e-31	98.68	5.29	AT1G10070.2
GmaAffx.60936.1.S1_at	Glyma07g05370.1	1e-137	96.73	19.48	AT3G49530.1
GmaAffx.91617.1.S1_at	Glyma05g03920.1	0	97.77	44.94	AT2G45360.1
GmaAffx.81585.1.S1_at	Glyma05g37420.1	8e-83	99.37	15.12	AT1G01490.2
GmaAffx.88118.1.S1_at	Glyma02g01100.1	1e-151	100	6.42	AT2G47000.1
GmaAffx.50811.1.S1_at	Glyma15g08480.2	1e-110	100	11.75	AT4G28500.1
Gma.12099.1.A1_at	Glyma03g36850.1	0	100	62.06	AT3G62950.1
GmaAffx.50338.1.S1_at	No Soybean Match Identified, E<10E-30, Perecent ID>95%	NA	NA	NA	AT2G32150.1
Gma.2751.1.S1_at	Glyma11g36910.1	2e-46	100	11.97	AT3G48660.1
Gma.8628.1.S1_at	Glyma05g25920.1	0	98.82	80.53	AT5G46295.1
Gma.15916.1.S1_at	Glyma06g05300.1	0	100	34.67	AT2G25900.1
Gma.15781.1.A1_at	Glyma08g08760.1	0	99.78	79.44	NO BLASTP HIT (E<10-6)
Gma.14155.3.S1_at	Glyma06g07130.1	0	100	33.12	AT4G32280.1
GmaAffx.93489.1.A1_at	Glyma13g04670.1	0	98.67	25.54	AT4G31940.1
GmaAffx.33615.1.S1_at	No Soybean Match Identified, E<10E-30, Perecent ID>95%	NA	NA	NA	NO BLASTX HIT (E<10-6)
GmaAffx.73181.1.S1_at	No Soybean Match Identified, E<10E-30, Perecent ID>95%	NA	NA	NA	AT2G44310.1
Gma.4336.1.S1_at	Glyma12g05320.1	0	100	55.96	NO BLASTP HIT (E<10-6)
GmaAffx.90540.1.A1_s_at	Glyma02g01100.1	1e-124	100	5.33	AT2G47000.1
Gma.3719.1.A1_at	Glyma07g25710.1	1e-144	100	11.66	AT4G01870.1
GmaAffx.91346.1.S1_at	Glyma13g24760.1	0	100	29.87	AT2G20670.1
GmaAffx.20121.1.S1_at	No Soybean Match Identified, E<10E-30, Perecent ID>95%	NA	NA	NA	NO BLASTX HIT (E<10-6)
GmaAffx.36659.1.S1_s_at	Glyma16g22490.1	1e-125	100	49.78	AT5G14650.1
GmaAffx.38484.1.S1_s_at	Glyma03g14980.1	1e-108	100	21.6	AT2G37970.1
Gma.1248.1.S1_s_at	Glyma10g39450.1	0	100	23.59	AT2G32150.1
GmaAffx.87053.1.S1_at	No Soybean Match Identified, E<10E-30, Perecent ID>95%	NA	NA	NA	NO BLASTX HIT (E<10-6)
Gma.625.1.S1_at	Glyma17g05500.2	0	99.81	26.57	AT4G16740.1
Gma.4261.2.S1_at	Glyma14g39820.3	1e-117	95.88	7.95	AT2G30600.4
Gma.4089.1.S1_s_at	Glyma12g01580.2	0	99.7	34.29	AT4G25200.1
GmaAffx.89512.1.S1_s_at	Glyma12g00970.1	0	97.69	67.76	NO BLASTP HIT (E<10-6)
GmaAffx.91098.1.S1_s_at	Glyma12g01580.2	1e-122	99.55	23	AT4G25200.1
Gma.5870.1.S1_at	Glyma05g28820.1	1e-156	100	20.26	AT1G15670.1
GmaAffx.26650.1.S1_at	Glyma11g37800.1	0	100	45.17	NO BLASTP HIT (E<10-6)
GmaAffx.43461.2.S1_at	No Soybean Match Identified, E<10E-30, Perecent ID>95%	NA	NA	NA	NO BLASTX HIT (E<10-6)
Gma.17616.1.S1_at	Glyma10g35700.1	1e-130	100	11.56	AT5G60390.3
GmaAffx.42822.1.A1_at	Glyma18g09140.1	0	99.28	15.38	AT3G07040.1
Gma.14014.1.A1_at	Glyma09g41300.1	1e-129	97.23	15.69	AT5G01820.1
GmaAffx.9142.1.S1_at	Ambiguous Hit	NA	NA	NA	AT3G59940.1
GmaAffx.22821.1.S1_at	Glyma19g44390.2	0	98.09	16.55	AT3G03300.2
GmaAffx.63114.1.A1_at	Glyma08g19140.1	1e-157	100	11.87	AT1G78160.1
Gma.3828.1.S1_at	Glyma06g45020.1	1e-150	100	32.84	NO BLASTP HIT (E<10-6)
GmaAffx.42182.1.S1_at	Glyma05g36090.1	2e-77	100	34.35	NO BLASTP HIT (E<10-6)
Gma.1960.1.S1_at	Glyma09g29800.2	0	95.29	18.31	AT1G18330.2
GmaAffx.78009.1.S1_at	Glyma17g10820.1	4e-35	100	7.4	AT3G47600.1
GmaAffx.49045.2.S1_at	Glyma14g39820.4	5e-163	100	9.21	AT2G30600.4
GmaAffx.54978.1.S1_at	Glyma03g22230.1	0	100	27.71	AT3G25250.1
GmaAffx.90540.1.A1_at	Glyma02g01100.1	5e-96	100	4.21	AT2G47000.1
GmaAffx.89246.1.S1_s_at	Glyma02g18090.1	0	100	45.67	AT5G65600.1
Gma.6327.1.S1_s_at	Glyma11g37370.1	1e-69	100	20.28	AT3G48140.1
Gma.16644.1.S1_at	Glyma12g04300.1	1e-172	99.06	36.13	AT4G34630.1
Gma.4226.2.S1_at	Glyma09g26940.1	0	96.36	34.3	AT3G61060.1
Gma.4554.1.S1_s_at	Glyma16g01940.3	0	100	18.54	NO BLASTP HIT (E<10-6)
GmaAffx.78381.2.S1_at	Glyma07g36440.1	1e-30	100	2.6	AT3G06500.1
GmaAffx.18265.1.A1_at	Glyma01g04790.2	0	98.42	17.41	AT1G32490.1
GmaAffx.1715.1.S1_at	Glyma01g44690.1	0	99.78	57.57	AT2G32020.1
Gma.13107.2.S1_at	Glyma13g03430.1	0	98.56	17.12	AT1G44446.1
Gma.7769.1.A1_at	Glyma18g05160.1	1e-153	100	44.88	AT5G56550.1
GmaAffx.55452.1.S1_at	No Soybean Match Identified, E<10E-30, Perecent ID>95%	NA	NA	NA	NO BLASTX HIT (E<10-6)
Gma.1735.1.A1_at	Glyma19g31470.1	0	99.72	36.74	NO BLASTP HIT (E<10-6)
Gma.3013.1.S1_s_at	Glyma11g35870.1	0	99.07	66.51	AT5G27760.1
GmaAffx.27331.1.S1_at	Glyma06g23380.1	0	98.04	44.42	AT1G49000.1
Gma.12866.1.A1_at	Glyma07g05360.1	2e-30	98.59	4.17	AT3G49530.1
Gma.14010.1.A1_at	No Soybean Match Identified, E<10E-30, Perecent ID>95%	NA	NA	NA	NO BLASTX HIT (E<10-6)
GmaAffx.11213.1.A1_at	Glyma02g10620.1	9e-91	100	28.92	AT3G55240.1
GmaAffx.80172.1.A1_at	Glyma03g24300.2	1e-131	99.58	4.59	AT3G60160.1
GmaAffx.36646.1.S1_at	No Soybean Match Identified, E<10E-30, Perecent ID>95%	NA	NA	NA	NO BLASTX HIT (E<10-6)
Gma.12121.1.S1_at	Glyma05g35940.1	0	96.38	46.21	AT5G56550.1
Gma.16700.1.S1_at	Glyma20g16920.1	0	100	36.47	AT5G61590.1
Gma.9828.1.S1_at	Glyma20g28320.3	1e-168	100	23.56	AT2G32150.1
Gma.6278.1.S1_at	Glyma03g16620.2	1e-154	99.64	39.24	AT3G53980.2
Gma.7737.1.S1_at	No Soybean Match Identified, E<10E-30, Perecent ID>95%	NA	NA	NA	AT1G15170.1
Gma.10911.1.S1_at	Glyma02g37710.2	0	99.54	27.58	AT4G33580.1
Gma.6333.2.S1_at	No Soybean Match Identified, E<10E-30, Perecent ID>95%	NA	NA	NA	NO BLASTX HIT (E<10-6)
Gma.9553.1.A1_at	Glyma14g06080.1	0	98.36	22.46	AT2G40340.1
GmaAffx.55607.1.S1_at	Glyma20g01100.1	1e-164	98.7	65.39	AT2G15960.1
GmaAffx.89910.1.S1_at	Glyma04g42240.1	0	97.76	24.35	AT1G76980.1
GmaAffx.68386.1.S1_at	No Soybean Match Identified, E<10E-30, Perecent ID>95%	NA	NA	NA	NO BLASTX HIT (E<10-6)
GmaAffx.24438.1.S1_at	Glyma04g29490.1	0	95.73	37.2	NO BLASTP HIT (E<10-6)
Gma.8262.1.A1_at	Glyma03g22230.1	1e-76	96.88	13.64	AT3G25250.1
Gma.7738.1.A1_at	Glyma13g29760.1	0	100	28.66	AT4G18880.1
GmaAffx.67407.1.S1_at	Glyma05g36100.3	1e-178	99.38	27.4	AT4G26260.1
Gma.1727.1.S1_at	Glyma03g12070.2	0	99.73	20.71	AT2G39730.1
GmaAffx.91881.1.S1_s_at	Glyma17g35190.1	0	100	53.18	AT1G10140.1
GmaAffx.5448.1.S1_at	Glyma16g04720.1	1e-113	95.85	12.37	AT5G18270.1
Gma.4058.1.S1_at	Ambiguous Hit	NA	NA	NA	AT5G18840.1
Gma.13107.1.A1_at	Glyma13g03430.1	1e-112	99.05	10.38	AT1G44446.1
GmaAffx.7161.1.A1_at	Glyma02g26490.1	1e-152	100	23.46	NO BLASTP HIT (E<10-6)
Gma.5816.1.S1_at	Glyma05g36100.3	5e-163	96.56	24.54	AT4G26260.1
GmaAffx.51290.2.S1_at	Glyma13g36560.2	0	98.71	27.05	AT2G42750.1
GmaAffx.1824.1.A1_at	No Soybean Match Identified, E<10E-30, Perecent ID>95%	NA	NA	NA	AT1G72520.1
GmaAffx.1271.1.S1_at	Glyma19g39830.1	0	96.45	28.63	AT1G02860.1
GmaAffx.74639.1.S1_at	Glyma06g45030.1	0	100	37.38	NO BLASTP HIT (E<10-6)
Gma.7387.1.A1_a_at	Glyma16g02050.2	0	98.48	14.54	AT5G02810.1
GmaAffx.18953.1.S1_at	Glyma05g32850.1	1e-120	100	15.78	AT1G01720.1
Gma.4524.1.A1_at	Glyma11g03240.1	1e-72	99.29	15.56	AT3G60780.1
GmaAffx.52735.2.S1_at	Glyma01g07690.1	0	100	15.3	AT5G13210.1
GmaAffx.91687.1.A1_s_at	Glyma08g39390.1	0	100	23.93	AT1G60420.1
GmaAffx.69787.1.S1_at	Glyma17g14400.1	1e-140	98.12	25.05	AT2G45360.1
GmaAffx.93435.1.S1_at	Glyma13g24760.1	1e-57	100	9.17	AT2G20670.1
GmaAffx.15202.1.S1_at	Glyma17g02230.1	0	98.9	20.67	AT5G18980.1
GmaAffx.78381.1.S1_at	Glyma17g04160.2	0	99.1	11.4	AT3G06500.1
GmaAffx.35845.1.S1_s_at	No Soybean Match Identified, E<10E-30, Perecent ID>95%	NA	NA	NA	AT1G16720.1
GmaAffx.5475.1.S1_at	Glyma01g38590.1	0	99.78	25.93	AT3G26300.1
Gma.17707.1.A1_at	Glyma03g32920.1	0	99.46	44.26	AT5G02540.1
GmaAffx.60268.1.S1_at	Glyma03g08250.1	1e-153	97.62	23.28	AT5G01520.1
Gma.4226.1.S1_at	Glyma09g26940.1	0	100	30.98	AT3G61060.1
GmaAffx.13228.1.S1_at	Glyma15g11410.1	1e-160	99.32	17.17	AT3G21690.1
GmaAffx.32901.3.S1_at	Glyma04g35040.1	0	99.75	18.79	AT5G50100.1
Gma.1822.1.S1_s_at	Glyma08g21410.1	0	100	31.27	AT4G25150.1
GmaAffx.21316.1.S1_at	Glyma18g00490.1	2e-93	99.43	64	NO BLASTP HIT (E<10-6)
Gma.2560.2.S1_at	Glyma17g04160.2	1e-113	100	7	AT3G06500.1
GmaAffx.9618.1.S1_at	Glyma08g23340.1	1e-131	100	15.05	AT5G10930.1
GmaAffx.16450.1.S1_at	Glyma09g41340.1	1e-154	99.29	12.94	AT5G58380.1
Gma.7387.2.S1_at	Glyma07g05530.2	0	99.69	12.4	AT5G02810.1
GmaAffx.1097.1.A1_at	Glyma02g09400.1	1e-107	100	9.23	AT3G12580.1
Gma.9996.1.S1_at	Glyma19g39920.1	0	98.59	75.91	AT4G02380.1
GmaAffx.72183.1.A1_at	Glyma15g00410.1	0	100	61.35	NO BLASTP HIT (E<10-6)
GmaAffx.12855.1.A1_at	Glyma05g31400.1	0	96.92	15.97	AT4G39790.1
Gma.1400.3.S1_s_at	Glyma15g00580.1	1e-132	99.58	21.31	NO BLASTP HIT (E<10-6)
GmaAffx.1166.1.S1_at	Glyma17g10920.2	1e-152	97.03	16.77	AT3G47500.1
GmaAffx.91687.1.S1_at	Glyma08g39390.1	0	100	17.59	AT1G60420.1
GmaAffx.1271.2.S1_at	Glyma03g37210.1	0	100	27.82	AT1G02860.1
GmaAffx.49045.1.S1_at	Glyma14g39820.4	0	100	14.89	AT2G30600.4
Gma.8538.1.S1_at	Glyma02g37990.1	0	99.45	29.71	AT1G70170.1
GmaAffx.93343.1.S1_s_at	Glyma09g41050.1	1e-134	100	21.03	AT3G56400.1
GmaAffx.92185.1.S1_s_at	Glyma15g10480.1	1e-158	98.31	14.55	AT5G18670.1
GmaAffx.77719.1.S1_at	Glyma18g05700.1	0	97.51	38.37	AT1G14320.1
GmaAffx.68318.1.S1_at	Glyma19g35180.4	0	100	59.73	AT2G33310.3
Gma.10621.1.S1_at	Glyma07g23260.1	0	97.65	50.5	AT2G01340.1
Gma.13753.1.A1_at	Glyma14g23860.1	1e-92	98.33	8.96	AT1G44446.1
GmaAffx.81692.1.S1_at	No Soybean Match Identified, E<10E-30, Perecent ID>95%	NA	NA	NA	NO BLASTX HIT (E<10-6)
Gma.13913.1.A1_at	Glyma18g40560.1	0	97.39	38.19	AT5G06060.1
Gma.11265.2.S1_at	Glyma15g10480.1	0	98.3	26.06	AT5G18670.1
GmaAffx.37802.1.S1_at	Glyma10g43760.3	9e-74	100	9.85	AT2G39420.1
GmaAffx.87026.1.S1_at	Glyma19g39460.1	1e-180	100	22.3	AT2G47890.1
GmaAffx.66669.1.S1_at	Glyma20g35670.1	0	100	15.86	AT1G33420.1
GmaAffx.93343.1.S1_at	Glyma09g41050.1	2e-74	100	12.22	AT3G56400.1
GmaAffx.38516.1.A1_at	Glyma06g45030.1	1e-145	100	28.17	NO BLASTP HIT (E<10-6)
Gma.13407.1.A1_at	Glyma12g01700.1	1e-157	100	17.43	AT1G64980.1
GmaAffx.86638.1.S1_at	No Soybean Match Identified, E<10E-30, Perecent ID>95%	NA	NA	NA	AT3G07040.1
GmaAffx.73525.1.S1_at	Glyma13g31230.1	1e-125	100	16.44	AT4G32480.1
GmaAffx.55244.1.A1_at	Glyma09g05700.1	1e-139	100	24.7	AT3G22160.1
GmaAffx.30578.1.A1_at	Glyma13g27060.1	1e-162	100	18.54	AT1G12200.1
Gma.3546.3.S1_a_at	Glyma11g07930.4	1e-125	98.32	23	AT4G38960.1

## Sheet: mildMSH1-DR_DOWN
Affy_Probe	Matching_Soybean_Gene	BLASTN_evalue	BLASTN_PercentIdentity	BLASTN_PercentOverlap	Best_Arabidopsis_Hit
Gma.11467.1.S1_at	Glyma19g43930.1	0	99.75	28.38	AT5G33370.1
Gma.8489.1.S1_s_at	Glyma12g16380.2	0	100	26.76	AT5G54770.1
Gma.12571.1.A1_at	Glyma06g18480.2	1e-148	95.81	12.43	AT3G57520.2
GmaAffx.33640.1.S1_at	Glyma19g43340.1	1e-127	100	13.67	AT4G29250.1
Gma.9564.1.S1_at	Ambiguous Hit	NA	NA	NA	AT2G40080.1
Gma.15979.1.A1_at	No Soybean Match Identified, E<10E-30, Perecent ID>95%	NA	NA	NA	AT4G23500.1
GmaAffx.25010.1.S1_at	No Soybean Match Identified, E<10E-30, Perecent ID>95%	NA	NA	NA	AT1G48100.1
GmaAffx.87295.1.S1_at	Glyma12g33730.1	0	98.21	23.97	AT2G31130.1
Gma.8489.1.S1_at	Glyma12g16380.2	0	98.11	32.83	AT5G54770.1
Gma.15958.1.S1_at	Glyma02g41280.1	0	99.77	59.65	AT3G02885.1
Gma.15979.2.S1_at	Glyma18g47130.1	0	99.02	30.15	AT3G61490.2
Gma.8851.1.A1_at	Glyma09g07750.1	1e-138	100	35.63	NO BLASTP HIT (E<10-6)
GmaAffx.53529.1.S1_at	Glyma04g03430.1	0	100	30.47	AT5G42760.1

## Sheet: Severe_MSH1-DR_UP
Affy_Probe	Matching_Soybean_Gene	BLASTN_evalue	BLASTN_PercentIdentity	BLASTN_PercentOverlap	Best_Arabidopsis_Hit
GmaAffx.78968.1.S1_at	Ambiguous Hit	NA	NA	NA	AT5G39670.1
Gma.15523.1.S1_s_at	Ambiguous Hit	NA	NA	NA	AT2G45220.1
GmaAffx.51816.1.S1_at	Ambiguous Hit	NA	NA	NA	AT4G23810.1
Gma.4102.1.S1_at	Ambiguous Hit	NA	NA	NA	AT3G19615.1
GmaAffx.63917.1.S1_s_at	Ambiguous Hit	NA	NA	NA	AT2G29450.1
GmaAffx.41334.1.A1_at	Ambiguous Hit	NA	NA	NA	NO BLASTX HIT (E<10-6)
GmaAffx.81872.1.S1_at	Ambiguous Hit	NA	NA	NA	AT3G55880.2
GmaAffx.36514.1.S1_at	Ambiguous Hit	NA	NA	NA	AT5G05340.1
GmaAffx.4889.1.S1_at	Ambiguous Hit	NA	NA	NA	AT5G20100.1
GmaAffx.65419.2.S1_at	Ambiguous Hit	NA	NA	NA	AT4G29990.1
Gma.8331.1.S1_at	Ambiguous Hit	NA	NA	NA	AT1G23800.1
Gma.2699.1.S1_at	Ambiguous Hit	NA	NA	NA	ATMG00160.1
GmaAffx.9142.1.S1_at	Ambiguous Hit	NA	NA	NA	AT3G59940.1
GmaAffx.24431.1.S1_at	Ambiguous Hit	NA	NA	NA	AT1G22150.1
GmaAffx.65419.1.S1_at	Ambiguous Hit	NA	NA	NA	AT1G51800.1
Gma.2526.3.S1_s_at	Ambiguous Hit	NA	NA	NA	AT4G04450.1
GmaAffx.70691.1.S1_at	Ambiguous Hit	NA	NA	NA	AT2G46600.1
Gma.16830.1.S1_at	Ambiguous Hit	NA	NA	NA	AT1G01490.2
GmaAffx.24431.2.S1_at	Ambiguous Hit	NA	NA	NA	AT1G22150.1
GmaAffx.81622.1.S1_at	Ambiguous Hit	NA	NA	NA	AT4G34590.1
GmaAffx.77910.2.S1_at	Ambiguous Hit	NA	NA	NA	AT1G62130.1
GmaAffx.28736.1.S1_at	Ambiguous Hit	NA	NA	NA	AT4G11850.1
Gma.2746.1.S1_at	Ambiguous Hit	NA	NA	NA	AT5G47530.1
GmaAffx.75561.1.S1_at	Ambiguous Hit	NA	NA	NA	AT5G06740.1
Gma.6359.1.S1_at	Ambiguous Hit	NA	NA	NA	AT2G46600.1
GmaAffx.15270.1.S1_at	Ambiguous Hit	NA	NA	NA	AT5G43470.2
GmaAffx.43786.2.S1_at	Ambiguous Hit	NA	NA	NA	AT2G17820.1
GmaAffx.92849.1.S1_at	Ambiguous Hit	NA	NA	NA	AT1G69490.1
GmaAffx.567.1.S1_at	Ambiguous Hit	NA	NA	NA	AT4G29990.1
Gma.1560.1.S1_s_at	Ambiguous Hit	NA	NA	NA	AT1G78380.1
GmaAffx.24558.1.S1_at	Ambiguous Hit	NA	NA	NA	AT4G13820.1
GmaAffx.33981.1.A1_at	Ambiguous Hit	NA	NA	NA	NO BLASTX HIT (E<10-6)
GmaAffx.84832.1.S1_at	Ambiguous Hit	NA	NA	NA	NO BLASTX HIT (E<10-6)
GmaAffx.58497.1.S1_at	Ambiguous Hit	NA	NA	NA	AT3G14270.1
GmaAffx.33923.1.S1_at	Ambiguous Hit	NA	NA	NA	NO BLASTX HIT (E<10-6)
GmaAffx.53806.1.S1_at	Ambiguous Hit	NA	NA	NA	AT4G01290.2
GmaAffx.34129.1.S1_at	Ambiguous Hit	NA	NA	NA	AT5G01810.2
GmaAffx.80596.1.S1_at	Ambiguous Hit	NA	NA	NA	AT5G50380.1
Gma.7692.1.S1_at	Ambiguous Hit	NA	NA	NA	AT1G61140.3
GmaAffx.62995.1.S1_at	Ambiguous Hit	NA	NA	NA	AT4G22120.5
Gma.415.1.A1_at	Ambiguous Hit	NA	NA	NA	AT3G61460.1
GmaAffx.51044.2.S1_at	Ambiguous Hit	NA	NA	NA	AT5G14420.2
GmaAffx.76634.1.S1_at	Glyma0023s00410.1	1e-153	97.94	18.93	AT4G01070.1
GmaAffx.90870.1.S1_s_at	Glyma0023s00410.1	0	100	34.87	AT4G01070.1
Gma.6645.1.S1_at	Glyma0041s00240.1	0	99.79	43.85	AT5G09530.1
GmaAffx.76284.2.S1_at	Glyma0092s00230.1	1e-147	98.23	23.74	AT3G01400.1
GmaAffx.86317.1.S1_at	Glyma01g00510.1	1e-109	97.24	5.77	AT1G19220.1
GmaAffx.69410.1.S1_at	Glyma01g00730.3	0	100	41.91	AT4G26220.1
Gma.6573.1.S1_at	Glyma01g00950.1	1e-102	100	31.59	NO BLASTP HIT (E<10-6)
GmaAffx.57686.1.S1_at	Glyma01g01400.1	0	100	12.82	AT3G07040.1
GmaAffx.67437.1.S1_at	Glyma01g01400.1	1e-168	99.67	10.72	AT3G07040.1
Gma.3452.1.S1_at	Glyma01g01510.1	0	99.11	18.11	AT4G16070.1
GmaAffx.76391.1.S1_s_at	Glyma01g01510.1	0	100	25.66	AT4G16070.1
GmaAffx.19566.1.S1_at	Glyma01g01550.1	0	99.06	16.54	AT3G18670.1
GmaAffx.16531.1.S1_at	Glyma01g01570.1	1e-117	100	9.64	AT4G16070.1
GmaAffx.37445.1.S1_at	Glyma01g03130.1	0	100	23.52	AT1G12970.1
GmaAffx.28963.1.A1_at	Glyma01g03140.1	3e-89	100	24.52	NO BLASTP HIT (E<10-6)
GmaAffx.93024.1.S1_at	Glyma01g03150.2	2e-88	96.22	9.21	AT3G26510.4
GmaAffx.39591.1.S1_at	Glyma01g03150.2	3e-86	99.39	8.12	AT3G26510.4
GmaAffx.23747.1.S1_at	Glyma01g04310.1	1e-165	96.64	28.12	AT1G10480.1
Gma.1944.1.S1_at	Glyma01g04360.1	0	100	20.15	AT1G59970.1
GmaAffx.5537.1.S1_at	Glyma01g04380.1	0	100	19.15	AT1G24140.1
GmaAffx.18265.1.A1_at	Glyma01g04790.2	0	98.42	17.41	AT1G32490.1
GmaAffx.14913.1.S1_at	Glyma01g05340.2	0	100	10.63	AT2G02870.3
GmaAffx.87055.1.S1_at	Glyma01g05860.1	0	99	18.92	AT1G26810.1
GmaAffx.92778.1.S1_x_at	Glyma01g06150.2	5e-40	100	7.08	AT1G69490.1
Gma.7467.1.A1_at	Glyma01g06550.1	0	99.57	23.21	AT1G13960.2
GmaAffx.74923.1.S1_at	Glyma01g06820.1	1e-178	100	22.78	AT1G17020.1
Gma.8240.1.S1_at	Glyma01g06820.1	0	100	35	AT1G17020.1
Gma.7430.1.A1_at	Glyma01g07690.1	0	100	18.4	AT5G13210.1
GmaAffx.52735.2.S1_at	Glyma01g07690.1	0	100	15.3	AT5G13210.1
GmaAffx.52735.1.S1_at	Glyma01g07690.1	1e-114	100	8.49	AT5G13210.1
GmaAffx.69502.1.S1_at	Glyma01g08650.1	1e-142	100	33.25	NO BLASTP HIT (E<10-6)
Gma.3758.2.S1_x_at	Glyma01g11390.1	0	98.12	33.13	AT1G32700.1
Gma.3758.2.S1_at	Glyma01g11390.1	0	97.85	28.98	AT1G32700.1
Gma.33.1.S1_at	Glyma01g16140.1	0	100	35.18	AT1G65680.1
Gma.6089.1.S1_at	Glyma01g17590.1	1e-173	99.06	66.46	NO BLASTP HIT (E<10-6)
GmaAffx.79325.1.S1_at	Glyma01g22750.1	0	97.44	47.74	NO BLASTP HIT (E<10-6)
GmaAffx.78790.1.S1_at	Glyma01g23140.1	4e-39	100	2.29	AT1G68710.1
GmaAffx.35506.1.S1_at	Glyma01g25960.3	0	97.55	56.47	AT5G02020.1
Gma.16720.2.A1_at	Glyma01g26220.1	0	99.46	39.16	AT3G09270.1
Gma.4470.1.S1_s_at	Glyma01g26840.2	0	100	42	AT3G54040.1
Gma.4382.1.S1_at	Glyma01g28760.1	0	99.77	37.93	NO BLASTP HIT (E<10-6)
GmaAffx.91558.1.S1_s_at	Glyma01g31730.1	0	97.67	44.08	AT5G49040.1
Gma.15568.1.S1_at	Glyma01g31750.1	0	98.33	45.21	AT5G49040.1
GmaAffx.36938.1.S1_at	Glyma01g31920.1	0	100	18.92	AT2G38470.1
Gma.3285.1.S1_at	Glyma01g32070.1	1e-152	99.64	27.45	AT5G01750.2
GmaAffx.92099.1.S1_at	Glyma01g32070.1	1e-160	98.34	30.16	AT5G01750.2
GmaAffx.74228.1.S1_at	Glyma01g32680.1	0	96.42	44.22	AT5G01850.1
GmaAffx.18924.1.S1_at	Glyma01g33070.2	0	99.82	38.26	AT2G18950.1
GmaAffx.92388.1.S1_s_at	Glyma01g33150.1	0	98.12	21.39	AT4G31970.1
GmaAffx.73765.1.S1_s_at	Glyma01g33450.1	0	97.51	43.28	AT2G45220.1
GmaAffx.55147.1.S1_at	Glyma01g34620.1	1e-165	100	40.25	AT3G60890.1
GmaAffx.88272.4.S1_at	Glyma01g35190.3	1e-129	96.2	7.23	AT4G19110.1
GmaAffx.88272.3.S1_at	Glyma01g35190.3	0	96.63	15.48	AT4G19110.1
GmaAffx.14871.1.S1_at	Glyma01g36590.1	0	99.39	12.75	AT1G47670.1
Gma.6511.1.S1_at	Glyma01g36720.1	0	100	47.3	AT2G17710.1
Gma.11023.2.S1_a_at	Glyma01g36770.4	0	100	16.72	AT2G17760.1
GmaAffx.65758.1.S1_at	Glyma01g37080.1	0	100	23.79	AT3G24255.1
Gma.7796.1.S1_at	Glyma01g37090.1	0	99.79	57.59	AT2G17880.1
Gma.5863.1.S1_at	Glyma01g37810.1	0	98.48	31.48	AT4G39230.1
Gma.16735.2.S1_at	Glyma01g37820.1	1e-143	95.3	21.74	AT1G75280.1
GmaAffx.90806.1.S1_at	Glyma01g37820.1	1e-164	99.66	21.52	AT1G75280.1
GmaAffx.90806.1.S1_s_at	Glyma01g37820.1	0	99.09	39.9	AT1G75280.1
GmaAffx.84307.1.S1_at	Glyma01g38360.1	1e-158	100	14.37	AT4G36710.1
GmaAffx.60672.1.S1_at	Glyma01g38380.1	1e-118	100	13.1	AT4G36730.1
GmaAffx.56300.1.S1_at	Glyma01g38430.1	0	99.32	29.89	AT3G50740.1
GmaAffx.5475.1.S1_at	Glyma01g38590.1	0	99.78	25.93	AT3G26300.1
GmaAffx.5475.2.S1_at	Glyma01g38590.1	0	100	19.9	AT3G26300.1
GmaAffx.19096.1.S1_at	Glyma01g38610.1	0	100	17.72	AT5G25130.1
GmaAffx.64037.1.S1_at	Glyma01g38870.1	0	98.31	21.71	AT4G31940.1
Gma.2342.1.S1_at	Glyma01g39260.1	0	100	32.07	AT4G36990.1
Gma.3604.1.S1_at	Glyma01g39460.1	6e-56	100	9.71	AT4G34050.1
Gma.11522.2.S1_at	Glyma01g39590.1	0	99.8	42.93	AT3G50220.1
Gma.11522.1.S1_at	Glyma01g39590.1	1e-143	99.61	21.93	AT3G50220.1
GmaAffx.47893.1.S1_at	Glyma01g39600.2	0	98.65	31.56	AT2G23320.1
GmaAffx.74069.1.S1_at	Glyma01g39850.1	0	100	35.35	AT4G29090.1
GmaAffx.19358.1.S1_at	Glyma01g41200.1	1e-160	100	16.87	AT5G47070.1
GmaAffx.19358.2.S1_at	Glyma01g41200.1	0	99.73	21.75	AT5G47070.1
Gma.8954.1.S1_at	Glyma01g41330.1	6e-86	100	14.31	AT4G17030.1
GmaAffx.81362.1.S1_at	Glyma01g41330.1	1e-162	100	25.76	AT4G17030.1
Gma.7391.1.S1_at	Glyma01g41440.1	9e-74	100	19.23	AT2G35658.1
GmaAffx.85218.1.S1_at	Glyma01g41530.1	1e-179	100	31.51	AT5G47230.1
GmaAffx.87809.2.S1_at	Glyma01g41790.1	0	97.39	10.01	AT5G47490.1
GmaAffx.91194.1.S1_at	Glyma01g41920.1	1e-108	96	16.2	AT4G17260.1
GmaAffx.93065.1.S1_at	Glyma01g41920.1	3e-89	100	11.88	AT4G17260.1
GmaAffx.63625.1.S1_at	Glyma01g42420.1	0	99.81	18.01	AT2G42010.1
GmaAffx.92699.1.S1_s_at	Glyma01g42660.1	2e-42	100	7.95	AT4G11650.1
Gma.2821.1.S1_at	Glyma01g42660.1	1e-115	99.07	19.96	AT4G11650.1
GmaAffx.92230.1.A1_s_at	Glyma01g42670.1	0	100	32.82	AT4G11650.1
GmaAffx.92230.1.S1_at	Glyma01g42670.1	0	100	41.68	AT4G11650.1
GmaAffx.53128.1.S1_at	Glyma01g42790.1	0	95.92	16.95	AT1G63440.1
GmaAffx.82048.1.S1_at	Glyma01g43010.1	1e-107	95.98	21.31	AT1G63830.1
Gma.6763.1.A1_at	Glyma01g43190.1	0	100	15.3	AT1G64060.1
Gma.744.1.S1_at	Glyma01g43420.1	0	99.77	33.84	AT4G23810.1
Gma.4300.1.S1_s_at	Glyma01g43880.1	0	100	25.4	AT5G13930.1
Gma.4300.1.A1_at	Glyma01g43880.1	1e-122	100	14.71	AT5G13930.1
Gma.8472.1.S1_at	Glyma01g44270.1	1e-137	100	14.89	AT1G65060.1
GmaAffx.14141.1.A1_at	Glyma01g44430.1	4e-84	100	11.6	AT1G32700.1
Gma.4360.1.S1_s_at	Glyma01g44600.1	0	100	28.83	AT1G76690.1
GmaAffx.90530.1.S1_s_at	Glyma01g44600.1	1e-145	98.89	19.06	AT1G76690.1
GmaAffx.1715.1.S1_at	Glyma01g44690.1	0	99.78	57.57	AT2G32020.1
GmaAffx.92466.1.A1_at	Glyma01g44930.1	1e-165	97.77	15.45	AT5G26340.1
Gma.358.1.S1_at	Glyma01g45000.1	0	99.8	32.27	AT3G48690.1
GmaAffx.92722.1.S1_at	Glyma01g45020.1	0	100	21.16	AT1G47480.1
GmaAffx.37677.1.S1_s_at	Glyma01g45020.1	9e-82	100	9.07	AT1G47480.1
GmaAffx.43343.3.S1_s_at	Glyma01g45020.1	1e-79	100	8.83	AT1G47480.1
Gma.17797.1.S1_at	Glyma01g45170.2	0	100	13.03	AT4G23180.1
GmaAffx.18769.1.S1_at	Glyma01g45500.1	1e-156	100	46.03	NO BLASTP HIT (E<10-6)
Gma.5030.1.A1_at	Glyma02g00250.1	1e-138	95.17	12.33	AT2G23770.1
GmaAffx.57931.1.S1_at	Glyma02g00250.1	0	99.49	16.75	AT2G23770.1
GmaAffx.86352.1.S1_at	Glyma02g00560.1	1e-161	97.76	28.12	NO BLASTP HIT (E<10-6)
GmaAffx.1694.1.S1_at	Glyma02g00820.1	0	95.79	26.07	AT1G06180.1
GmaAffx.23351.1.S1_at	Glyma02g00870.1	1e-167	100	25.52	AT3G23240.1
GmaAffx.88118.1.S1_at	Glyma02g01100.1	1e-151	100	6.42	AT2G47000.1
GmaAffx.90540.1.A1_s_at	Glyma02g01100.1	1e-124	100	5.33	AT2G47000.1
GmaAffx.90540.1.A1_at	Glyma02g01100.1	5e-96	100	4.21	AT2G47000.1
GmaAffx.86248.1.S1_at	Glyma02g01240.1	0	97.36	53.35	AT1G02450.1
GmaAffx.57748.1.S1_at	Glyma02g01250.1	0	96.42	56.24	AT1G02450.1
GmaAffx.83209.1.S1_at	Glyma02g01300.1	0	100	47.88	AT5G49620.1
GmaAffx.92441.1.S1_s_at	Glyma02g02780.1	0	99.74	25.95	AT4G16990.2
Gma.3149.1.S1_a_at	Glyma02g02780.1	1e-101	100	12.44	AT4G16990.2
GmaAffx.73278.1.S1_at	Glyma02g02790.1	1e-153	99.3	29.13	AT5G17680.1
GmaAffx.92922.1.S1_s_at	Glyma02g02790.1	0	98.78	50.41	AT5G17680.1
GmaAffx.1301.37.S1_at	Glyma02g02820.1	4e-57	98.37	7.5	AT1G27100.1
Gma.17744.1.S1_at	Glyma02g02860.1	0	98.44	51.97	AT1G10360.1
Gma.5689.4.A1_at	Glyma02g03230.1	2e-95	98.4	12.3	AT1G59970.1
GmaAffx.93541.2.S1_at	Glyma02g03290.1	3e-61	100	7.07	AT1G59970.1
Gma.5689.3.S1_s_at	Glyma02g03310.1	1e-104	98.5	14.8	AT1G59970.1
Gma.12031.2.S1_at	Glyma02g04000.1	3e-80	100	14.52	AT1G70420.1
Gma.12031.2.S1_x_at	Glyma02g04000.1	6e-91	100	16.26	AT1G70420.1
GmaAffx.83936.1.S1_at	Glyma02g04210.1	0	100	17.5	AT1G70520.1
GmaAffx.83936.2.S1_at	Glyma02g04210.1	0	100	18.67	AT1G70520.1
GmaAffx.55740.1.S1_at	Glyma02g04710.3	0	98.33	32.13	AT2G22540.1
Gma.2833.1.S1_s_at	Glyma02g04820.1	0	99.75	34.97	AT3G12500.1
GmaAffx.67470.1.S1_at	Glyma02g05880.1	0	100	28.52	AT3G51000.1
GmaAffx.1037.1.A1_at	Glyma02g06020.1	1e-121	100	12.39	AT3G50930.1
GmaAffx.1037.2.S1_at	Glyma02g06020.1	0	100	19.32	AT3G50930.1
GmaAffx.90811.1.S1_at	Glyma02g06140.1	2e-84	100	19.08	AT4G36500.1
GmaAffx.93428.1.S1_s_at	Glyma02g06150.1	0	100	41.3	AT4G36500.1
GmaAffx.24968.1.A1_at	Glyma02g06600.1	1e-122	99.56	11.5	AT2G18630.1
GmaAffx.69545.1.S1_at	Glyma02g06650.1	1e-151	100	16.83	AT4G36850.1
GmaAffx.79513.1.A1_at	Glyma02g06650.2	1e-157	97.17	18.33	AT4G36850.1
GmaAffx.64710.1.S1_at	Glyma02g07760.1	1e-123	98.3	15.51	AT5G18270.1
GmaAffx.90313.1.S1_s_at	Glyma02g07760.1	0	99.63	35.64	AT5G18270.1
GmaAffx.92059.1.S1_at	Glyma02g08840.1	1e-143	100	21.03	AT5G64750.1
Gma.16832.1.S1_s_at	Glyma02g09210.1	1e-139	100	51.13	NO BLASTP HIT (E<10-6)
GmaAffx.1097.1.A1_at	Glyma02g09400.1	1e-107	100	9.23	AT3G12580.1
GmaAffx.73002.1.S1_at	Glyma02g09470.1	0	97.31	10.77	AT1G14790.1
Gma.14324.1.S1_s_at	Glyma02g09840.1	1e-179	100	48.39	NO BLASTP HIT (E<10-6)
GmaAffx.51291.1.S1_at	Glyma02g09850.1	1e-100	96.14	29.57	AT2G47485.1
GmaAffx.2269.1.S1_at	Glyma02g11060.1	0	99.73	22.97	AT1G25560.1
GmaAffx.82595.1.S1_at	Glyma02g11150.1	0	99.56	29.72	AT5G38280.1
GmaAffx.82595.2.S1_at	Glyma02g11150.1	0	100	22.46	AT5G38280.1
GmaAffx.87092.1.S1_s_at	Glyma02g11480.1	1e-165	100	16.32	AT1G49780.1
GmaAffx.87092.2.S1_at	Glyma02g11480.1	1e-154	98.27	16.1	AT1G49780.1
GmaAffx.79915.1.S1_at	Glyma02g11610.1	0	100	18.15	AT2G15490.1
GmaAffx.78175.1.S1_at	Glyma02g11740.1	0	95.48	12.84	AT2G02870.3
Gma.1748.1.S1_at	Glyma02g12220.4	5e-163	99.25	15.2	AT1G69490.1
Gma.1748.2.S1_a_at	Glyma02g12220.4	1e-132	100	13.55	AT1G69490.1
GmaAffx.41469.1.S1_at	Glyma02g13680.1	1e-175	97.89	59.32	NO BLASTP HIT (E<10-6)
GmaAffx.992.1.S1_at	Glyma02g13930.1	0	100	44.53	NO BLASTP HIT (E<10-6)
Gma.14097.1.A1_at	Glyma02g14040.1	5e-163	99.28	18.61	AT1G13580.2
GmaAffx.28655.1.S1_at	Glyma02g14250.1	1e-155	100	17.3	AT3G25590.1
Gma.10523.1.A1_at	Glyma02g14260.1	0	100	24.29	AT1G13480.1
GmaAffx.14334.1.S1_at	Glyma02g14260.1	1e-161	100	15.3	AT1G13480.1
GmaAffx.53519.1.S1_at	Glyma02g14310.1	0	99.75	15.68	AT1G26150.1
GmaAffx.47262.1.S1_at	Glyma02g15150.1	1e-166	100	14.51	AT3G48690.1
Gma.17175.1.A1_at	Glyma02g15150.1	0	99.82	26.91	AT3G48690.1
GmaAffx.83196.1.S1_at	Glyma02g15200.1	1e-156	99.64	22.59	AT2G15760.1
GmaAffx.8704.1.A1_at	Glyma02g15280.1	0	98.84	37.88	AT1G49570.1
GmaAffx.8704.2.S1_at	Glyma02g15280.1	0	96.6	36.63	AT1G49570.1
GmaAffx.47109.1.A1_at	Glyma02g15290.1	0	99.55	32.61	AT1G49570.1
GmaAffx.55524.1.S1_at	Glyma02g15920.3	2e-90	100	7.12	AT2G30590.1
GmaAffx.77269.1.S1_at	Glyma02g16140.1	1e-167	97.5	15.39	AT3G22970.1
GmaAffx.90785.1.S1_s_at	Glyma02g16710.1	0	100	32.64	AT1G03220.1
Gma.17396.2.S1_at	Glyma02g16710.1	1e-171	100	18.08	AT1G03220.1
Gma.17396.2.S1_a_at	Glyma02g16710.1	8e-87	100	9.61	AT1G03220.1
GmaAffx.90785.1.A1_at	Glyma02g16710.1	0	100	31.21	AT1G03220.1
GmaAffx.88320.1.S1_at	Glyma02g16740.3	0	100	29.67	AT4G02860.1
Gma.2439.1.S1_at	Glyma02g16740.3	2e-30	96	4.8	AT4G02860.1
GmaAffx.89867.1.A1_s_at	Glyma02g16740.3	0	100	25.38	AT4G02860.1
GmaAffx.86613.2.S1_at	Glyma02g17200.1	0	100	47.89	AT3G62950.1
GmaAffx.6434.1.S1_at	Glyma02g17720.1	0	100	24.68	AT5G25130.1
GmaAffx.89246.1.S1_s_at	Glyma02g18090.1	0	100	45.67	AT5G65600.1
Gma.17174.1.S1_s_at	Glyma02g18260.4	1e-176	100	40.76	AT4G39235.1
Gma.4437.1.S1_s_at	Glyma02g18380.3	0	99.8	35.98	AT5G42800.1
Gma.1321.1.S1_at	Glyma02g19380.3	0	100	26.78	AT3G56240.1
GmaAffx.86757.1.S1_at	Glyma02g25950.1	0	100	38.33	AT5G28010.1
Gma.2382.1.S1_s_at	Glyma02g26160.1	1e-109	100	6.86	AT3G45140.1
Gma.2382.1.S1_at	Glyma02g26160.1	0	100	15.35	AT3G45140.1
Gma.2382.1.S1_x_at	Glyma02g26160.1	0	100	15.66	AT3G45140.1
GmaAffx.91308.1.S1_at	Glyma02g26160.1	1e-138	100	8.52	AT3G45140.1
GmaAffx.92625.1.S1_s_at	Glyma02g26480.1	9e-58	100	8.75	AT1G01720.1
Gma.4774.1.S1_at	Glyma02g26480.1	1e-135	98.46	20.23	AT1G01720.1
Gma.3658.1.S1_at	Glyma02g34940.1	0	99.74	14.68	AT5G06440.3
GmaAffx.79411.2.S1_at	Glyma02g34940.1	0	95.86	21	AT5G06440.3
GmaAffx.1338.1.S1_at	Glyma02g35210.1	0	100	28.47	AT3G11820.1
GmaAffx.20155.1.S1_at	Glyma02g35230.1	0	97.37	32.1	AT3G11820.1
GmaAffx.22209.1.A1_at	Glyma02g35570.1	1e-165	96.1	28.15	NO BLASTP HIT (E<10-6)
Gma.17362.1.S1_at	Glyma02g36470.1	1e-88	100	10.79	AT2G24240.1
Gma.4305.3.S1_at	Glyma02g36560.1	1e-117	97	8.92	AT5G57940.2
GmaAffx.59365.1.S1_at	Glyma02g37370.1	0	99.25	40.95	AT1G28230.1
GmaAffx.90685.1.S1_x_at	Glyma02g37680.1	0	99.8	36.3	AT5G49700.1
GmaAffx.32916.1.S1_at	Glyma02g37680.1	1e-152	100	19.6	AT5G49700.1
Gma.10911.1.S1_at	Glyma02g37710.2	0	99.54	27.58	AT4G33580.1
Gma.8538.1.S1_at	Glyma02g37990.1	0	99.45	29.71	AT1G70170.1
GmaAffx.62601.1.S1_at	Glyma02g38390.1	5e-41	100	7.3	AT5G05190.1
GmaAffx.7942.1.S1_at	Glyma02g38390.1	1e-143	100	21.99	AT5G05190.1
Gma.5258.1.S1_at	Glyma02g38770.1	0	98.77	81.82	NO BLASTP HIT (E<10-6)
GmaAffx.87513.1.S1_at	Glyma02g39210.2	1e-180	99.08	12.75	AT5G58620.1
Gma.3331.1.S1_at	Glyma02g39210.2	0	96.36	17.15	AT5G58620.1
Gma.6045.1.S1_at	Glyma02g39750.1	1e-137	97.05	13.3	AT2G30210.1
GmaAffx.81173.1.S1_at	Glyma02g39780.1	0	99.81	24.88	AT5G58430.1
GmaAffx.91389.1.S1_s_at	Glyma02g39870.1	3e-96	99.45	8.53	AT2G38470.1
GmaAffx.91389.1.S1_x_at	Glyma02g39870.1	1e-122	99.56	10.6	AT2G38470.1
GmaAffx.92945.1.S1_x_at	Glyma02g39870.1	0	99.72	16.96	AT2G38470.1
GmaAffx.92945.1.S1_at	Glyma02g39870.1	1e-174	100	14.55	AT2G38470.1
Gma.8144.1.A1_at	Glyma02g40000.1	0	100	36.73	AT5G05340.1
Gma.3881.1.S1_at	Glyma02g40290.2	1e-120	100	12.07	AT2G30490.1
Gma.3881.1.S1_s_at	Glyma02g40290.2	8e-66	100	7.01	AT2G30490.1
GmaAffx.32324.1.A1_at	Glyma02g40320.1	1e-114	99.53	13.31	AT4G27950.1
GmaAffx.14879.1.S1_at	Glyma02g40640.1	1e-174	100	14.9	AT5G16370.1
Gma.4483.1.S1_at	Glyma02g40640.1	0	98.89	21.72	AT5G16370.1
GmaAffx.786.1.S1_at	Glyma02g41300.1	0	98.29	28.25	AT5G37770.1
GmaAffx.90809.1.S1_at	Glyma02g41540.1	0	99.77	54.83	AT3G55470.2
GmaAffx.90097.1.S1_at	Glyma02g41590.1	1e-108	96.4	20.22	AT2G39700.1
Gma.17502.2.S1_x_at	Glyma02g42140.2	3e-41	100	5.18	AT2G38090.1
GmaAffx.61565.1.S1_at	Glyma02g42160.1	0	100	16.42	AT2G39950.1
Gma.12224.1.S1_at	Glyma02g42250.1	0	99.27	39.64	AT2G40000.1
Gma.4133.1.S1_at	Glyma02g42460.2	1e-129	100	8.41	AT2G40120.1
Gma.4829.1.S1_at	Glyma02g42730.1	0	98.26	42.39	AT5G05340.1
GmaAffx.85202.1.S1_at	Glyma02g42730.1	1e-128	99.16	19.39	AT5G05340.1
Gma.2776.1.S1_at	Glyma02g43560.4	1e-177	100	20.55	AT1G05010.1
GmaAffx.92536.1.S1_at	Glyma02g43560.5	6e-59	100	7.81	AT1G05010.1
Gma.2776.2.S1_s_at	Glyma02g43560.5	3e-99	100	12.47	AT1G05010.1
GmaAffx.92536.1.S1_s_at	Glyma02g43560.5	1e-139	100	17.05	AT1G05010.1
Gma.3334.1.S1_at	Glyma02g43710.1	0	99.79	20.42	AT2G33580.1
Gma.6244.1.S1_at	Glyma02g43830.1	1e-172	100	31.44	AT1G05060.1
Gma.14897.2.S1_at	Glyma02g44690.1	0	99.78	24.01	AT5G12200.1
GmaAffx.14074.1.S1_at	Glyma02g44890.1	1e-161	98.98	37.63	AT5G12340.1
GmaAffx.44705.1.S1_at	Glyma02g45260.2	0	100	21.36	AT5G45110.1
GmaAffx.69522.1.S1_at	Glyma02g45870.2	0	95.74	21.13	AT5G54840.1
Gma.12873.1.S1_at	Glyma02g46030.1	0	99.55	86.07	AT3G20340.1
GmaAffx.43718.1.S1_at	Glyma02g46170.1	1e-101	100	33.88	NO BLASTP HIT (E<10-6)
GmaAffx.64128.1.S1_at	Glyma02g46590.1	1e-166	98.18	11.68	AT1G66970.1
Gma.17473.1.S1_at	Glyma02g46610.1	1e-159	100	9.86	AT2G40140.2
Gma.17473.5.S1_a_at	Glyma02g46610.1	1e-73	99.3	4.95	AT2G40140.2
Gma.17294.1.A1_at	Glyma02g47140.1	1e-174	100	14.08	AT5G55930.1
GmaAffx.91944.1.S1_s_at	Glyma02g47750.1	1e-170	99.04	26.13	AT1G59950.1
GmaAffx.75675.1.A1_at	Glyma02g47940.1	1e-116	100	8.9	AT2G37040.1
GmaAffx.90449.1.S1_at	Glyma02g47940.1	1e-116	100	8.9	AT2G37040.1
GmaAffx.43332.1.S1_at	Glyma02g47940.1	0	100	13.75	AT2G37040.1
Gma.7482.2.S1_at	Glyma02g48100.1	1e-108	99.5	8.06	AT2G17220.2
Gma.3639.1.S1_at	Glyma03g00380.1	0	98.46	61.36	AT2G38600.1
GmaAffx.6095.1.S1_at	Glyma03g01670.1	0	98.88	26.66	AT3G61220.1
GmaAffx.86580.1.S1_at	Glyma03g01790.1	0	100	44.11	AT2G45760.1
GmaAffx.33497.1.S1_at	Glyma03g01840.1	1e-164	100	38.29	AT2G45760.1
GmaAffx.57427.2.S1_at	Glyma03g02290.1	1e-149	100	10.51	AT2G45620.1
GmaAffx.91955.1.S1_at	Glyma03g03480.1	0	99.72	24.64	AT3G60690.1
GmaAffx.58893.1.S1_at	Glyma03g03850.1	1e-148	100	15.1	AT2G18570.1
GmaAffx.86675.1.S1_at	Glyma03g04440.1	0	98.35	80	NO BLASTP HIT (E<10-6)
GmaAffx.81916.1.A1_at	Glyma03g04590.1	0	98.48	13.13	AT3G14470.1
GmaAffx.73501.1.S1_at	Glyma03g04780.1	0	99.71	10.12	AT3G14470.1
Gma.16946.1.A1_at	Glyma03g05020.1	1e-119	100	25.6	AT5G01750.2
GmaAffx.91241.1.S1_at	Glyma03g05530.1	1e-103	100	22.83	AT5G49040.1
GmaAffx.76384.1.S1_s_at	Glyma03g05530.1	1e-173	97.58	39.86	AT5G49040.1
GmaAffx.59275.1.S1_at	Glyma03g07460.1	1e-165	99.33	9.49	AT2G38280.2
GmaAffx.60268.1.S1_at	Glyma03g08250.1	1e-153	97.62	23.28	AT5G01520.1
Gma.7183.1.A1_at	Glyma03g08250.2	0	99.17	26.27	AT3G47160.1
Gma.18066.1.S1_at	Glyma03g11610.1	1e-149	99.63	21.65	AT2G37770.2
Gma.14300.1.S1_at	Glyma03g11680.1	3e-91	98.31	61.17	AT5G02090.1
GmaAffx.9653.1.S1_at	Glyma03g14040.1	4e-98	99.46	18.22	AT3G25030.2
GmaAffx.38484.1.S1_s_at	Glyma03g14980.1	1e-108	100	21.6	AT2G37970.1
GmaAffx.3562.1.S1_s_at	Glyma03g15800.1	0	100	18.52	AT3G09220.1
GmaAffx.50828.1.S1_at	Glyma03g15800.3	0	99.59	24.6	AT3G09220.1
Gma.3473.1.S1_at	Glyma03g16410.1	1e-174	99.68	74.58	AT5G59720.1
Gma.9013.1.S1_at	Glyma03g16600.1	0	99.21	40.11	AT3G09270.1
Gma.9013.1.S1_x_at	Glyma03g16600.1	0	99.21	40.11	AT3G09270.1
Gma.6278.1.S1_at	Glyma03g16620.2	1e-154	99.64	39.24	AT3G53980.2
GmaAffx.42607.1.A1_at	Glyma03g20170.1	0	100	56.43	AT5G24290.1
Gma.8262.1.A1_at	Glyma03g22230.1	1e-76	96.88	13.64	AT3G25250.1
GmaAffx.54978.1.S1_at	Glyma03g22230.1	0	100	27.71	AT3G25250.1
GmaAffx.86655.1.S1_at	Glyma03g22510.1	0	99.57	18.17	AT5G60900.1
GmaAffx.80172.1.A1_at	Glyma03g24300.2	1e-131	99.58	4.59	AT3G60160.1
GmaAffx.78960.1.S1_s_at	Glyma03g24610.1	1e-116	97.78	10.82	AT3G60190.1
GmaAffx.93292.1.S1_at	Glyma03g24610.1	0	97.56	21.69	AT3G60190.1
Gma.8377.1.A1_s_at	Glyma03g25510.1	0	99.76	21.08	AT2G35170.1
Gma.1594.1.S1_at	Glyma03g26590.1	1e-164	98.4	22.69	AT3G51680.1
GmaAffx.7353.1.S1_at	Glyma03g27600.1	0	99.73	10.84	AT2G40840.1
Gma.3381.1.S1_at	Glyma03g28000.1	0	99.57	20.6	AT5G05140.1
Gma.4867.1.S1_at	Glyma03g28080.3	0	100	18.36	AT1G28110.2
GmaAffx.86013.1.S1_at	Glyma03g28660.1	0	100	11.61	AT5G04040.1
GmaAffx.74889.1.S1_at	Glyma03g29190.1	0	98.25	26.53	AT2G41690.1
GmaAffx.74889.2.S1_at	Glyma03g29190.1	1e-86	100	12.49	AT2G41690.1
GmaAffx.68483.2.S1_at	Glyma03g29210.1	1e-103	100	15.24	AT2G41700.1
Gma.6792.1.S1_at	Glyma03g29210.1	2e-75	100	11.39	AT2G41700.1
GmaAffx.68483.1.S1_at	Glyma03g29230.1	0	95.91	9.05	AT2G41700.1
GmaAffx.46993.1.S1_at	Glyma03g29370.1	1e-179	100	14.27	AT3G14470.1
GmaAffx.87417.1.S1_at	Glyma03g29440.1	0	100	12.48	AT3G57520.1
GmaAffx.90600.1.S1_s_at	Glyma03g29440.1	0	100	15.13	AT3G57520.1
Gma.6192.1.S1_s_at	Glyma03g29440.1	0	99.7	11.67	AT3G57520.1
Gma.6192.1.S1_at	Glyma03g29440.1	1e-60	100	4.09	AT3G57520.1
Gma.152.1.S1_at	Glyma03g29790.1	0	100	27.4	AT5G06900.1
Gma.8425.1.S1_s_at	Glyma03g29950.1	0	99.77	24.45	AT5G06900.1
GmaAffx.89060.1.S1_at	Glyma03g29950.1	1e-178	99.69	17.63	AT5G06900.1
Gma.173.1.S1_at	Glyma03g30040.1	1e-164	100	38.22	AT5G06760.1
GmaAffx.93392.1.S1_s_at	Glyma03g30400.1	3e-80	100	20.38	AT5G42500.1
GmaAffx.91568.1.S1_s_at	Glyma03g30420.1	0	98.76	46.09	AT1G65870.1
GmaAffx.81366.1.S1_at	Glyma03g30460.1	0	98.03	22.42	AT3G63010.1
GmaAffx.74074.1.S1_at	Glyma03g30510.1	0	99.62	17.67	AT1G03380.1
GmaAffx.83213.2.S1_at	Glyma03g31420.1	0	100	10.27	AT3G63380.1
GmaAffx.15783.1.A1_at	Glyma03g31740.1	1e-138	100	15.47	AT4G03030.1
GmaAffx.51214.1.S1_at	Glyma03g32260.1	1e-141	100	7.27	AT4G08850.1
GmaAffx.18359.1.S1_at	Glyma03g32270.1	1e-166	100	8.58	AT1G35710.1
Gma.10199.1.A1_at	Glyma03g32520.2	0	96.54	9.65	AT1G15520.1
GmaAffx.90300.1.S1_s_at	Glyma03g32520.2	0	99.79	9.82	AT1G15520.1
Gma.17736.1.S1_at	Glyma03g33070.1	0	100	60.75	AT2G37430.1
GmaAffx.85721.1.S1_at	Glyma03g33160.1	0	99.82	27.99	AT3G09520.1
GmaAffx.21497.1.S1_at	Glyma03g33340.4	1e-78	100	12.05	AT5G02790.1
GmaAffx.93049.1.S1_at	Glyma03g33340.4	1e-142	99.61	21.09	AT5G02790.1
GmaAffx.85352.2.S1_at	Glyma03g33850.1	0	100	12.87	AT5G03280.1
Gma.2887.2.S1_x_at	Glyma03g33880.1	1e-82	100	6.34	AT2G37040.1
GmaAffx.67744.1.S1_at	Glyma03g33900.1	0	99.61	9.98	AT1G08060.2
GmaAffx.84751.1.A1_at	Glyma03g34110.1	1e-148	100	17.43	AT2G36890.1
GmaAffx.74550.1.S1_s_at	Glyma03g34480.1	0	100	16.85	AT2G36790.1
GmaAffx.78561.1.S1_at	Glyma03g34480.1	0	98.91	23.55	AT2G36790.1
GmaAffx.90168.1.S1_at	Glyma03g34480.1	1e-105	100	8.19	AT2G36790.1
Gma.10919.4.S1_x_at	Glyma03g35180.2	1e-34	100	7.12	AT2G36320.1
Gma.10919.3.S1_x_at	Glyma03g35180.2	0	97.22	44.9	AT2G36320.1
GmaAffx.62102.1.A1_at	Glyma03g35430.1	1e-119	100	16.1	AT3G52710.1
GmaAffx.20815.1.S1_at	Glyma03g35850.1	1e-85	100	22.98	AT1G31810.1
Gma.11004.1.S1_at	Glyma03g35920.1	0	99.48	33.83	AT2G35980.1
GmaAffx.88182.1.S1_at	Glyma03g35930.1	0	96.88	59.69	AT2G35980.1
GmaAffx.88182.2.S1_at	Glyma03g35980.1	5e-71	100	13.3	AT2G35980.1
Gma.120.1.S1_at	Glyma03g35990.1	0	100	51.71	AT2G35980.1
Gma.12099.1.A1_at	Glyma03g36850.1	0	100	62.06	AT3G62950.1
GmaAffx.1271.2.S1_at	Glyma03g37210.1	0	100	27.82	AT1G02860.1
Gma.16547.1.S1_at	Glyma03g37940.1	1e-56	100	7.88	AT2G47260.1
Gma.17874.1.A1_at	Glyma03g38040.1	1e-164	100	30.26	AT3G06490.1
GmaAffx.47424.1.S1_at	Glyma03g38180.1	0	99.42	16.36	AT3G62240.1
GmaAffx.59838.1.S1_at	Glyma03g38180.1	1e-143	99.62	8.28	AT3G62240.1
Gma.17656.1.S1_at	Glyma03g38260.1	0	98.23	36.43	NO BLASTP HIT (E<10-6)
GmaAffx.78313.1.S1_at	Glyma03g38570.1	0	100	26.76	AT3G14640.1
Gma.2470.1.S1_s_at	Glyma03g38630.1	0	100	35.38	AT1G09560.1
Gma.17861.1.S1_at	Glyma03g38630.1	0	97.73	34.17	AT1G09560.1
Gma.17647.1.S1_at	Glyma03g39170.1	1e-159	99.65	13.93	AT5G57580.1
GmaAffx.71627.1.S1_at	Glyma03g39180.2	0	97.87	17.7	AT5G57580.1
GmaAffx.17019.1.S1_at	Glyma03g39290.1	0	100	10.26	AT5G27030.1
Gma.17881.1.S1_at	Glyma03g39500.1	0	99.72	23.04	AT3G05530.1
GmaAffx.61345.1.S1_at	Glyma03g39610.1	0	100	12.83	AT1G09090.2
Gma.9995.1.S1_at	Glyma03g40680.1	0	100	33.64	AT1G60710.1
GmaAffx.52146.1.S1_at	Glyma03g40770.1	0	100	62.06	AT3G04720.1
GmaAffx.32578.1.S1_at	Glyma03g40910.1	1e-180	99.69	43.4	NO BLASTP HIT (E<10-6)
GmaAffx.93245.1.S1_s_at	Glyma03g41390.1	0	99.07	64.81	AT4G02380.1
GmaAffx.57509.1.S1_at	Glyma03g41870.1	0	99.51	17.14	AT3G61800.1
Gma.17488.1.S1_at	Glyma03g41870.1	0	96.53	23.04	AT3G61800.1
GmaAffx.50835.1.S1_s_at	Glyma03g42390.1	1e-149	100	20.27	AT1G72310.1
GmaAffx.43257.1.S1_at	Glyma03g42500.1	1e-127	99.57	8.19	AT1G72520.1
Gma.47.1.S1_at	Glyma04g00930.1	0	100	20.02	AT2G16570.1
Gma.404.1.A1_at	Glyma04g01090.2	1e-134	99.19	18.69	AT5G66320.2
GmaAffx.48654.1.S1_at	Glyma04g01820.2	0	100	15.05	AT1G20760.1
GmaAffx.90180.1.S1_at	Glyma04g01890.1	0	98.58	46.59	AT1G76360.1
GmaAffx.57464.1.A1_at	Glyma04g02440.1	1e-110	100	8.31	AT1G20160.1
GmaAffx.59438.1.S1_at	Glyma04g03000.1	1e-179	100	37.35	AT1G75520.1
Gma.1250.1.S1_at	Glyma04g03330.1	0	98.1	66.12	AT1G19530.1
GmaAffx.61166.1.S1_at	Glyma04g03560.1	1e-147	100	15.43	AT5G66730.1
GmaAffx.23292.1.A1_at	Glyma04g03640.1	1e-141	96.77	40.38	NO BLASTP HIT (E<10-6)
GmaAffx.45704.1.S1_at	Glyma04g03670.1	1e-163	100	31.42	AT1G75000.1
GmaAffx.83504.1.A1_at	Glyma04g03740.1	0	98.25	31.39	AT5G42650.1
GmaAffx.22456.1.S1_x_at	Glyma04g03740.1	2e-46	100	5.11	AT5G42650.1
GmaAffx.22456.1.S1_at	Glyma04g03740.1	9e-42	100	4.67	AT5G42650.1
Gma.9856.1.S1_at	Glyma04g03750.1	0	99.26	16.36	AT2G23450.1
GmaAffx.58555.1.S1_at	Glyma04g03780.1	1e-148	100	14.39	AT4G31940.1
GmaAffx.92784.1.S1_at	Glyma04g03870.3	0	98.98	20.6	AT5G66850.1
GmaAffx.89167.1.A1_s_at	Glyma04g03870.3	0	98.2	20.98	AT5G66850.1
GmaAffx.93227.1.S1_s_at	Glyma04g04240.1	0	100	25.89	AT5G42830.1
Gma.6850.1.S1_at	Glyma04g04240.1	1e-40	100	4.17	AT5G42830.1
GmaAffx.25321.1.S1_s_at	Glyma04g04250.1	0	100	16.55	AT5G42830.1
GmaAffx.82255.1.S1_at	Glyma04g04260.1	0	100	21.7	AT5G42830.1
Gma.17929.1.A1_at	Glyma04g04260.1	1e-136	98.81	15.12	AT5G42830.1
GmaAffx.5285.1.S1_at	Glyma04g04270.1	2e-42	100	6.1	AT5G07850.1
GmaAffx.2743.1.S1_s_at	Glyma04g04500.1	1e-114	100	10.02	AT1G34300.1
GmaAffx.2743.1.S1_at	Glyma04g04500.1	3e-41	100	4.05	AT1G34300.1
GmaAffx.92932.1.S1_s_at	Glyma04g04760.1	0	100	19.51	AT1G27730.1
GmaAffx.92247.1.S1_s_at	Glyma04g05290.1	0	99.69	31.08	AT2G19810.1
GmaAffx.91545.1.S1_at	Glyma04g05290.1	1e-138	96.73	26.54	AT2G19810.1
Gma.1824.1.S1_at	Glyma04g05320.1	0	98.46	26.42	AT5G26030.2
GmaAffx.50901.2.S1_at	Glyma04g05320.1	0	100	17.39	AT5G26030.2
GmaAffx.80025.1.S1_at	Glyma04g05490.1	1e-140	100	25.85	AT4G33040.1
Gma.14258.1.S1_s_at	Glyma04g05570.1	0	100	43.85	AT5G11970.1
GmaAffx.93086.1.S1_at	Glyma04g05570.1	0	100	47.75	AT5G11970.1
GmaAffx.50320.1.S1_at	Glyma04g06810.2	0	99.72	28.7	AT5G25220.2
GmaAffx.92882.1.S1_at	Glyma04g09380.1	0	99.71	10.51	AT1G09970.1
GmaAffx.92122.1.S1_at	Glyma04g09510.1	0	100	23.37	AT4G37870.1
GmaAffx.1165.1.S1_at	Glyma04g09710.1	2e-73	100	10.65	AT5G49700.1
Gma.2331.2.S1_a_at	Glyma04g09710.1	0	100	27.51	AT5G49700.1
Gma.2331.2.S1_x_at	Glyma04g09710.1	0	99.56	35.02	AT5G49700.1
Gma.2331.2.S1_at	Glyma04g09710.1	0	99.51	31.42	AT5G49700.1
Gma.5099.2.A1_at	Glyma04g10260.1	0	97.58	37.77	AT5G65520.1
GmaAffx.62463.1.S1_at	Glyma04g10390.1	0	96.94	4.91	AT1G58250.1
GmaAffx.14953.1.S1_at	Glyma04g10610.1	1e-170	100	26.12	AT2G35000.1
GmaAffx.22286.1.S1_at	Glyma04g10730.1	1e-169	99.67	38.65	AT1G72240.1
GmaAffx.46696.1.S1_at	Glyma04g11140.1	0	100	20.07	AT1G34580.1
GmaAffx.68977.1.S1_at	Glyma04g14270.1	1e-151	99.64	9.97	AT4G25160.1
Gma.7559.1.S1_s_at	Glyma04g14360.1	1e-167	99.34	22.74	NO BLASTP HIT (E<10-6)
GmaAffx.46214.4.S1_at	Glyma04g14360.1	0	98.6	32.23	NO BLASTP HIT (E<10-6)
GmaAffx.61930.1.S1_at	Glyma04g14790.1	0	98.3	21.77	AT5G45380.1
Gma.8204.1.A1_at	Glyma04g14800.3	0	98.75	23.75	AT3G22370.1
Gma.1439.1.S1_at	Glyma04g14800.3	0	96.02	21.26	AT3G22370.1
GmaAffx.28976.1.A1_at	Glyma04g16040.1	0	99.45	10.16	AT5G04930.1
GmaAffx.12962.1.S1_at	Glyma04g16040.1	0	100	9.29	AT5G04930.1
GmaAffx.42697.1.S1_at	Glyma04g20330.1	1e-115	96.57	8.7	AT2G25490.1
GmaAffx.91514.1.S1_at	Glyma04g28560.2	7e-65	100	11.73	AT2G41430.2
GmaAffx.24438.1.S1_at	Glyma04g29490.1	0	95.73	37.2	NO BLASTP HIT (E<10-6)
GmaAffx.85281.1.S1_at	Glyma04g32420.1	0	99.73	18.85	AT5G61010.2
GmaAffx.82810.1.S1_at	Glyma04g34600.1	0	100	17.78	AT1G74790.1
Gma.6006.1.S1_at	Glyma04g34600.1	0	100	21.03	AT1G74790.1
Gma.17802.1.S1_at	Glyma04g34890.1	0	100	59.82	AT1G19020.1
Gma.9681.1.A1_at	Glyma04g35380.1	9e-74	100	15.09	AT4G20970.1
GmaAffx.70967.1.S1_at	Glyma04g36410.1	1e-165	100	11.62	AT3G57520.1
Gma.7470.1.A1_at	Glyma04g36450.1	0	99.18	21.19	AT2G31880.1
GmaAffx.56237.1.S1_at	Glyma04g36450.1	1e-126	100	9.96	AT2G31880.1
Gma.525.1.S1_at	Glyma04g36480.1	0	100	43.81	AT5G61640.1
Gma.9289.1.S1_at	Glyma04g37140.1	7e-65	100	7.43	AT3G48530.1
GmaAffx.39815.1.S1_at	Glyma04g37180.1	4e-32	100	5.46	AT4G24890.1
GmaAffx.50285.1.S1_at	Glyma04g37480.1	0	100	63.29	AT5G50760.1
GmaAffx.92202.1.S1_s_at	Glyma04g37480.1	4e-41	98.86	11.14	AT5G50760.1
Gma.8338.1.S1_at	Glyma04g38050.1	1e-142	100	8.74	AT5G51070.1
Gma.5519.1.S1_at	Glyma04g38560.1	1e-136	100	16.08	AT1G01720.1
GmaAffx.90028.1.S1_s_at	Glyma04g38560.1	0	100	28.08	AT1G01720.1
GmaAffx.90443.1.S1_s_at	Glyma04g39860.1	1e-178	100	24.67	AT5G05340.1
Gma.9913.2.S1_a_at	Glyma04g40130.1	0	100	24.96	AT3G56400.1
GmaAffx.89629.1.S1_s_at	Glyma04g40170.1	0	100	32.03	AT3G10870.1
Gma.17305.1.S1_at	Glyma04g40170.3	0	100	41.16	AT3G10870.1
Gma.4438.4.S1_x_at	Glyma04g40600.1	1e-179	99.69	21.39	AT5G24530.1
Gma.16640.1.S1_at	Glyma04g40610.1	0	99.05	29.36	AT5G24520.2
Gma.10612.1.S1_s_at	Glyma04g40700.1	0	100	67.18	AT5G54165.1
GmaAffx.4296.1.S1_at	Glyma04g40860.1	0	100	79.68	NO BLASTP HIT (E<10-6)
GmaAffx.63701.1.S1_at	Glyma04g40870.1	0	97.71	14.13	AT3G47570.1
Gma.13446.1.A1_at	Glyma04g41060.1	5e-71	100	7.43	AT2G46620.1
GmaAffx.91547.1.S1_at	Glyma04g41450.1	0	99.76	20.41	AT5G24240.1
GmaAffx.89910.1.S1_at	Glyma04g42240.1	0	97.76	24.35	AT1G76980.1
GmaAffx.1889.1.S1_at	Glyma04g42280.1	0	99.74	15.59	AT1G21270.1
GmaAffx.57898.1.S1_at	Glyma04g42360.1	0	99.8	69.97	AT1G21550.1
Gma.5260.1.A1_at	Glyma04g42740.1	1e-128	97.23	12.56	AT1G44170.2
GmaAffx.13898.1.S1_at	Glyma04g43000.1	0	100	37.66	AT4G08290.1
GmaAffx.8554.1.S1_at	Glyma05g00510.1	1e-148	100	17.39	AT5G07990.1
Gma.593.3.S1_a_at	Glyma05g01640.1	4e-60	100	7.65	AT1G74840.1
Gma.593.1.S1_x_at	Glyma05g01640.1	0	98.95	31.46	AT1G74840.1
GmaAffx.4291.1.A1_at	Glyma05g01780.1	1e-158	96.21	44.4	AT1G19020.1
Gma.7922.1.A1_a_at	Glyma05g02210.1	1e-163	100	20.42	AT5G62520.1
Gma.1337.1.S1_s_at	Glyma05g02630.1	1e-135	100	10.96	AT4G24690.1
GmaAffx.64326.1.S1_at	Glyma05g03110.3	1e-164	95.28	8.49	AT1G67580.1
GmaAffx.84581.1.S1_at	Glyma05g03310.1	1e-92	99.43	7.64	AT5G50380.1
Gma.1935.1.S1_at	Glyma05g03310.1	0	97.58	23.63	AT5G50380.1
GmaAffx.91617.1.S1_at	Glyma05g03920.1	0	97.77	44.94	AT2G45360.1
GmaAffx.4066.1.A1_at	Glyma05g04180.2	1e-123	95.73	15.4	AT1G62790.2
Gma.2516.1.S1_at	Glyma05g04490.1	0	99.74	51.83	AT2G45180.1
GmaAffx.65061.1.S1_s_at	Glyma05g04540.4	1e-151	100	32.89	AT4G16520.2
GmaAffx.75291.1.S1_at	Glyma05g09220.1	0	98.63	12.21	AT2G48110.1
GmaAffx.8829.1.S1_at	Glyma05g12780.1	1e-159	97.39	10.52	AT1G08680.1
Gma.13181.2.S1_at	Glyma05g12780.2	1e-117	100	7.93	AT1G08680.1
Gma.1622.1.A1_s_at	Glyma05g17470.1	0	98.13	14.5	AT5G66900.1
GmaAffx.29254.1.S1_at	Glyma05g19920.1	1e-154	95.38	34.98	AT3G50330.1
GmaAffx.55182.1.S1_at	Glyma05g20470.1	0	100	12.68	AT3G50370.1
Gma.16986.1.S1_at	Glyma05g21360.1	1e-142	97.45	27.72	AT4G37290.1
GmaAffx.68811.1.S1_at	Glyma05g21880.1	1e-175	99.37	9.57	AT4G37460.1
Gma.10936.1.S1_s_at	Glyma05g22180.1	0	100	28.26	AT4G37520.1
Gma.5565.1.S1_at	Glyma05g22860.1	1e-129	100	26.51	AT3G49760.1
GmaAffx.65827.1.A1_at	Glyma05g22880.1	1e-144	99.26	33.01	NO BLASTP HIT (E<10-6)
GmaAffx.19055.1.S1_at	Glyma05g23970.1	1e-157	100	52.73	NO BLASTP HIT (E<10-6)
GmaAffx.62269.1.S1_at	Glyma05g24410.1	0	100	27.34	AT1G22280.1
GmaAffx.70006.2.A1_at	Glyma05g24740.1	1e-180	99.69	37.63	AT4G13830.2
GmaAffx.9148.1.S1_at	Glyma05g25260.1	1e-148	98.21	13.81	AT1G36990.1
GmaAffx.90224.1.S1_at	Glyma05g25460.1	0	99.81	27.64	AT5G44440.1
GmaAffx.90224.1.S1_s_at	Glyma05g25460.1	1e-127	99.57	12.51	AT5G44440.1
Gma.14304.1.S1_at	Glyma05g25700.3	1e-129	100	12.92	AT5G61820.1
Gma.11368.1.S1_at	Glyma05g25850.1	0	100	79.74	NO BLASTP HIT (E<10-6)
GmaAffx.90209.1.S1_at	Glyma05g25860.1	0	100	50.21	NO BLASTP HIT (E<10-6)
Gma.8628.1.S1_at	Glyma05g25920.1	0	98.82	80.53	AT5G46295.1
GmaAffx.84814.1.S1_at	Glyma05g26360.2	0	98.44	3.93	AT1G55860.1
GmaAffx.49619.1.S1_at	Glyma05g26360.2	0	99.39	2.89	AT1G55860.1
Gma.2596.1.S1_at	Glyma05g26420.1	0	100	25.72	AT2G17120.1
GmaAffx.74346.1.S1_at	Glyma05g26770.1	0	97.42	16.01	AT2G01950.1
GmaAffx.57252.1.S1_at	Glyma05g27700.1	3e-92	96.6	7.52	AT3G26000.1
GmaAffx.54524.2.S1_s_at	Glyma05g27960.2	1e-117	99.08	22.85	AT1G67980.1
GmaAffx.54524.1.S1_at	Glyma05g27960.2	0	100	47.69	AT1G67980.1
GmaAffx.76153.1.S1_at	Glyma05g28280.1	0	100	73.46	AT3G57450.1
GmaAffx.85442.1.S1_at	Glyma05g28460.1	1e-158	98.97	14.71	AT5G33406.1
GmaAffx.82413.1.S1_at	Glyma05g28610.1	5e-71	98.6	9.62	AT5G13930.1
Gma.5870.1.S1_at	Glyma05g28820.1	1e-156	100	20.26	AT1G15670.1
Gma.15889.1.S1_s_at	Glyma05g29310.1	1e-102	100	14.54	AT1G29280.1
Gma.15889.1.S1_at	Glyma05g29310.1	1e-91	100	13.07	AT1G29280.1
GmaAffx.3778.1.S1_at	Glyma05g29440.1	0	99.77	36.2	AT5G03170.1
GmaAffx.19898.1.S1_at	Glyma05g29840.1	0	99.82	17.88	AT1G29370.1
GmaAffx.93614.1.S1_s_at	Glyma05g30020.2	0	100	15.24	AT3G13460.1
GmaAffx.93614.1.S1_at	Glyma05g30020.2	3e-35	100	2.52	AT3G13460.1
Gma.14338.1.A1_at	Glyma05g30290.1	1e-169	100	20.27	AT2G28680.1
GmaAffx.23763.1.S1_at	Glyma05g31390.1	0	98.11	14.26	AT5G65110.1
GmaAffx.90466.1.S1_at	Glyma05g31390.1	1e-138	99.22	9.8	AT5G65110.1
GmaAffx.12855.1.A1_at	Glyma05g31400.1	0	96.92	15.97	AT4G39790.1
GmaAffx.86336.1.S1_at	Glyma05g32570.1	1e-137	97.05	16.97	AT3G22142.1
GmaAffx.50673.1.S1_at	Glyma05g32850.1	1e-178	99.38	23.35	AT1G01720.1
GmaAffx.18953.1.S1_at	Glyma05g32850.1	1e-120	100	15.78	AT1G01720.1
GmaAffx.50673.2.S1_s_at	Glyma05g32850.1	1e-148	100	19.27	AT1G01720.1
Gma.8447.1.S1_at	Glyma05g33470.1	0	97.44	20.85	AT4G39830.1
GmaAffx.90824.1.S1_s_at	Glyma05g34320.1	0	100	10.1	AT2G32730.1
GmaAffx.90824.1.S1_at	Glyma05g34320.1	0	100	12.15	AT2G32730.1
GmaAffx.36250.1.S1_s_at	Glyma05g34760.1	0	100	17.24	AT1G73805.1
GmaAffx.93046.1.S1_at	Glyma05g34760.1	0	100	25.92	AT1G73805.1
GmaAffx.21041.1.A1_at	Glyma05g34780.1	1e-68	100	5.71	AT1G66910.1
Gma.82.1.S1_at	Glyma05g34780.1	5e-85	100	6.89	AT1G66910.1
GmaAffx.38558.1.S1_at	Glyma05g35800.1	0	100	22	AT1G79750.1
Gma.12121.1.S1_at	Glyma05g35940.1	0	96.38	46.21	AT5G56550.1
GmaAffx.73842.2.S1_at	Glyma05g36970.1	0	98.61	13.07	AT4G23810.1
GmaAffx.93595.1.S1_at	Glyma05g36980.2	0	100	21.85	AT1G64355.1
GmaAffx.765.2.S1_at	Glyma05g37000.1	1e-110	100	12.77	AT5G41800.1
GmaAffx.765.1.S1_at	Glyma05g37000.1	0	100	21.54	AT5G41800.1
GmaAffx.81585.1.S1_at	Glyma05g37420.1	8e-83	99.37	15.12	AT1G01490.2
GmaAffx.85081.1.S1_at	Glyma05g37610.1	1e-174	100	10.66	AT5G41370.1
GmaAffx.14179.1.S1_at	Glyma05g37690.1	0	99.73	27.09	AT5G41330.1
GmaAffx.63838.1.S1_at	Glyma05g37770.2	0	98.33	19.35	AT5G41315.1
Gma.2033.1.S1_s_at	Glyma05g38110.1	0	100	41.23	AT4G11650.1
GmaAffx.56374.1.S1_at	Glyma05g38540.3	1e-176	98.77	8.52	AT5G62000.3
GmaAffx.91459.1.S1_at	Glyma06g00540.1	0	99.73	33.64	AT4G35110.4
GmaAffx.93539.1.S1_s_at	Glyma06g00990.1	1e-143	100	8.21	AT4G34710.2
GmaAffx.93132.1.S1_at	Glyma06g00990.1	0	100	10.54	AT4G34710.2
GmaAffx.70228.1.S1_at	Glyma06g01550.1	0	100	45.73	AT1G49310.1
GmaAffx.2739.1.S1_at	Glyma06g01570.1	1e-151	99.27	28.68	AT1G49320.1
GmaAffx.18746.1.S1_at	Glyma06g02470.1	8e-61	100	13.59	AT3G56850.1
Gma.8457.1.S1_at	Glyma06g02490.1	0	100	20.72	AT1G20160.2
GmaAffx.20567.1.S1_at	Glyma06g03420.1	1e-175	100	37.78	AT1G19530.1
Gma.4049.1.S1_at	Glyma06g03830.1	1e-106	96.31	9.75	AT2G23450.1
Gma.4049.3.S1_at	Glyma06g03830.1	0	100	15.81	AT2G23450.1
GmaAffx.80655.2.S1_at	Glyma06g03970.1	8e-52	100	4.41	AT5G66850.1
GmaAffx.80655.2.S1_s_at	Glyma06g03970.1	1e-137	100	10.63	AT5G66850.1
Gma.5630.1.S1_at	Glyma06g03970.1	0	100	24.23	AT5G66850.1
GmaAffx.87175.1.S1_at	Glyma06g04000.1	1e-153	97.31	44.33	AT2G15770.1
GmaAffx.93194.1.S1_s_at	Glyma06g05030.1	1e-151	100	26.71	AT1G10140.1
Gma.4449.1.S1_at	Glyma06g05030.1	1e-105	100	19.09	AT1G10140.1
Gma.3405.1.S1_s_at	Glyma06g05280.4	1e-125	96.09	17.23	AT1G10070.2
GmaAffx.37477.1.S1_s_at	Glyma06g05280.5	1e-31	98.68	5.29	AT1G10070.2
Gma.3405.2.S1_s_at	Glyma06g05280.5	1e-112	99.52	14.39	AT1G10070.2
Gma.15916.1.S1_at	Glyma06g05300.1	0	100	34.67	AT2G25900.1
GmaAffx.68985.1.S1_at	Glyma06g06530.1	0	100	33.43	AT1G80840.1
Gma.634.1.S1_at	Glyma06g06890.2	1e-110	96.43	12.65	AT5G25220.2
Gma.14155.3.S1_at	Glyma06g07130.1	0	100	33.12	AT4G32280.1
Gma.17579.1.S1_at	Glyma06g07170.1	1e-168	98.71	13.16	AT4G32300.1
GmaAffx.71944.2.S1_s_at	Glyma06g07560.1	3e-76	100	20.14	AT2G25625.2
GmaAffx.71944.1.S1_at	Glyma06g07560.1	0	99.64	78.6	AT2G25625.2
GmaAffx.87142.1.S1_at	Glyma06g08120.1	1e-105	98.04	15.8	AT2G24570.1
GmaAffx.87142.3.S1_s_at	Glyma06g08120.1	1e-130	96.9	19.98	AT2G24570.1
GmaAffx.8810.1.S1_at	Glyma06g09520.1	0	99.73	11.04	AT1G09970.1
Gma.10967.1.S1_at	Glyma06g09520.1	0	100	15.68	AT1G09970.1
GmaAffx.14967.1.S1_s_at	Glyma06g09770.1	1e-161	100	13.36	AT1G09910.1
Gma.2331.1.S1_at	Glyma06g09810.1	1e-130	96.56	20.48	AT5G49700.1
GmaAffx.72062.1.S1_at	Glyma06g10580.1	1e-108	98.13	24.07	AT1G35210.1
Gma.8704.1.S1_at	Glyma06g10970.1	0	99.07	18.51	AT1G78120.1
Gma.6558.1.S1_at	Glyma06g11120.1	1e-150	95.47	4.3	AT1G36160.1
GmaAffx.84948.1.S1_at	Glyma06g11150.1	0	99.19	22.16	AT5G10180.1
GmaAffx.41924.1.S1_at	Glyma06g11150.1	0	100	16.16	AT5G10180.1
GmaAffx.64029.1.S1_at	Glyma06g11240.1	0	100	13.76	AT4G08550.1
GmaAffx.79762.1.S1_at	Glyma06g11990.1	0	97.89	30.94	AT1G44130.1
Gma.13433.1.A1_at	Glyma06g12480.1	4e-78	98.08	16.08	AT2G38310.1
GmaAffx.40271.1.S1_at	Glyma06g12700.1	0	99.44	41.4	AT1G21450.1
GmaAffx.54909.1.S1_at	Glyma06g12920.1	1e-110	100	22.55	AT3G21260.2
GmaAffx.54909.1.S1_s_at	Glyma06g12920.2	2e-94	100	15.22	AT3G21260.2
Gma.12112.1.S1_at	Glyma06g13090.1	0	97.85	24.68	AT4G23810.1
GmaAffx.87749.1.S1_at	Glyma06g13200.1	0	100	12.89	AT5G53130.1
Gma.4430.1.S1_at	Glyma06g14090.1	0	100	48.74	AT5G54165.1
GmaAffx.91266.1.S1_s_at	Glyma06g14100.1	0	100	69.05	NO BLASTP HIT (E<10-6)
Gma.4438.1.S1_at	Glyma06g14190.2	6e-75	98.64	8.62	AT5G24530.1
GmaAffx.84058.1.A1_s_at	Glyma06g14190.2	1e-156	99.64	16.48	AT5G24530.1
Gma.4438.3.S1_x_at	Glyma06g14190.2	1e-123	97.13	14.31	AT5G24530.1
Gma.4438.2.S1_a_at	Glyma06g14190.2	6e-82	95	10.56	AT5G24530.1
GmaAffx.62928.1.S1_at	Glyma06g14280.1	0	99.43	9.56	AT3G49490.1
GmaAffx.73464.1.S1_at	Glyma06g14280.2	0	100	13.83	AT3G49490.1
GmaAffx.33258.1.S1_at	Glyma06g14680.1	1e-154	97.95	43.2	AT5G05220.1
Gma.16976.1.S1_s_at	Glyma06g14910.1	1e-101	100	21.49	NO BLASTP HIT (E<10-6)
Gma.16976.2.S1_at	Glyma06g14910.1	1e-113	100	23.93	NO BLASTP HIT (E<10-6)
GmaAffx.90703.1.A1_at	Glyma06g15030.1	2e-88	99.4	13.02	AT5G05340.1
GmaAffx.73009.1.S1_s_at	Glyma06g15220.1	1e-47	95.45	10.4	AT5G64810.1
GmaAffx.73009.2.S1_at	Glyma06g15220.1	0	98.51	38	AT5G64810.1
GmaAffx.91648.1.S1_s_at	Glyma06g15410.1	0	98.24	50.39	NO BLASTP HIT (E<10-6)
GmaAffx.81794.1.A1_at	Glyma06g15650.1	1e-158	100	30.31	AT3G18690.1
Gma.5519.3.S1_x_at	Glyma06g16440.1	0	97.09	27.05	AT1G01720.1
Gma.5519.2.S1_at	Glyma06g16440.2	0	96.2	24.55	AT1G01720.1
Gma.5519.3.S1_a_at	Glyma06g16440.2	1e-127	97.2	15.54	AT1G01720.1
GmaAffx.48580.1.S1_at	Glyma06g17050.4	0	99.72	9.56	AT5G07350.1
GmaAffx.32530.1.S1_s_at	Glyma06g17360.1	0	99.72	10.82	AT5G50920.1
GmaAffx.85255.1.S1_at	Glyma06g17500.2	1e-127	100	21.74	AT3G48760.1
Gma.3712.1.S1_s_at	Glyma06g17910.2	0	96.61	29.48	AT3G48530.1
GmaAffx.90460.1.S1_at	Glyma06g17910.3	0	97.99	21.23	AT3G48530.1
GmaAffx.86681.1.S1_at	Glyma06g17940.1	0	100	12.83	AT4G02480.1
Gma.10653.1.S1_at	Glyma06g18420.1	0	99.59	22.37	AT2G31880.1
Gma.5820.1.S1_s_at	Glyma06g19810.1	1e-166	97.49	55.29	AT1G19020.1
GmaAffx.87207.1.S1_at	Glyma06g19890.1	0	100	18.7	AT3G48090.1
Gma.8071.1.S1_at	Glyma06g19890.1	0	99.7	13.37	AT3G48090.1
GmaAffx.80842.1.S1_at	Glyma06g19900.1	1e-105	100	9.15	AT3G48090.1
GmaAffx.65360.1.S1_at	Glyma06g19920.1	0	100	21.3	AT3G48090.1
GmaAffx.29926.2.S1_s_at	Glyma06g20360.1	1e-167	100	9.04	AT3G47730.1
GmaAffx.19879.1.S1_at	Glyma06g20360.2	1e-179	100	9.41	AT3G47730.1
GmaAffx.29926.1.S1_at	Glyma06g20360.2	1e-148	97.55	8.49	AT3G47730.1
GmaAffx.92764.1.S1_at	Glyma06g20360.2	1e-161	100	8.52	AT3G47730.1
Gma.2730.1.S1_at	Glyma06g20730.1	0	100	47.49	AT5G62480.1
GmaAffx.23775.1.S1_at	Glyma06g21970.1	0	99.75	9.96	AT5G61140.1
GmaAffx.69966.1.S1_at	Glyma06g23240.3	1e-147	100	28.54	AT5G23090.4
GmaAffx.27331.1.S1_at	Glyma06g23380.1	0	98.04	44.42	AT1G49000.1
Gma.9795.1.S1_at	Glyma06g24620.1	5e-163	100	18.3	AT5G20050.1
Gma.2577.2.S1_at	Glyma06g26610.1	1e-154	98.94	37.52	AT5G20230.1
Gma.2577.1.A1_at	Glyma06g26610.1	5e-163	99.62	35.01	AT5G20230.1
GmaAffx.92038.1.S1_s_at	Glyma06g35580.2	2e-58	100	6.24	AT5G53970.1
Gma.7435.1.S1_at	Glyma06g36520.1	0	97.67	31.27	AT3G50740.1
Gma.1649.1.A1_at	Glyma06g38410.1	1e-114	100	11.59	AT4G27410.2
GmaAffx.57970.2.S1_at	Glyma06g38410.1	0	100	22.06	AT4G27410.2
Gma.4784.1.A1_at	Glyma06g39930.1	0	99.71	14.22	AT4G21380.1
Gma.7726.1.A1_at	Glyma06g40330.1	0	100	43.54	AT4G27280.1
Gma.17879.1.S1_at	Glyma06g40390.1	0	99.21	29.26	AT1G73880.1
GmaAffx.57039.1.S1_at	Glyma06g40390.1	0	99.71	20.16	AT1G73880.1
GmaAffx.10590.1.S1_s_at	Glyma06g40480.1	0	98.79	13.69	AT4G27290.1
GmaAffx.54767.1.S1_at	Glyma06g40620.1	1e-179	100	11.46	AT4G21380.1
Gma.6883.1.S1_at	Glyma06g40740.2	0	100	10.41	AT5G17680.1
Gma.9552.1.S1_at	Glyma06g40740.2	4e-57	100	2.77	AT5G17680.1
GmaAffx.92537.1.S1_at	Glyma06g41610.1	2e-33	100	8.71	AT1G11530.1
Gma.17884.1.S1_s_at	Glyma06g41610.1	0	99.72	43.68	AT1G11530.1
GmaAffx.9483.1.S1_at	Glyma06g42190.1	1e-40	100	7.12	AT4G16980.1
GmaAffx.92934.1.S1_at	Glyma06g42630.1	0	100	38.61	AT5G50260.1
GmaAffx.91089.1.S1_at	Glyma06g42630.1	4e-57	97.56	9.69	AT5G50260.1
GmaAffx.18180.1.S1_at	Glyma06g42850.1	0	96.73	37.12	AT5G05340.1
GmaAffx.78636.1.S1_at	Glyma06g42950.1	1e-135	99.2	63.36	NO BLASTP HIT (E<10-6)
Gma.6009.1.S1_s_at	Glyma06g44430.1	4e-44	100	9.05	AT5G44210.1
Gma.8370.1.S1_at	Glyma06g44450.1	5e-163	99.62	31.33	AT4G28400.1
GmaAffx.12540.1.S1_at	Glyma06g44730.1	0	96.57	12.13	AT1G53050.1
Gma.15135.1.S1_at	Glyma06g44730.1	0	100	13.86	AT1G53050.1
Gma.3828.1.S1_at	Glyma06g45020.1	1e-150	100	32.84	NO BLASTP HIT (E<10-6)
Gma.1775.1.S1_at	Glyma06g45350.1	1e-162	100	64.29	AT4G28240.1
GmaAffx.92383.1.S1_at	Glyma06g45940.1	1e-30	100	7.55	NO BLASTP HIT (E<10-6)
Gma.7250.1.S1_s_at	Glyma06g45940.1	4e-44	100	10.18	NO BLASTP HIT (E<10-6)
Gma.1746.1.S1_at	Glyma06g45950.1	1e-138	100	11.63	AT3G21720.1
Gma.1746.1.S1_s_at	Glyma06g45950.1	0	99.72	17.05	AT3G21720.1
Gma.17146.1.S1_at	Glyma06g46030.1	1e-153	97.94	18.82	AT4G31980.1
GmaAffx.18905.1.S1_at	Glyma06g46520.2	1e-168	97.52	22.87	AT5G06570.2
GmaAffx.32023.1.S1_at	Glyma06g46740.1	0	99.72	21.85	AT5G07050.1
GmaAffx.73732.1.S1_at	Glyma06g46740.1	0	99.75	25.06	AT5G07050.1
GmaAffx.34195.1.S1_at	Glyma06g47520.1	0	98.83	36.93	AT5G40770.1
Gma.7961.1.S1_at	Glyma06g47560.1	0	100	38.1	AT4G29330.1
GmaAffx.92098.1.S1_s_at	Glyma06g47750.1	0	99.81	29.91	NO BLASTP HIT (E<10-6)
Gma.11257.1.S1_at	Glyma06g47750.1	1e-163	100	16.4	NO BLASTP HIT (E<10-6)
GmaAffx.92098.1.S1_at	Glyma06g47750.1	0	100	22.7	NO BLASTP HIT (E<10-6)
GmaAffx.91656.1.S1_s_at	Glyma06g47780.1	0	99.18	28.1	AT1G33590.1
GmaAffx.82443.1.S1_at	Glyma06g47780.1	2e-78	99.33	8.69	AT1G33590.1
GmaAffx.39691.1.S1_at	Glyma06g47900.1	1e-164	100	31.73	AT3G16520.2
GmaAffx.90035.1.S1_at	Glyma06g48000.1	0	99.75	21.86	AT4G20860.1
Gma.5267.1.S1_at	Glyma06g48050.1	0	98.54	62.58	AT5G56170.1
GmaAffx.68709.1.A1_at	Glyma06g48140.1	1e-159	99.31	17.09	AT1G71380.1
GmaAffx.62345.1.S1_at	Glyma06g48140.1	0	98.45	30.46	AT1G71380.1
GmaAffx.31576.1.S1_at	Glyma07g00610.1	0	100	9.67	AT4G31480.1
GmaAffx.89259.1.S1_s_at	Glyma07g00900.2	0	97.69	16.82	AT1G55020.1
GmaAffx.90263.1.S1_s_at	Glyma07g00900.2	1e-127	99.57	7.55	AT1G55020.1
GmaAffx.10297.1.S1_at	Glyma07g01250.1	0	97	13.15	AT3G13750.1
GmaAffx.69411.1.S1_at	Glyma07g01860.1	1e-141	100	5.04	AT1G59870.1
GmaAffx.87803.1.S1_at	Glyma07g01860.1	0	100	6.74	AT1G59870.1
Gma.3065.1.S1_s_at	Glyma07g02430.2	0	96.69	15.88	AT1G80940.2
Gma.10804.2.A1_s_at	Glyma07g02480.1	7e-81	100	15.07	AT1G80920.1
Gma.10462.1.S1_at	Glyma07g02680.1	1e-102	100	9.32	AT1G15960.1
Gma.1691.1.S1_at	Glyma07g03560.3	0	100	41.67	AT1G80160.2
Gma.12520.1.S1_at	Glyma07g03580.1	0	100	34.98	AT1G80180.1
GmaAffx.84991.2.S1_at	Glyma07g04100.1	1e-147	99.63	8.54	AT3G13990.2
Gma.15521.2.S1_at	Glyma07g04810.3	1e-156	100	30.68	AT1G54070.1
GmaAffx.81592.1.S1_at	Glyma07g05110.1	0	96.93	53.5	AT3G14280.1
Gma.2602.1.S1_at	Glyma07g05190.1	1e-120	100	16.93	AT1G72310.1
Gma.12866.1.A1_at	Glyma07g05360.1	2e-30	98.59	4.17	AT3G49530.1
GmaAffx.60936.1.S1_at	Glyma07g05370.1	1e-137	96.73	19.48	AT3G49530.1
GmaAffx.59792.1.S1_at	Glyma07g05460.1	8e-95	100	17.62	AT5G54160.1
Gma.6501.1.A1_at	Glyma07g05470.1	1e-129	97.98	19.54	AT5G54160.1
GmaAffx.83919.1.S1_at	Glyma07g05470.1	1e-169	100	23.56	AT5G54160.1
Gma.10216.2.S1_at	Glyma07g05480.1	0	100	32.14	AT5G54160.1
Gma.10216.1.S1_a_at	Glyma07g05480.1	1e-100	100	12.91	AT5G54160.1
Gma.10216.1.S1_at	Glyma07g05480.1	0	99.81	36.35	AT5G54160.1
GmaAffx.18113.2.S1_s_at	Glyma07g05760.1	1e-102	98	20.6	AT2G46690.1
GmaAffx.18113.2.S1_x_at	Glyma07g05760.1	1e-105	98.05	21.11	AT2G46690.1
Gma.13150.1.A1_at	Glyma07g05760.1	1e-152	95.25	32.54	AT2G46690.1
GmaAffx.82626.1.S1_at	Glyma07g06120.1	0	99.04	20.22	AT2G46500.2
GmaAffx.85443.1.S1_at	Glyma07g07390.1	1e-156	100	8.27	AT5G17680.1
Gma.5140.1.A1_at	Glyma07g08000.1	0	96.53	35.52	AT2G45830.1
GmaAffx.78724.1.S1_at	Glyma07g08000.1	0	100	22.59	AT2G45830.1
GmaAffx.89916.1.S1_at	Glyma07g08050.1	8e-87	100	13.61	AT3G61220.1
GmaAffx.89916.1.S1_s_at	Glyma07g08050.1	1e-157	100	23.67	AT3G61220.1
GmaAffx.81652.1.S1_s_at	Glyma07g08310.1	3e-53	99.08	11.87	AT2G45760.1
Gma.6948.1.S1_at	Glyma07g08310.1	0	100	44.88	AT2G45760.1
GmaAffx.28803.1.S1_at	Glyma07g08630.1	0	100	48.9	AT5G62150.1
Gma.3326.1.S1_at	Glyma07g08780.1	1e-141	97.44	9.98	AT2G19130.1
GmaAffx.92525.1.S1_s_at	Glyma07g09110.1	1e-156	100	13.66	AT2G45550.1
Gma.17686.1.S1_at	Glyma07g09110.1	1e-147	100	12.92	AT2G45550.1
GmaAffx.42371.1.S1_at	Glyma07g09220.3	0	97.54	36.94	AT4G28940.1
GmaAffx.69694.1.S1_at	Glyma07g09220.3	1e-142	100	23.11	AT4G28940.1
GmaAffx.5100.1.S1_at	Glyma07g09960.1	0	100	21.18	AT5G57260.1
Gma.6933.1.S1_s_at	Glyma07g09960.1	8e-68	100	6.7	AT5G57260.1
GmaAffx.74307.1.S1_at	Glyma07g09960.1	0	100	23.83	AT5G57260.1
GmaAffx.49768.1.S1_at	Glyma07g09980.1	1e-169	99.35	14.69	AT1G49050.1
GmaAffx.57715.1.S1_at	Glyma07g10450.1	1e-125	99.15	17.04	AT5G64660.1
Gma.5508.1.S1_at	Glyma07g10690.1	0	100	14.84	AT1G18390.1
GmaAffx.23591.1.S1_at	Glyma07g11030.1	0	100	63.64	NO BLASTP HIT (E<10-6)
Gma.7970.1.S1_at	Glyma07g11080.1	8e-53	100	52.24	NO BLASTP HIT (E<10-6)
GmaAffx.78450.1.S1_at	Glyma07g13440.1	1e-131	97.27	10.36	AT5G47070.1
GmaAffx.7887.1.A1_at	Glyma07g14410.1	1e-133	100	15.99	AT2G44930.1
Gma.6333.2.S1_s_at	Glyma07g15060.1	1e-179	100	32.92	NO BLASTP HIT (E<10-6)
GmaAffx.48349.1.S1_at	Glyma07g15240.1	1e-109	100	12.69	AT2G19810.1
GmaAffx.1304.1.A1_at	Glyma07g15290.1	1e-157	99.31	40.39	NO BLASTP HIT (E<10-6)
GmaAffx.78384.1.S1_at	Glyma07g15640.1	1e-172	99.67	7.76	AT1G19220.1
GmaAffx.78365.1.S1_at	Glyma07g15930.2	0	95.07	20.67	AT5G02100.1
GmaAffx.59620.1.S1_at	Glyma07g16270.1	1e-178	99.69	14.86	AT3G55550.1
GmaAffx.93575.1.S1_s_at	Glyma07g16420.1	3e-53	98.2	15.16	AT2G37750.1
Gma.8518.1.S1_at	Glyma07g16850.1	0	100	45.58	AT3G09270.1
Gma.8519.1.S1_at	Glyma07g16850.4	0	99.27	60.77	AT3G09270.1
Gma.4095.1.S1_at	Glyma07g17000.1	0	100	52.56	AT5G55450.1
GmaAffx.92305.1.S1_s_at	Glyma07g17170.1	0	99.34	26.65	AT3G09220.1
Gma.15431.1.S1_at	Glyma07g17360.1	0	100	39.15	AT2G25470.1
Gma.5700.1.A1_s_at	Glyma07g18200.1	1e-123	99.56	21.86	AT3G11210.1
GmaAffx.90704.1.S1_at	Glyma07g18570.1	0	99.77	19.94	AT4G33070.1
Gma.8137.1.S1_at	Glyma07g18890.1	1e-141	100	12.32	AT3G08870.1
GmaAffx.7365.1.S1_at	Glyma07g21110.1	1e-101	98.98	7.27	AT2G23460.1
Gma.10621.1.S1_at	Glyma07g23260.1	0	97.65	50.5	AT2G01340.1
GmaAffx.62257.1.S1_at	Glyma07g25390.1	1e-107	100	13.94	AT1G03400.1
GmaAffx.66301.1.S1_at	Glyma07g25390.1	0	100	26.95	AT1G03400.1
Gma.3719.1.A1_at	Glyma07g25710.1	1e-144	100	11.66	AT4G01870.1
GmaAffx.50433.1.S1_at	Glyma07g27370.1	0	98.32	13.12	AT1G34300.1
GmaAffx.74959.1.S1_at	Glyma07g27370.1	0	99.82	20.54	AT1G34300.1
GmaAffx.15140.1.A1_at	Glyma07g30260.1	1e-178	100	13.67	AT5G10530.1
GmaAffx.85832.1.S1_at	Glyma07g30410.1	0	98.49	46.39	AT1G14870.1
GmaAffx.60414.1.S1_x_at	Glyma07g30880.1	4e-31	100	3.45	AT1G11260.1
GmaAffx.60414.1.S1_at	Glyma07g30880.1	2e-31	100	3.45	AT1G11260.1
Gma.1202.1.S1_s_at	Glyma07g30880.1	0	99.78	23.39	AT1G11260.1
GmaAffx.1876.2.S1_at	Glyma07g30910.2	0	99.05	19.26	AT3G62980.1
GmaAffx.89996.1.S1_s_at	Glyma07g31500.1	1e-179	99.69	37.78	AT4G29090.1
GmaAffx.89996.1.S1_at	Glyma07g31500.1	0	99.79	56.49	AT4G29090.1
GmaAffx.82873.1.S1_at	Glyma07g31800.1	0	99.12	11.56	AT1G28260.2
Gma.4206.1.S1_s_at	Glyma07g32330.1	0	100	20	AT4G15350.1
GmaAffx.42788.1.S1_at	Glyma07g34030.2	0	100	6.84	AT1G71010.1
GmaAffx.51821.1.S1_s_at	Glyma07g35630.1	0	100	26.88	AT1G69490.1
GmaAffx.51821.1.S1_x_at	Glyma07g35630.1	1e-175	100	25.02	AT1G69490.1
GmaAffx.23935.1.S1_at	Glyma07g36110.1	0	98.02	12.91	AT4G29090.1
Gma.4927.2.S1_at	Glyma07g36160.1	1e-112	99.52	4.67	AT3G53480.1
GmaAffx.78381.2.S1_at	Glyma07g36440.1	1e-30	100	2.6	AT3G06500.1
Gma.12013.1.S1_at	Glyma07g36770.1	1e-119	100	22.15	AT4G16210.1
Gma.7876.1.S1_at	Glyma07g37090.1	5e-88	100	5.68	AT3G16940.1
GmaAffx.89360.1.S1_s_at	Glyma07g37090.1	1e-172	100	10.63	AT3G16940.1
Gma.6999.1.S1_x_at	Glyma07g37240.3	6e-67	100	14.55	NO BLASTP HIT (E<10-6)
Gma.6999.2.S1_s_at	Glyma07g37250.1	3e-80	100	18.89	NO BLASTP HIT (E<10-6)
Gma.6999.1.S1_s_at	Glyma07g37250.1	8e-50	100	12.47	NO BLASTP HIT (E<10-6)
Gma.11119.2.S1_s_at	Glyma07g37270.1	0	100	43.38	AT1G24020.1
GmaAffx.89772.13.S1_s_at	Glyma07g37270.1	1e-121	99.55	27.1	AT1G24020.1
GmaAffx.89999.1.S1_x_at	Glyma07g37280.1	8e-81	98.24	17.98	AT1G24020.1
Gma.4773.1.S1_at	Glyma07g37720.5	0	100	26.74	AT3G16565.2
GmaAffx.49392.1.S1_at	Glyma07g37790.1	1e-164	97.76	25.85	AT1G09070.1
GmaAffx.65026.1.S1_at	Glyma07g37790.1	1e-91	100	14	AT1G09070.1
Gma.10717.1.S1_a_at	Glyma07g38110.2	1e-158	100	28.18	AT3G06390.1
Gma.5277.1.S1_at	Glyma07g39220.1	1e-140	100	17.6	AT4G04480.1
GmaAffx.90598.1.S1_at	Glyma07g39250.1	1e-131	100	10.2	AT1G62300.1
GmaAffx.83326.1.S1_at	Glyma07g39250.1	0	100	14.74	AT1G62300.1
GmaAffx.83326.2.S1_s_at	Glyma07g39250.1	1e-142	100	10.98	AT1G62300.1
GmaAffx.63050.1.S1_at	Glyma07g39350.1	0	99.18	38.22	AT1G62360.1
GmaAffx.60971.1.S1_at	Glyma07g39650.2	0	99.81	22.25	AT5G48150.2
Gma.11719.1.A1_at	Glyma08g01360.1	4e-92	100	10.2	AT5G41040.2
GmaAffx.86049.1.S1_at	Glyma08g01360.1	0	97.52	31.49	AT5G41040.2
GmaAffx.69253.1.S1_at	Glyma08g01500.2	0	99.25	11.45	AT5G52230.1
GmaAffx.65433.1.S1_at	Glyma08g01530.1	1e-153	98.95	55.45	NO BLASTP HIT (E<10-6)
GmaAffx.91606.1.S1_at	Glyma08g01990.3	1e-136	100	8.3	AT5G41390.2
GmaAffx.86836.1.S1_at	Glyma08g02310.2	1e-30	100	2.24	AT1G64140.1
Gma.1256.1.S1_at	Glyma08g02580.1	0	99.62	26.68	AT4G23810.1
GmaAffx.73842.1.S1_at	Glyma08g02580.1	1e-166	100	14.82	AT4G23810.1
GmaAffx.38996.1.S1_at	Glyma08g03860.1	0	100	29.37	AT2G22795.1
GmaAffx.92964.1.S1_at	Glyma08g04670.1	3e-35	100	6.24	AT1G68320.1
GmaAffx.59154.1.S1_at	Glyma08g04920.2	0	98.64	25.78	AT1G73805.1
GmaAffx.63786.1.S1_at	Glyma08g05350.1	0	100	10.7	AT2G32730.1
GmaAffx.35908.1.S1_at	Glyma08g05430.1	0	100	52.44	NO BLASTP HIT (E<10-6)
GmaAffx.91971.1.S1_s_at	Glyma08g06110.1	0	100	22.19	AT1G73480.1
Gma.6720.1.A1_at	Glyma08g06300.1	0	99.51	24.04	AT4G21540.2
GmaAffx.42044.2.S1_at	Glyma08g06440.1	1e-147	100	25.31	AT4G21440.1
GmaAffx.90252.1.S1_s_at	Glyma08g06470.1	0	100	23.01	AT4G05150.1
GmaAffx.81992.1.S1_at	Glyma08g06490.1	0	99.81	17.32	AT4G21390.1
GmaAffx.90678.1.A1_s_at	Glyma08g07210.1	0	100	31.91	AT2G22570.1
Gma.17086.1.S1_at	Glyma08g07460.1	0	100	30.28	AT2G36690.1
GmaAffx.86361.1.S1_s_at	Glyma08g07690.1	1e-180	99.69	23.71	AT5G64210.1
GmaAffx.91355.1.S1_s_at	Glyma08g07690.1	0	100	29.47	AT5G64210.1
GmaAffx.70006.1.S1_at	Glyma08g07900.1	1e-108	99.01	23.33	AT4G13830.2
GmaAffx.71985.1.A1_at	Glyma08g08280.1	1e-120	98.67	10.75	AT1G36990.1
GmaAffx.28364.1.S1_s_at	Glyma08g08280.1	7e-81	100	7.18	AT1G36990.1
GmaAffx.75809.1.S1_at	Glyma08g08280.2	1e-114	99.53	8.72	AT1G36990.1
GmaAffx.32361.1.S1_at	Glyma08g08280.2	0	100	14.17	AT1G36990.1
GmaAffx.90524.1.S1_s_at	Glyma08g08380.1	0	99.21	43.1	AT5G06870.1
Gma.8542.1.S1_at	Glyma08g08380.1	1e-147	97.54	24.05	AT5G06870.1
GmaAffx.50095.1.S1_at	Glyma08g11000.1	1e-112	99.51	15.56	AT1G27930.1
GmaAffx.50095.4.S1_s_at	Glyma08g11000.1	2e-49	100	7.48	AT1G27930.1
Gma.17605.3.S1_at	Glyma08g11610.1	0	100	21.22	AT5G13930.1
GmaAffx.92491.1.S1_s_at	Glyma08g11610.1	6e-59	100	7.42	AT5G13930.1
GmaAffx.70679.1.S1_at	Glyma08g11980.1	0	100	21.29	AT1G55320.1
Gma.11060.1.A1_at	Glyma08g12170.1	0	98.85	68.44	AT4G34590.1
GmaAffx.23239.1.S1_s_at	Glyma08g12170.1	1e-82	100	30.37	AT4G34590.1
GmaAffx.27937.1.S1_at	Glyma08g12500.1	2e-59	96.21	9.93	AT1G29300.1
Gma.2433.1.S1_at	Glyma08g12530.1	0	100	23.88	AT2G29420.1
GmaAffx.93186.1.S1_s_at	Glyma08g12530.1	1e-126	100	15.69	AT2G29420.1
GmaAffx.63241.1.S1_at	Glyma08g12540.1	0	97.37	48.35	AT5G47260.1
GmaAffx.52740.1.S1_at	Glyma08g12630.1	0	100	28.59	AT4G18880.1
GmaAffx.13535.1.S1_at	Glyma08g13640.1	1e-153	99.31	13.89	AT4G21120.1
GmaAffx.92637.1.S1_s_at	Glyma08g13900.1	0	99.15	26.5	AT5G14420.2
GmaAffx.3184.1.S1_at	Glyma08g13900.1	4e-72	100	10.4	AT5G14420.2
GmaAffx.3184.2.S1_at	Glyma08g13900.1	0	98.23	42.75	AT5G14420.2
GmaAffx.64000.1.S1_at	Glyma08g14160.1	0	100	54.01	AT5G65300.1
Gma.6219.1.S1_at	Glyma08g14270.1	2e-48	100	9.06	AT1G23830.1
GmaAffx.30652.1.S1_at	Glyma08g14900.1	1e-128	100	13.08	AT4G36220.1
GmaAffx.64428.1.S1_s_at	Glyma08g14900.1	0	100	19.59	AT4G36220.1
GmaAffx.74525.2.S1_at	Glyma08g15050.1	0	98.42	49.27	AT5G64810.1
Gma.8048.1.S1_at	Glyma08g16050.1	1e-103	100	100	NO BLASTP HIT (E<10-6)
GmaAffx.45152.1.S1_at	Glyma08g17120.2	1e-140	100	9.87	AT3G12670.1
GmaAffx.16264.1.A1_at	Glyma08g18280.1	0	98.47	12.85	AT1G79090.2
Gma.1917.1.S1_s_at	Glyma08g18690.2	3e-77	100	15.15	AT1G78380.1
Gma.4647.1.S1_at	Glyma08g18900.1	5e-163	99.62	12.7	AT5G64300.1
GmaAffx.91919.1.A1_s_at	Glyma08g18980.1	0	100	45.19	AT5G64260.1
GmaAffx.63114.1.A1_at	Glyma08g19140.1	1e-157	100	11.87	AT1G78160.1
Gma.3172.1.S1_s_at	Glyma08g19170.1	0	97.99	22.29	AT5G64120.1
GmaAffx.55898.1.S1_at	Glyma08g19230.1	1e-172	99.68	32	AT4G13830.2
GmaAffx.50670.1.A1_at	Glyma08g19250.1	1e-154	96.2	17.63	AT2G13810.1
GmaAffx.10091.1.S1_at	Glyma08g19270.1	0	100	14.79	AT4G33430.1
GmaAffx.19618.1.A1_at	Glyma08g19430.1	0	98.47	36.96	AT1G43670.1
GmaAffx.15265.1.S1_at	Glyma08g20060.1	0	97.63	9.49	AT1G22930.1
Gma.8458.1.S1_at	Glyma08g20190.1	0	100	17.4	AT1G55020.1
GmaAffx.24359.1.A1_at	Glyma08g20190.1	0	99.23	13.42	AT1G55020.1
GmaAffx.8120.1.S1_at	Glyma08g20650.1	1e-147	100	9.48	AT3G13750.1
GmaAffx.33518.1.S1_at	Glyma08g20650.1	1e-118	100	7.78	AT3G13750.1
Gma.1822.1.S1_s_at	Glyma08g21410.1	0	100	31.27	AT4G25150.1
GmaAffx.89772.9.A1_s_at	Glyma08g21410.2	0	99.71	27.89	AT4G25150.1
GmaAffx.25651.1.A1_at	Glyma08g21440.1	1e-117	100	7.57	AT4G32850.9
GmaAffx.76711.1.S1_s_at	Glyma08g22170.1	0	98.82	22.3	AT1G80440.1
GmaAffx.91413.1.S1_at	Glyma08g22170.1	0	100	21.64	AT1G80440.1
GmaAffx.87532.1.S1_s_at	Glyma08g22510.1	0	100	37.49	AT1G15400.3
GmaAffx.82269.1.S1_s_at	Glyma08g22530.1	1e-99	100	31.5	AT1G15385.1
GmaAffx.93383.1.S1_at	Glyma08g22530.1	1e-40	100	14.29	AT1G15385.1
GmaAffx.42955.1.S1_at	Glyma08g22600.1	0	98.07	13.09	AT3G15730.1
GmaAffx.91328.1.S1_at	Glyma08g22900.2	3e-96	100	7.89	AT1G15740.1
GmaAffx.91328.1.S1_s_at	Glyma08g22900.2	0	99.73	16.76	AT1G15740.1
Gma.9384.1.S1_at	Glyma08g23230.1	1e-178	100	16.68	AT1G80760.1
GmaAffx.61194.1.S1_at	Glyma08g23230.1	0	100	18.8	AT1G80760.1
GmaAffx.65013.1.S1_at	Glyma08g23320.1	0	100	16.2	AT1G15960.1
GmaAffx.17284.1.A1_s_at	Glyma08g23380.4	1e-56	100	6.78	AT1G80840.1
GmaAffx.90642.1.S1_s_at	Glyma08g23540.1	1e-86	100	12.26	AT1G80920.1
Gma.1137.1.S1_x_at	Glyma08g23560.2	0	100	23.09	AT5G48930.1
Gma.1137.1.S1_a_at	Glyma08g23560.2	0	100	27.47	AT5G48930.1
Gma.5701.2.S1_at	Glyma08g23590.1	0	98.03	20.2	AT4G30780.1
Gma.5701.1.S1_at	Glyma08g23590.1	1e-92	96.35	8.51	AT4G30780.1
Gma.5701.3.S1_at	Glyma08g23590.1	1e-106	100	8.6	AT4G30780.1
GmaAffx.93545.1.S1_at	Glyma08g25510.1	1e-168	100	26.63	AT1G17860.1
GmaAffx.672.1.A1_s_at	Glyma08g25510.1	1e-106	96.31	19.39	AT1G17860.1
GmaAffx.41564.1.S1_s_at	Glyma08g25520.1	1e-151	99.29	30.47	AT1G73260.1
GmaAffx.90752.1.S1_at	Glyma08g25520.1	2e-84	100	17.08	AT1G73260.1
Gma.6650.2.S1_at	Glyma08g25600.1	0	99.77	13.07	AT1G56130.1
Gma.6650.1.S1_at	Glyma08g25600.1	1e-176	100	9.18	AT1G56130.1
GmaAffx.37055.1.A1_at	Glyma08g26830.1	0	99.53	26.4	AT3G02100.1
GmaAffx.47590.1.S1_at	Glyma08g26830.1	0	100	32.51	AT3G02100.1
GmaAffx.92921.1.S1_at	Glyma08g26840.1	0	100	17.38	AT3G02100.1
Gma.6636.1.S1_at	Glyma08g27070.1	0	99.49	35.73	AT4G35160.1
Gma.6636.2.S1_a_at	Glyma08g27070.1	1e-172	100	27.8	AT4G35160.1
GmaAffx.40377.1.A1_at	Glyma08g27150.1	3e-42	100	7.49	AT3G02150.2
Gma.1677.2.A1_at	Glyma08g27720.1	1e-126	100	21.84	AT5G38900.1
Gma.7728.1.S1_at	Glyma08g37670.1	0	100	13.09	AT4G15560.1
GmaAffx.92458.1.S1_at	Glyma08g37670.2	4e-92	100	9.35	AT4G15560.1
GmaAffx.88633.1.A1_at	Glyma08g39000.1	1e-133	100	57.45	NO BLASTP HIT (E<10-6)
Gma.2832.1.S1_at	Glyma08g39010.1	1e-167	96.72	28.8	AT5G40460.1
GmaAffx.91687.1.A1_s_at	Glyma08g39390.1	0	100	23.93	AT1G60420.1
GmaAffx.91687.1.S1_at	Glyma08g39390.1	0	100	17.59	AT1G60420.1
Gma.12094.1.A1_at	Glyma08g41040.1	7e-57	100	11.57	AT1G26920.1
Gma.12094.2.S1_at	Glyma08g41040.1	1e-154	99.64	28.88	AT1G26920.1
GmaAffx.43614.1.A1_at	Glyma08g42050.1	1e-110	96.04	12.49	AT3G59080.1
GmaAffx.43627.1.S1_at	Glyma08g42050.1	1e-122	100	12.22	AT3G59080.1
GmaAffx.93135.1.S1_at	Glyma08g42050.1	3e-62	100	6.6	AT3G59080.1
Gma.12764.1.A1_at	Glyma08g43040.1	7e-61	99.18	21.14	NO BLASTP HIT (E<10-6)
GmaAffx.69408.1.S1_at	Glyma08g43630.1	1e-173	100	14.32	AT4G26690.1
Gma.639.1.S1_at	Glyma08g43940.1	1e-166	97.78	21.12	AT3G13110.1
GmaAffx.58144.1.S1_at	Glyma08g44320.1	1e-172	96.74	13.57	AT1G55850.1
GmaAffx.91563.1.S1_at	Glyma08g44320.2	0	99.79	16.2	AT1G55850.1
GmaAffx.60654.1.S1_s_at	Glyma08g44320.2	0	98.9	15.13	AT1G55850.1
GmaAffx.21548.1.S1_at	Glyma08g44700.1	0	98.59	25.39	AT4G01070.1
GmaAffx.42111.1.A1_at	Glyma08g44750.1	0	100	19.98	AT4G01070.1
GmaAffx.56674.1.S1_at	Glyma08g45210.1	0	99.48	11.69	AT3G46970.1
Gma.10693.1.S1_at	Glyma08g45280.1	0	100	73.23	NO BLASTP HIT (E<10-6)
Gma.15378.1.S1_at	Glyma08g45290.1	0	99.22	66.49	NO BLASTP HIT (E<10-6)
Gma.10920.1.S1_at	Glyma08g45300.1	3e-88	100	31.97	NO BLASTP HIT (E<10-6)
Gma.2536.1.S1_at	Glyma08g45310.1	0	100	58.4	NO BLASTP HIT (E<10-6)
GmaAffx.83299.1.S1_at	Glyma08g45510.1	6e-59	100	11.97	AT1G17860.1
GmaAffx.92892.1.S1_s_at	Glyma08g45510.1	0	99.76	42.96	AT1G17860.1
GmaAffx.5264.1.S1_s_at	Glyma08g45520.1	1e-126	100	27.84	AT1G17860.1
Gma.8465.1.S1_at	Glyma08g46550.1	0	99.77	25.89	AT3G07130.1
GmaAffx.60687.1.S1_at	Glyma08g46650.1	0	100	12.54	AT1G11300.1
GmaAffx.37908.1.A1_at	Glyma08g46970.1	0	99.37	18.85	AT5G60900.1
Gma.2702.3.S1_a_at	Glyma08g47520.2	1e-171	100	19.96	AT5G13180.1
Gma.6212.1.S1_at	Glyma09g00360.1	0	97.36	21.2	AT5G61530.1
GmaAffx.92842.1.S1_x_at	Glyma09g00820.1	1e-119	100	11.16	AT4G22070.1
Gma.2526.1.S1_at	Glyma09g00820.1	1e-167	99.02	15.81	AT4G22070.1
Gma.2526.1.S1_x_at	Glyma09g00820.1	1e-163	99	15.45	AT4G22070.1
GmaAffx.69709.1.S1_at	Glyma09g00820.1	0	100	22.79	AT4G22070.1
GmaAffx.15342.1.S1_at	Glyma09g01340.1	5e-66	100	6.49	AT5G47560.1
GmaAffx.72556.1.S1_at	Glyma09g01740.1	1e-60	100	81.25	NO BLASTP HIT (E<10-6)
Gma.8244.2.S1_at	Glyma09g01790.3	0	100	33.92	AT5G47740.1
Gma.8244.1.A1_at	Glyma09g01790.3	0	98.33	41.96	AT5G47740.1
Gma.4368.1.S1_at	Glyma09g01900.1	0	100	61.1	NO BLASTP HIT (E<10-6)
Gma.2638.1.S1_at	Glyma09g02210.1	1e-149	100	11.3	AT5G49760.1
Gma.876.1.S1_at	Glyma09g02590.1	0	100	35.84	AT5G06720.1
GmaAffx.89697.1.S1_s_at	Glyma09g02600.1	0	99.63	37.96	AT2G38380.1
Gma.4471.1.A1_at	Glyma09g02610.1	0	98.37	30.18	AT5G06730.1
Gma.4471.1.S1_at	Glyma09g02610.1	0	98.51	32.91	AT5G06730.1
Gma.6570.1.S1_at	Glyma09g03490.3	8e-54	100	6.26	AT1G30620.2
Gma.6570.1.S1_s_at	Glyma09g03490.3	1e-134	100	14.24	AT1G30620.2
GmaAffx.92678.1.S1_s_at	Glyma09g03490.3	1e-111	100	11.94	AT1G30620.2
GmaAffx.40429.1.S1_at	Glyma09g03690.1	0	99.8	36.64	AT3G06490.1
GmaAffx.59486.1.S1_at	Glyma09g03940.1	0	97.45	61.7	NO BLASTP HIT (E<10-6)
GmaAffx.73005.1.S1_at	Glyma09g04150.1	6e-95	96.08	48.56	NO BLASTP HIT (E<10-6)
Gma.12852.1.A1_at	Glyma09g04160.1	0	97.47	77.49	NO BLASTP HIT (E<10-6)
GmaAffx.53762.1.S1_at	Glyma09g04340.2	0	99.16	15.12	AT5G49360.1
GmaAffx.93611.1.S1_s_at	Glyma09g04510.1	0	100	52.88	AT1G24020.1
GmaAffx.93611.1.S1_at	Glyma09g04510.1	0	98.25	74.74	AT1G24020.1
GmaAffx.18040.1.S1_s_at	Glyma09g04520.1	1e-126	99.57	24.16	NO BLASTP HIT (E<10-6)
Gma.5947.1.S1_s_at	Glyma09g04530.1	0	99.53	49.71	NO BLASTP HIT (E<10-6)
GmaAffx.93436.1.A1_s_at	Glyma09g04630.1	1e-117	100	18.13	AT3G16770.1
GmaAffx.41990.1.S1_at	Glyma09g04690.1	0	95.54	69.95	NO BLASTP HIT (E<10-6)
GmaAffx.53152.1.S1_at	Glyma09g04750.1	0	97.7	45.09	AT3G16720.1
GmaAffx.36485.1.S1_s_at	Glyma09g05380.1	2e-46	100	5.45	AT4G37340.1
GmaAffx.36485.1.S1_x_at	Glyma09g05380.1	1e-85	100	9.31	AT4G37340.1
GmaAffx.93213.1.S1_at	Glyma09g05380.2	1e-173	100	18.19	AT4G37340.1
GmaAffx.36485.1.S1_at	Glyma09g05380.2	1e-34	100	4.32	AT4G37340.1
GmaAffx.91351.1.S1_at	Glyma09g05380.2	0	100	20.14	AT4G37340.1
Gma.5611.1.S1_at	Glyma09g05440.1	0	100	27.63	AT4G37360.1
GmaAffx.90945.1.S1_at	Glyma09g05440.1	1e-175	99.68	17.28	AT4G37360.1
GmaAffx.65422.1.S1_x_at	Glyma09g05460.1	0	97.11	30.35	AT4G37360.1
Gma.4093.2.S1_at	Glyma09g05490.2	0	100	14.66	AT1G30900.1
Gma.4093.1.S1_at	Glyma09g05490.2	0	99.76	17.57	AT1G30900.1
GmaAffx.12874.1.A1_at	Glyma09g05540.1	1e-116	96.22	11.71	AT2G34960.1
GmaAffx.55244.1.A1_at	Glyma09g05700.1	1e-139	100	24.7	AT3G22160.1
Gma.6496.1.S1_s_at	Glyma09g06250.1	1e-147	100	7.58	AT4G30190.1
GmaAffx.89702.1.A1_at	Glyma09g06250.1	1e-143	99.62	7.52	AT4G30190.1
Gma.6496.1.S1_at	Glyma09g06250.2	5e-163	100	8	AT4G30190.1
GmaAffx.82865.1.S1_at	Glyma09g06820.2	1e-147	97.54	9.66	AT3G28430.1
GmaAffx.57389.1.S1_at	Glyma09g07160.1	1e-155	100	20.26	AT2G26110.1
GmaAffx.91857.1.S1_s_at	Glyma09g07160.1	0	99.17	35.32	AT2G26110.1
GmaAffx.4552.1.S1_s_at	Glyma09g07330.1	0	98.07	32.11	AT1G34060.1
GmaAffx.65059.1.S1_at	Glyma09g07390.1	2e-61	100	9.72	AT5G56960.1
GmaAffx.36619.1.S1_at	Glyma09g07680.1	0	100	33.9	AT4G26060.1
GmaAffx.32111.1.A1_at	Glyma09g07930.1	0	97.76	31.14	AT5G20540.1
GmaAffx.19189.1.S1_at	Glyma09g08120.1	1e-180	100	11.62	AT2G05920.1
GmaAffx.84921.1.S1_at	Glyma09g08330.1	1e-119	95.92	19.71	AT1G19210.1
GmaAffx.92337.1.S1_s_at	Glyma09g08550.4	1e-149	100	7.15	AT3G43190.1
GmaAffx.12013.1.S1_at	Glyma09g08690.1	0	100	11.05	AT3G43240.1
Gma.5579.1.S1_at	Glyma09g08780.1	0	96.01	27.92	AT5G13930.1
Gma.17191.1.S1_at	Glyma09g09910.1	0	98.17	25.5	AT3G21760.1
Gma.79.4.S1_s_at	Glyma09g12200.7	2e-33	100	8.41	AT2G27380.1
Gma.16913.1.S1_s_at	Glyma09g12200.7	1e-47	100	11.26	AT2G27380.1
GmaAffx.77758.1.S1_x_at	Glyma09g12200.7	3e-80	100	17.77	AT2G27380.1
Gma.79.1.S1_x_at	Glyma09g12260.1	1e-156	99.31	18.27	AT3G22142.1
GmaAffx.11087.1.S1_at	Glyma09g12440.1	0	100	19.59	AT4G35160.1
GmaAffx.70927.1.S1_at	Glyma09g19730.1	2e-31	98.61	3.81	AT1G18390.1
Gma.63.1.S1_at	Glyma09g21060.1	0	100	33.18	AT2G01340.1
Gma.169.1.S1_at	Glyma09g23140.1	0	95.45	35.04	AT5G24090.1
Gma.169.1.S1_x_at	Glyma09g23140.1	0	95.51	35.46	AT5G24090.1
GmaAffx.39765.1.S1_s_at	Glyma09g24170.1	8e-68	100	10.94	AT5G23760.1
Gma.13895.1.A1_at	Glyma09g26840.2	0	99.82	33.95	AT1G06620.1
Gma.4226.2.S1_at	Glyma09g26940.1	0	96.36	34.3	AT3G61060.1
Gma.4226.1.S1_at	Glyma09g26940.1	0	100	30.98	AT3G61060.1
GmaAffx.92557.1.S1_s_at	Glyma09g27780.1	0	97.45	14.97	AT4G23160.1
Gma.7519.1.A1_at	Glyma09g27780.2	0	98.47	16.39	AT4G23160.1
GmaAffx.76271.1.S1_at	Glyma09g27780.2	0	100	12.51	AT4G23160.1
Gma.4819.3.S1_s_at	Glyma09g28100.1	1e-166	100	15.97	AT2G36530.1
Gma.4819.2.S1_at	Glyma09g28100.1	1e-165	100	15.92	AT2G36530.1
GmaAffx.69877.1.A1_at	Glyma09g28110.1	0	99.42	76.21	NO BLASTP HIT (E<10-6)
GmaAffx.92077.1.S1_s_at	Glyma09g28490.1	1e-123	100	13.99	AT4G15093.1
GmaAffx.19349.1.A1_at	Glyma09g29160.1	0	100	24.12	AT3G21780.1
GmaAffx.92082.1.A1_s_at	Glyma09g29340.1	0	98.26	42.65	AT1G17860.1
GmaAffx.92082.1.S1_at	Glyma09g29340.1	0	98.53	50.48	AT1G17860.1
Gma.11026.1.S1_at	Glyma09g29360.1	3e-64	100	12.13	AT1G17860.1
GmaAffx.86739.1.S1_at	Glyma09g29380.3	1e-156	100	40.12	AT5G23370.1
Gma.3189.1.S1_at	Glyma09g30300.1	0	97.2	33.67	AT1G73500.1
Gma.2105.1.S1_at	Glyma09g30370.3	0	96.7	33.73	AT5G37600.1
GmaAffx.91964.1.S1_s_at	Glyma09g30370.3	0	97.08	40.81	AT5G37600.1
Gma.10711.2.S1_at	Glyma09g30380.1	1e-117	99.54	100	AT1G67920.1
GmaAffx.74899.1.S1_at	Glyma09g31110.3	1e-69	100	12.51	NO BLASTP HIT (E<10-6)
GmaAffx.89162.1.S1_s_at	Glyma09g31110.3	1e-163	99.66	27.87	NO BLASTP HIT (E<10-6)
GmaAffx.55362.1.S1_at	Glyma09g31220.1	0	98.52	34.32	AT3G18260.1
GmaAffx.90491.1.A1_s_at	Glyma09g31430.1	0	98.59	34.74	AT1G66920.1
GmaAffx.87415.1.S1_at	Glyma09g31450.1	1e-170	99.67	14.21	AT1G73805.1
GmaAffx.89920.1.S1_at	Glyma09g31610.1	0	100	11.35	AT3G18370.1
Gma.1942.1.S1_s_at	Glyma09g31670.1	4e-51	95.2	8.8	AT5G16110.1
Gma.5813.1.S1_at	Glyma09g33560.1	9e-86	100	76.19	AT4G33660.1
Gma.11341.1.S1_at	Glyma09g33770.2	0	96.3	22.56	AT4G17900.1
Gma.11341.3.S1_s_at	Glyma09g33770.2	2e-90	100	9.3	AT4G17900.1
Gma.5491.2.S1_a_at	Glyma09g33820.2	1e-151	100	19.22	AT2G23910.1
Gma.5491.2.S1_x_at	Glyma09g33820.2	0	100	25.55	AT2G23910.1
Gma.5491.2.S1_at	Glyma09g33820.2	7e-36	100	5.34	AT2G23910.1
Gma.14295.1.S1_at	Glyma09g34980.1	1e-68	98.56	9.29	AT1G61590.1
GmaAffx.41908.1.S1_at	Glyma09g35830.1	0	100	45.25	NO BLASTP HIT (E<10-6)
GmaAffx.17948.1.S1_at	Glyma09g36510.1	1e-158	100	8.42	AT5G51300.3
GmaAffx.80368.1.S1_at	Glyma09g38220.1	1e-175	97.06	13.27	AT5G48380.1
Gma.2606.2.S1_at	Glyma09g38220.2	0	100	13.89	AT5G48380.1
Gma.2715.2.S1_at	Glyma09g38410.1	1e-166	98.41	13.57	AT1G08450.1
GmaAffx.77985.1.S1_at	Glyma09g39530.1	0	97.54	8.46	AT4G00440.3
GmaAffx.48942.1.S1_at	Glyma09g40580.1	8e-68	100	9.61	AT2G45400.1
Gma.15664.1.S1_at	Glyma09g40590.1	0	99.75	26.55	AT2G45400.1
GmaAffx.55767.1.S1_at	Glyma09g40740.1	1e-119	100	20.22	AT4G20780.1
GmaAffx.90059.1.S1_s_at	Glyma09g40860.1	0	100	15.59	AT2G34930.1
GmaAffx.7987.1.S1_at	Glyma09g40860.1	2e-93	100	6.16	AT2G34930.1
GmaAffx.93343.1.S1_s_at	Glyma09g41050.1	1e-134	100	21.03	AT3G56400.1
GmaAffx.93343.1.S1_at	Glyma09g41050.1	2e-74	100	12.22	AT3G56400.1
GmaAffx.16450.1.S1_at	Glyma09g41340.1	1e-154	99.29	12.94	AT5G58380.1
GmaAffx.50446.1.S1_at	Glyma09g41440.1	0	100	29.1	AT5G05340.1
Gma.3945.1.S1_at	Glyma09g41520.1	1e-142	100	15.19	AT2G38410.1
Gma.17787.1.S1_at	Glyma09g41840.1	1e-126	100	15.89	AT5G54160.1
GmaAffx.92333.1.S1_s_at	Glyma09g41840.1	1e-160	100	19.87	AT5G54160.1
GmaAffx.91776.1.S1_s_at	Glyma09g41840.1	8e-39	100	5.6	AT5G54160.1
GmaAffx.91504.1.A1_s_at	Glyma09g41850.1	1e-156	99.64	18.57	AT5G54160.1
GmaAffx.91504.1.S1_at	Glyma09g41850.1	0	100	31.56	AT5G54160.1
GmaAffx.6110.1.S1_at	Glyma09g41930.1	0	99.11	36.48	AT5G08240.1
GmaAffx.90658.1.S1_s_at	Glyma10g00430.1	1e-139	100	15.01	AT3G23000.1
GmaAffx.27061.1.A1_at	Glyma10g00430.1	1e-117	99.54	13.03	AT3G23000.1
GmaAffx.15015.1.S1_at	Glyma10g00980.1	0	97.38	43.71	AT3G23240.1
GmaAffx.93256.1.S1_at	Glyma10g01150.1	2e-81	95.03	20.92	AT3G04580.2
GmaAffx.90982.1.S1_at	Glyma10g01160.1	0	99.63	64.61	NO BLASTP HIT (E<10-6)
Gma.5622.1.S1_at	Glyma10g01300.1	0	97.01	48.61	AT1G02450.1
GmaAffx.26010.1.S1_at	Glyma10g02080.1	7e-51	100	7.25	AT3G16770.1
GmaAffx.92954.1.S1_at	Glyma10g02340.1	3e-94	100	19.62	AT2G47710.1
GmaAffx.92954.1.S1_x_at	Glyma10g02340.1	1e-103	100	21.31	AT2G47710.1
GmaAffx.90855.1.S1_s_at	Glyma10g02370.1	0	100	7.56	AT3G62700.1
Gma.3397.1.S1_at	Glyma10g02370.2	0	100	6.52	AT3G62700.1
GmaAffx.47366.1.S1_at	Glyma10g02400.1	0	100	8.39	AT4G02480.1
Gma.5165.1.S1_at	Glyma10g03080.1	0	100	15.14	AT1G03210.1
GmaAffx.74145.1.S1_at	Glyma10g03250.1	3e-45	100	2.52	AT3G22380.2
Gma.8956.1.S1_at	Glyma10g03360.1	0	96.85	53.17	AT3G22600.1
GmaAffx.5978.1.S1_at	Glyma10g04210.1	0	96.32	42.32	AT3G23240.1
GmaAffx.74887.1.S1_s_at	Glyma10g04690.1	1e-125	100	40.57	AT3G04300.1
Gma.4526.1.S1_at	Glyma10g05210.1	0	100	64.79	AT2G37430.1
GmaAffx.69100.1.S1_at	Glyma10g05620.2	0	98.63	6.74	AT5G02880.1
GmaAffx.2716.1.A1_at	Glyma10g05910.6	3e-61	96.4	7.38	AT3G09760.1
GmaAffx.86773.1.S1_s_at	Glyma10g06600.1	1e-141	97.45	10.54	AT2G37040.1
Gma.2266.1.S1_s_at	Glyma10g06600.1	1e-139	100	9.58	AT2G37040.1
GmaAffx.90538.1.A1_s_at	Glyma10g07050.1	0	99.77	40.08	AT1G20030.1
GmaAffx.90538.1.S1_at	Glyma10g07050.1	0	99.77	40.45	AT1G20030.1
GmaAffx.69457.2.S1_at	Glyma10g07860.1	5e-53	96.58	10.03	AT3G52870.1
GmaAffx.51374.1.S1_at	Glyma10g08120.1	0	98.4	31.88	AT2G18950.1
GmaAffx.51374.2.S1_at	Glyma10g08120.1	0	99.62	29.89	AT2G18950.1
GmaAffx.16044.1.S1_at	Glyma10g08540.1	0	97.97	39.03	AT3G52710.1
Gma.4535.1.S1_at	Glyma10g09720.1	0	99.62	63.77	AT2G35980.1
GmaAffx.60479.5.S1_at	Glyma10g10040.1	1e-159	97.39	11.16	AT2G35940.3
GmaAffx.46299.1.S1_at	Glyma10g10450.1	2e-34	100	4.34	AT5G06440.3
GmaAffx.31209.1.S1_at	Glyma10g11100.1	0	100	22.22	AT3G54720.1
GmaAffx.47189.1.A1_at	Glyma10g12150.1	0	96.92	19.33	AT2G42280.1
Gma.17230.1.A1_at	Glyma10g15170.1	0	100	18.25	AT4G05200.1
GmaAffx.78435.1.S1_at	Glyma10g20560.1	1e-34	97.56	15.44	AT2G30150.1
GmaAffx.71287.1.S1_at	Glyma10g21320.1	0	96.4	8.75	AT4G23160.1
GmaAffx.7874.2.S1_at	Glyma10g23450.1	0	97.12	23.44	NO BLASTP HIT (E<10-6)
GmaAffx.75380.1.S1_at	Glyma10g25440.2	0	99.19	12.37	AT2G33170.1
GmaAffx.47250.1.S1_at	Glyma10g26690.1	1e-123	96.47	12.04	AT4G13510.1
Gma.15832.1.A1_at	Glyma10g27910.1	1e-44	97.94	8.33	AT2G46970.1
GmaAffx.68372.1.S1_at	Glyma10g28450.1	0	100	24.48	AT3G62200.1
GmaAffx.43236.1.A1_at	Glyma10g28850.1	1e-153	100	38.5	AT2G24100.1
GmaAffx.68672.1.S1_s_at	Glyma10g29190.4	2e-66	100	13.89	AT1G56220.1
Gma.18084.1.S1_at	Glyma10g29280.1	1e-137	100	8.94	AT1G09090.2
Gma.2352.1.S1_at	Glyma10g29750.1	0	97.66	31.96	AT3G05200.1
GmaAffx.91573.1.S1_at	Glyma10g29750.1	1e-85	100	11.9	AT3G05200.1
GmaAffx.70634.1.S1_s_at	Glyma10g29750.1	0	99.7	25.3	AT3G05200.1
GmaAffx.90861.1.S1_at	Glyma10g30340.1	1e-104	100	19.17	AT4G14746.1
GmaAffx.5944.1.S1_at	Glyma10g31020.1	1e-130	95.56	19.66	AT3G04570.1
GmaAffx.91953.1.S1_s_at	Glyma10g31020.1	0	100	29.35	AT3G04570.1
GmaAffx.5944.2.S1_at	Glyma10g31020.1	2e-40	95.88	7.06	AT3G04570.1
GmaAffx.87670.1.S1_at	Glyma10g31350.1	0	98.31	29.28	AT1G61240.4
GmaAffx.15262.1.S1_at	Glyma10g31380.1	0	97.78	57.75	AT3G02800.1
Gma.17594.2.S1_at	Glyma10g31590.1	3e-38	100	4.8	AT1G64660.1
Gma.17594.1.A1_at	Glyma10g31590.1	1e-159	100	17.12	AT1G64660.1
GmaAffx.92366.1.S1_at	Glyma10g32380.1	3e-61	100	6.03	AT1G03220.1
Gma.3734.1.S1_at	Glyma10g32820.1	1e-151	100	44.26	AT2G38870.1
Gma.3262.1.S1_at	Glyma10g33030.1	0	99.24	22.96	AT2G38940.1
GmaAffx.81159.1.S1_at	Glyma10g33030.1	0	100	16.28	AT2G38940.1
Gma.2593.1.S1_s_at	Glyma10g33650.1	0	100	48.77	AT3G09270.1
GmaAffx.4505.1.S1_at	Glyma10g33860.1	1e-137	100	36.32	AT3G06880.1
GmaAffx.81798.1.S1_at	Glyma10g34540.1	0	96.98	32.34	AT1G08230.2
Gma.5584.4.S1_s_at	Glyma10g35090.1	4e-92	100	22.61	NO BLASTP HIT (E<10-6)
GmaAffx.20724.1.S1_at	Glyma10g35700.1	1e-69	100	6.52	AT5G60390.3
Gma.17616.1.S1_at	Glyma10g35700.1	1e-130	100	11.56	AT5G60390.3
GmaAffx.92783.1.S1_s_at	Glyma10g35700.1	1e-170	99.67	15.02	AT5G60390.3
GmaAffx.18762.1.S1_at	Glyma10g35710.1	0	100	30.28	AT4G30230.1
GmaAffx.53074.1.S1_at	Glyma10g36050.1	0	100	27.22	AT1G71930.1
Gma.4305.3.S1_a_at	Glyma10g36680.1	1e-50	100	9.65	AT1G71695.1
Gma.4305.1.S1_at	Glyma10g36680.1	1e-130	100	22.59	AT1G71695.1
Gma.8133.1.A1_at	Glyma10g36700.1	0	97.47	33.62	AT5G42440.1
GmaAffx.51253.1.S1_at	Glyma10g37290.1	1e-173	97.86	12.9	AT2G34930.1
GmaAffx.56241.2.S1_at	Glyma10g38240.1	1e-173	97.02	28.33	AT5G62020.1
Gma.9697.1.S1_at	Glyma10g38600.2	1e-173	100	28.05	AT4G25420.1
GmaAffx.51101.1.S1_at	Glyma10g39060.1	0	99.72	45.1	AT2G32020.1
Gma.1248.1.S1_s_at	Glyma10g39450.1	0	100	23.59	AT2G32150.1
Gma.16825.1.S1_at	Glyma10g39900.1	1e-107	97.74	9.43	AT4G23180.1
GmaAffx.4463.1.A1_at	Glyma10g39910.1	3e-85	97.66	6.7	AT4G38830.1
GmaAffx.40458.1.A1_at	Glyma10g39910.1	0	99.74	15.16	AT4G38830.1
GmaAffx.69949.1.S1_at	Glyma10g39970.1	0	99.46	34.07	AT4G21410.1
Gma.16613.1.S1_at	Glyma10g40400.1	8e-36	97.53	7.07	AT5G67450.1
Gma.16613.1.S1_s_at	Glyma10g40400.1	1e-101	100	16.14	AT5G67450.1
Gma.789.1.S1_at	Glyma10g41840.1	0	100	18.35	AT1G68390.1
Gma.10613.1.S1_at	Glyma10g42170.1	0	99.74	40.36	AT1G13360.1
GmaAffx.28004.1.S1_at	Glyma10g42330.1	0	100	16.48	AT2G39210.1
GmaAffx.30420.1.S1_at	Glyma10g42340.1	0	100	16.79	AT2G39210.1
GmaAffx.90759.1.S1_at	Glyma10g42540.2	3e-67	100	14.63	AT2G27510.1
Gma.5709.1.S1_at	Glyma10g42820.3	1e-173	95.07	21.4	AT4G35110.4
GmaAffx.92184.1.S1_s_at	Glyma10g42820.3	0	99.75	23.51	AT4G35110.4
GmaAffx.90789.1.S1_s_at	Glyma10g42820.3	0	100	20.98	AT4G35110.4
Gma.7490.1.A1_at	Glyma10g42870.1	0	99.75	26.49	AT4G38540.1
GmaAffx.297.2.S1_at	Glyma10g42960.1	0	100	9.72	AT2G16950.2
GmaAffx.54770.1.S1_at	Glyma10g43630.1	5e-66	100	15.69	AT2G28710.1
GmaAffx.37802.1.S1_at	Glyma10g43760.3	9e-74	100	9.85	AT2G39420.1
Gma.15059.1.S1_at	Glyma10g43760.3	0	97.33	36.85	AT2G39420.1
Gma.15059.2.S1_s_at	Glyma10g43760.3	0	98.88	25.18	AT2G39420.1
Gma.17534.1.S1_at	Glyma10g44160.1	0	99.28	46.76	AT5G22990.1
Gma.17534.2.S1_at	Glyma10g44160.1	0	100	32.69	AT5G22990.1
Gma.5621.1.S1_at	Glyma10g44170.2	0	98.7	23.96	AT2G18950.1
GmaAffx.90943.1.S1_s_at	Glyma10g44170.2	0	100	34.19	AT2G18950.1
Gma.5672.8.S1_at	Glyma10g44360.1	4e-60	100	11.6	NO BLASTP HIT (E<10-6)
Gma.5478.1.S1_at	Glyma11g00230.1	0	100	23.8	AT4G34135.1
Gma.3924.1.S1_at	Glyma11g00320.1	0	99.05	42.05	AT3G43740.1
Gma.10954.1.S1_s_at	Glyma11g00710.1	0	96.14	19.53	AT5G26340.1
Gma.8449.1.S1_s_at	Glyma11g01240.1	0	97.96	24.15	AT1G65060.1
Gma.4300.3.S1_x_at	Glyma11g01350.2	1e-109	96.34	15.52	AT5G13930.1
Gma.4300.3.S1_s_at	Glyma11g01350.2	9e-58	100	7.07	AT5G13930.1
GmaAffx.59637.1.S1_at	Glyma11g02010.4	1e-132	100	17.65	AT4G23895.2
GmaAffx.15955.1.S1_at	Glyma11g02060.1	1e-118	95.47	35.01	AT2G46410.1
GmaAffx.52778.1.S1_at	Glyma11g02330.1	0	98.58	11.89	AT5G41580.1
Gma.2821.2.S1_at	Glyma11g02770.1	0	100	41.69	AT4G11650.1
Gma.2821.2.S1_a_at	Glyma11g02770.1	1e-168	100	27.98	AT4G11650.1
GmaAffx.78631.1.S1_at	Glyma11g03230.1	0	99.73	16.59	AT1G12360.1
Gma.4524.1.A1_at	Glyma11g03240.1	1e-72	99.29	15.56	AT3G60780.1
GmaAffx.10671.1.S1_at	Glyma11g03630.1	1e-169	99.67	27.12	AT4G16640.1
GmaAffx.83008.1.S1_at	Glyma11g03700.2	1e-178	100	8.51	AT1G09620.1
Gma.15943.2.S1_at	Glyma11g03900.1	0	99.77	45.46	AT5G47230.1
Gma.15943.1.S1_at	Glyma11g03900.1	1e-156	100	28.56	AT5G47230.1
Gma.3751.1.S1_at	Glyma11g04970.1	1e-154	99.29	34.87	AT2G22880.1
GmaAffx.68456.1.S1_at	Glyma11g05530.1	0	97.82	20.78	AT4G37340.1
GmaAffx.68456.2.S1_s_at	Glyma11g05530.1	1e-179	100	17.95	AT4G37340.1
GmaAffx.68456.3.S1_at	Glyma11g05530.1	1e-68	97.4	8.66	AT4G37340.1
Gma.3604.4.S1_s_at	Glyma11g05800.2	1e-128	100	22.24	AT4G34050.1
Gma.8824.1.A1_at	Glyma11g06180.1	1e-167	100	23.95	AT1G49570.1
Gma.6727.1.S1_at	Glyma11g06690.1	1e-179	100	17.1	AT3G26300.1
GmaAffx.93133.1.S1_s_at	Glyma11g06690.1	0	100	29.17	AT3G26300.1
GmaAffx.91033.1.A1_s_at	Glyma11g06690.1	2e-33	100	3.84	AT3G26300.1
GmaAffx.41059.1.S1_at	Glyma11g06700.1	0	100	34.13	AT5G25140.1
GmaAffx.88467.1.S1_at	Glyma11g07300.3	1e-136	97.37	7.64	AT4G36630.1
GmaAffx.89828.1.S1_s_at	Glyma11g07490.1	6e-72	100	10.55	AT1G75280.1
Gma.2686.1.S1_s_at	Glyma11g07510.1	0	100	30.89	AT4G39230.1
Gma.2686.2.S1_s_at	Glyma11g07510.3	1e-174	97.31	20.9	AT4G39230.1
Gma.5681.1.S1_at	Glyma11g07640.1	0	100	19.8	AT2G18193.1
GmaAffx.85195.1.S1_at	Glyma11g07640.1	1e-155	100	16.51	AT2G18193.1
Gma.1952.1.S1_at	Glyma11g08190.1	0	100	31.7	AT2G17880.1
Gma.4937.4.S1_a_at	Glyma11g08550.2	3e-54	100	3.27	AT4G35830.1
Gma.4937.4.S1_at	Glyma11g08550.2	1e-139	100	7.72	AT4G35830.1
GmaAffx.12248.1.S1_at	Glyma11g09470.1	0	99.75	35.06	AT1G14130.1
Gma.175.1.S1_s_at	Glyma11g09690.1	0	100	49.11	AT4G38580.1
GmaAffx.50000.1.S1_at	Glyma11g09880.1	1e-178	100	16.8	AT4G37320.1
Gma.2578.1.S1_at	Glyma11g10070.1	2e-93	99.43	13.69	AT3G57260.1
GmaAffx.86629.1.S1_at	Glyma11g10080.1	1e-176	100	24.05	AT3G57270.1
GmaAffx.86629.2.S1_at	Glyma11g10080.1	0	99.27	31.71	AT3G57270.1
GmaAffx.26509.1.S1_at	Glyma11g10230.1	1e-131	98.04	14.49	AT2G17040.1
GmaAffx.55471.1.S1_at	Glyma11g10280.1	1e-140	99.61	13.13	AT1G47670.1
Gma.16018.1.S1_at	Glyma11g10870.1	0	99.06	15.73	AT3G19780.1
GmaAffx.53380.1.S1_at	Glyma11g11280.1	0	95.13	66.77	AT4G36040.1
GmaAffx.47374.1.S1_at	Glyma11g11490.2	0	99.73	5.79	AT4G38600.1
Gma.17798.2.S1_at	Glyma11g11640.2	1e-107	96.76	18.43	AT1G32700.2
GmaAffx.12909.1.A1_at	Glyma11g12090.1	4e-39	98.82	9.65	AT4G34630.1
Gma.5465.1.S1_at	Glyma11g12560.1	0	99.6	27.17	AT1G63850.1
Gma.5465.2.S1_at	Glyma11g12560.1	0	100	18.04	AT1G63850.1
Gma.3580.1.S1_at	Glyma11g12720.1	0	100	18.12	AT3G18830.1
Gma.8709.1.S1_at	Glyma11g12790.1	0	100	24.88	AT4G36750.1
Gma.16303.1.A1_at	Glyma11g13130.1	2e-71	100	61.64	AT2G15960.1
Gma.16303.1.S1_at	Glyma11g13130.1	3e-83	98.76	73.52	AT2G15960.1
GmaAffx.86650.1.S1_at	Glyma11g13270.1	0	99.46	37.37	AT3G54420.1
GmaAffx.31985.1.S1_at	Glyma11g13270.1	1e-148	100	26.88	AT3G54420.1
GmaAffx.92992.1.S1_at	Glyma11g13780.1	1e-154	100	19.19	AT2G44450.1
GmaAffx.92992.1.S1_x_at	Glyma11g13780.1	1e-154	100	19.19	AT2G44450.1
GmaAffx.2689.1.S1_at	Glyma11g14580.1	0	98.48	22.65	AT5G59550.1
GmaAffx.30673.1.S1_at	Glyma11g14670.1	0	96.59	20.24	AT1G07530.1
GmaAffx.45633.1.S1_at	Glyma11g14720.1	0	96.89	18.26	AT1G07530.1
Gma.13453.1.A1_at	Glyma11g15150.1	3e-96	100	10.07	AT5G59790.1
Gma.7226.2.S1_a_at	Glyma11g15700.3	0	99.13	19.15	AT3G45640.1
GmaAffx.16384.1.S1_s_at	Glyma11g15700.3	3e-83	100	8.63	AT3G45640.1
GmaAffx.78816.1.S1_at	Glyma11g15810.1	1e-134	99.19	32.08	AT1G07900.1
GmaAffx.82592.1.S1_s_at	Glyma11g16120.1	0	98.52	31.44	AT1G01550.2
GmaAffx.93412.1.S1_at	Glyma11g16120.1	1e-178	99.09	25.54	AT1G01550.2
Gma.4348.3.S1_at	Glyma11g18290.1	0	96.67	16.75	AT2G27230.2
Gma.5129.1.S1_at	Glyma11g18320.1	0	100	26.36	AT5G22140.1
GmaAffx.92143.1.S1_s_at	Glyma11g18320.1	2e-87	100	10.89	AT5G22140.1
Gma.15724.1.S1_at	Glyma11g18460.1	1e-180	100	29.58	AT5G22250.1
Gma.15724.1.S1_a_at	Glyma11g18460.1	7e-49	100	9.02	AT5G22250.1
GmaAffx.27950.1.S1_at	Glyma11g18680.1	0	100	26.84	AT2G27310.1
GmaAffx.51181.1.S1_at	Glyma11g18770.1	1e-174	99.68	36.88	AT5G22380.1
GmaAffx.86816.2.S1_at	Glyma11g19860.2	0	97.78	33.35	AT5G22920.1
GmaAffx.86816.1.S1_at	Glyma11g19860.2	0	99.82	34.28	AT5G22920.1
GmaAffx.36098.1.S1_at	Glyma11g20520.1	0	98.58	16.77	AT5G60690.1
Gma.14301.1.S1_at	Glyma11g20790.1	1e-160	100	32.35	AT5G60490.1
GmaAffx.29509.1.S1_at	Glyma11g29300.2	1e-142	100	19.81	AT5G06460.1
GmaAffx.6438.3.S1_s_at	Glyma11g29720.1	0	99.22	23.26	AT2G38470.1
GmaAffx.6438.3.S1_at	Glyma11g29720.1	1e-123	99.12	10.36	AT2G38470.1
GmaAffx.6438.1.S1_at	Glyma11g29720.1	1e-153	96.7	13.77	AT2G38470.1
GmaAffx.6438.7.S1_at	Glyma11g29720.1	1e-150	100	12.18	AT2G38470.1
GmaAffx.40860.1.S1_at	Glyma11g29890.1	0	99.21	29.63	AT5G05340.1
Gma.7423.2.S1_a_at	Glyma11g31310.1	0	100	16.48	AT3G48990.1
Gma.7423.1.S1_a_at	Glyma11g31310.2	0	95.2	18.79	AT3G48990.1
GmaAffx.92827.1.S1_at	Glyma11g31310.2	0	100	16.18	AT3G48990.1
GmaAffx.26859.1.S1_s_at	Glyma11g31330.1	0	100	53.28	AT1G78380.1
GmaAffx.93308.1.S1_at	Glyma11g31330.1	0	100	52.75	AT1G78380.1
Gma.1447.1.S1_at	Glyma11g31500.1	0	99.14	28.03	AT2G30520.1
GmaAffx.59972.1.S1_at	Glyma11g31840.1	0	99.78	43.67	AT1G65690.1
GmaAffx.20620.1.S1_at	Glyma11g32500.1	0	99.72	14.91	AT1G70520.1
Gma.3367.2.S1_at	Glyma11g32520.2	0	97.34	24.11	AT1G70520.1
Gma.3367.1.S1_at	Glyma11g32520.2	1e-145	100	11.12	AT1G70520.1
GmaAffx.93548.1.S1_s_at	Glyma11g33040.1	0	100	45.11	AT5G56550.1
GmaAffx.2735.2.S1_at	Glyma11g33330.2	4e-95	98.9	14.96	AT3G01015.1
GmaAffx.69688.5.S1_at	Glyma11g34250.1	1e-115	96.19	18.91	AT3G55560.1
GmaAffx.71939.1.S1_at	Glyma11g34730.1	0	98.76	24.92	AT3G55700.1
Gma.6812.2.S1_a_at	Glyma11g35050.1	0	99.72	21.22	AT2G40000.1
GmaAffx.22131.1.S1_at	Glyma11g35330.1	1e-142	97.13	23.29	AT3G55950.1
GmaAffx.49469.2.S1_at	Glyma11g35490.1	0	100	46.22	AT3G11110.1
Gma.14319.1.A1_at	Glyma11g35990.1	1e-95	98.38	9.01	AT4G39640.2
GmaAffx.27805.1.A1_at	Glyma11g36200.1	1e-170	100	17.16	AT2G22250.3
GmaAffx.87793.1.S1_at	Glyma11g36910.1	8e-39	100	10.3	AT3G48660.1
Gma.2751.1.S1_at	Glyma11g36910.1	2e-46	100	11.97	AT3G48660.1
Gma.6327.1.S1_s_at	Glyma11g37370.1	1e-69	100	20.28	AT3G48140.1
Gma.7325.1.S1_at	Glyma11g37740.1	1e-157	96.77	12.62	AT1G13030.1
GmaAffx.26650.1.S1_at	Glyma11g37800.1	0	100	45.17	NO BLASTP HIT (E<10-6)
GmaAffx.5244.1.S1_at	Glyma11g37930.1	0	97.75	37.89	AT3G06868.1
GmaAffx.48656.1.S1_at	Glyma11g38160.1	1e-164	96	7.64	AT4G39850.1
Gma.17783.1.S1_at	Glyma12g00460.1	0	96.48	15.83	AT5G47850.1
GmaAffx.54699.1.S1_at	Glyma12g00460.1	1e-160	100	9.88	AT5G47850.1
GmaAffx.24529.1.S1_at	Glyma12g00960.1	0	100	11.39	AT4G08850.1
GmaAffx.89512.1.S1_s_at	Glyma12g00970.1	0	97.69	67.76	NO BLASTP HIT (E<10-6)
GmaAffx.89512.1.A1_at	Glyma12g00970.1	0	97.65	66.67	NO BLASTP HIT (E<10-6)
GmaAffx.36823.1.S1_at	Glyma12g00990.1	0	99.25	71.68	NO BLASTP HIT (E<10-6)
GmaAffx.62729.1.S1_at	Glyma12g01100.2	0	98.52	24.51	AT3G63500.2
Gma.2548.1.S1_at	Glyma12g01120.1	1e-45	97.98	68.75	AT4G13395.1
GmaAffx.67768.1.S1_at	Glyma12g01290.1	0	97.82	11.5	AT3G63460.1
GmaAffx.70736.1.S1_at	Glyma12g01340.2	1e-161	98.39	10.2	AT3G51950.2
Gma.9560.1.A1_at	Glyma12g01420.1	0	97.5	12.66	AT3G46530.1
GmaAffx.39667.1.S1_at	Glyma12g01780.1	0	99.7	24.94	AT1G22440.1
Gma.1269.1.S1_at	Glyma12g02240.2	1e-160	99.65	21.85	AT1G51410.1
GmaAffx.92479.1.S1_s_at	Glyma12g02240.2	4e-34	100	5.46	AT1G51410.1
GmaAffx.86175.1.S1_at	Glyma12g02250.1	0	100	23.95	AT5G19440.1
GmaAffx.86175.2.S1_at	Glyma12g02250.1	0	100	26.19	AT5G19440.1
Gma.6010.1.S1_s_at	Glyma12g02350.1	3e-74	97.99	28.11	NO BLASTP HIT (E<10-6)
Gma.7852.1.S1_at	Glyma12g02410.1	0	96.78	36.93	AT3G57260.1
Gma.17761.1.A1_at	Glyma12g03420.1	1e-144	99.62	34.61	AT2G21100.1
GmaAffx.11858.1.A1_s_at	Glyma12g03450.1	3e-99	100	14.34	AT4G38690.1
GmaAffx.53380.2.S1_at	Glyma12g03460.1	1e-113	96.92	32.75	AT4G36040.1
GmaAffx.30665.1.A1_at	Glyma12g03680.1	1e-178	98.51	17.56	AT2G16750.1
GmaAffx.10373.1.S1_at	Glyma12g04110.1	0	99.81	20.46	AT3G18830.1
Gma.16644.1.S1_at	Glyma12g04300.1	1e-172	99.06	36.13	AT4G34630.1
GmaAffx.44141.1.S1_at	Glyma12g04330.1	1e-160	100	9.75	AT4G39080.1
Gma.18079.1.S1_s_at	Glyma12g04630.1	1e-66	99.23	5.48	AT4G39210.1
GmaAffx.78729.1.S1_at	Glyma12g04630.1	3e-93	98.89	7.58	AT4G39210.1
Gma.5465.3.S1_a_at	Glyma12g04770.1	0	99.73	21.22	AT3G50780.1
Gma.17917.1.S1_at	Glyma12g04850.1	0	97.76	69.2	AT1G49310.1
GmaAffx.76346.1.A1_at	Glyma12g04940.1	7e-75	95.15	13.54	AT4G36750.1
GmaAffx.76346.3.S1_at	Glyma12g04940.1	1e-142	100	20.92	AT4G36750.1
Gma.7967.1.S1_at	Glyma12g05080.1	1e-159	97.7	30.14	AT5G66580.1
Gma.13418.2.S1_at	Glyma12g05110.2	0	100	26.56	AT1G49405.1
Gma.13418.3.S1_at	Glyma12g05110.2	1e-141	100	20.74	AT1G49405.1
GmaAffx.69635.1.S1_at	Glyma12g05190.1	1e-144	100	42.23	AT2G15960.1
Gma.4336.1.S1_at	Glyma12g05320.1	0	100	55.96	NO BLASTP HIT (E<10-6)
GmaAffx.92564.1.S1_at	Glyma12g05780.2	0	95.93	30.15	AT2G44450.1
GmaAffx.51251.1.S1_at	Glyma12g05800.1	1e-114	96.93	12.36	AT2G44480.1
GmaAffx.87547.3.S1_at	Glyma12g05820.1	1e-71	100	4.69	AT2G44450.1
GmaAffx.92510.1.S1_at	Glyma12g05820.1	1e-159	100	9.76	AT2G44450.1
Gma.2096.3.S1_s_at	Glyma12g06300.1	1e-103	100	14.98	AT2G29350.1
GmaAffx.83359.1.S1_at	Glyma12g06300.3	0	100	21.81	AT2G29350.1
Gma.2096.2.S1_x_at	Glyma12g06300.3	1e-148	100	15.73	AT2G29350.1
Gma.2096.2.S1_a_at	Glyma12g06300.3	1e-79	100	8.88	AT2G29350.1
Gma.2096.1.S1_at	Glyma12g06300.3	1e-172	96.75	20.14	AT2G29350.1
GmaAffx.8111.1.S1_at	Glyma12g06310.1	0	100	33.5	AT2G29350.1
Gma.5642.1.S1_at	Glyma12g06460.1	1e-103	96.67	13.56	AT5G59550.1
GmaAffx.83968.1.S1_at	Glyma12g07440.1	0	99.79	52.67	AT5G60490.1
GmaAffx.73457.1.S1_at	Glyma12g07790.2	0	100	15.98	AT5G60170.1
GmaAffx.20522.1.S1_at	Glyma12g08830.1	0	97.43	10.45	AT2G27900.2
GmaAffx.69409.2.S1_at	Glyma12g08980.1	0	99.71	23.51	AT1G08230.2
GmaAffx.92836.1.S1_s_at	Glyma12g09810.1	0	100	33.14	AT1G52340.1
Gma.4372.1.S1_at	Glyma12g09810.1	1e-157	100	27.05	AT1G52340.1
GmaAffx.93108.1.S1_s_at	Glyma12g09830.1	0	100	46.57	AT3G44260.1
Gma.15724.2.S1_at	Glyma12g09830.1	0	96.54	37.57	AT3G44260.1
GmaAffx.91173.1.S1_at	Glyma12g09940.2	0	96.91	24.59	AT3G44190.1
GmaAffx.88126.1.S1_at	Glyma12g10120.1	0	98.67	14.45	AT2G27210.1
Gma.52.1.S1_at	Glyma12g10780.1	0	100	19.06	AT3G21720.1
GmaAffx.71854.1.S1_at	Glyma12g11260.1	1e-159	100	10.69	AT2G19130.1
GmaAffx.43083.1.S1_at	Glyma12g12260.1	0	99.47	38.78	NO BLASTP HIT (E<10-6)
GmaAffx.92548.1.S1_s_at	Glyma12g12830.1	0	99.79	20.61	AT1G53050.1
GmaAffx.82748.1.S1_at	Glyma12g13290.1	0	100	28.63	AT4G28400.1
GmaAffx.82748.1.S1_s_at	Glyma12g13290.1	1e-115	100	17.55	AT4G28400.1
Gma.17470.1.S1_x_at	Glyma12g13320.1	1e-134	100	23.87	AT3G15210.1
Gma.17470.1.S1_at	Glyma12g13320.1	1e-101	96.62	20.41	AT3G15210.1
GmaAffx.27586.2.S1_at	Glyma12g13410.1	1e-155	100	9.18	AT2G20580.1
Gma.16029.2.S1_at	Glyma12g15430.1	1e-136	100	20.42	AT2G42690.1
GmaAffx.18180.2.S1_at	Glyma12g15460.1	0	100	25.67	AT5G05340.1
GmaAffx.90899.1.S1_at	Glyma12g15460.1	6e-56	100	8.56	AT5G05340.1
GmaAffx.24386.1.A1_at	Glyma12g17510.1	3e-77	98.13	6.82	AT5G54510.1
Gma.9225.1.S1_at	Glyma12g17710.1	0	100	31.85	AT1G01550.2
GmaAffx.59542.1.S1_at	Glyma12g17710.1	0	100	32.24	AT1G01550.2
GmaAffx.52722.1.S1_at	Glyma12g22670.1	0	99.78	74.83	AT1G52855.1
GmaAffx.57970.1.S1_at	Glyma12g22880.1	1e-79	100	9.19	AT4G27410.2
GmaAffx.90496.1.S1_s_at	Glyma12g22880.1	1e-135	99.6	15.24	AT4G27410.2
GmaAffx.93220.1.S1_at	Glyma12g22880.1	0	100	31.28	AT4G27410.2
Gma.7163.1.A1_at	Glyma12g23150.1	1e-139	98.84	25.05	AT4G27450.1
Gma.7163.2.S1_at	Glyma12g23150.1	0	100	37.33	AT4G27450.1
GmaAffx.88105.1.S1_at	Glyma12g25740.1	0	100	39.11	AT5G24090.1
Gma.16856.1.A1_at	Glyma12g29160.1	0	97.93	11.47	AT1G22930.1
GmaAffx.18940.1.S1_at	Glyma12g29950.1	1e-112	100	98.08	AT1G08080.1
GmaAffx.70159.1.S1_at	Glyma12g29980.1	4e-97	98.43	21.85	NO BLASTP HIT (E<10-6)
GmaAffx.47518.1.S1_at	Glyma12g31200.1	3e-41	100	6.28	AT2G27310.1
GmaAffx.7933.1.S1_at	Glyma12g31200.1	1e-114	98.18	16.44	AT2G27310.1
GmaAffx.93485.1.S1_at	Glyma12g31490.1	6e-75	99.31	9.16	AT2G35930.1
GmaAffx.93485.1.S1_s_at	Glyma12g31490.1	1e-119	98.25	14.4	AT2G35930.1
Gma.3173.1.S1_at	Glyma12g32010.3	0	100	20.83	AT3G21690.1
GmaAffx.91106.1.S1_s_at	Glyma12g32010.3	0	100	21.88	AT3G21690.1
Gma.2313.2.S1_s_at	Glyma12g35070.1	0	98.02	35.57	AT4G27450.1
Gma.13361.1.S1_at	Glyma12g35070.2	2e-58	100	7.48	AT4G27450.1
Gma.17138.1.S1_at	Glyma12g35200.1	0	98.97	64.99	AT1G23220.1
GmaAffx.28170.1.S1_at	Glyma12g35250.1	3e-97	99.45	6.15	AT4G21700.1
GmaAffx.71017.1.S1_at	Glyma12g35270.1	0	95.55	24.09	AT1G53020.1
Gma.6426.1.S1_at	Glyma12g35550.1	1e-180	95.17	32.27	AT3G15210.1
GmaAffx.47675.1.S1_at	Glyma12g36080.1	1e-110	100	8.75	AT3G14830.2
GmaAffx.91461.1.S1_at	Glyma12g36320.1	1e-119	100	23.23	AT1G17860.1
Gma.3831.1.S1_at	Glyma12g36330.1	1e-180	99.69	36.07	AT1G17860.1
GmaAffx.6605.1.A1_at	Glyma12g36360.1	0	99.05	38.01	AT1G17020.1
GmaAffx.8873.1.S1_at	Glyma12g36510.1	1e-129	100	8.56	AT4G27220.1
Gma.4322.3.S1_at	Glyma12g36600.1	1e-138	100	7.7	AT2G41900.1
GmaAffx.62690.1.S1_at	Glyma12g36690.1	1e-142	100	25.92	AT2G45400.1
GmaAffx.93314.1.S1_s_at	Glyma1332s00200.1	1e-173	95.99	47.48	AT1G58170.1
GmaAffx.27899.1.A1_at	Glyma1337s00200.1	2e-51	100	7.23	AT4G01850.2
Gma.18026.1.S1_at	Glyma13g00370.1	1e-175	99.37	18.43	AT2G17220.2
GmaAffx.59325.1.S1_at	Glyma13g00840.1	0	96.91	13.32	AT2G18960.1
GmaAffx.15192.1.S1_at	Glyma13g00840.1	0	100	17.18	AT2G18960.1
Gma.8147.2.S1_at	Glyma13g01420.1	0	98.05	21.95	AT2G18700.1
Gma.8147.2.S1_a_at	Glyma13g01420.1	1e-115	100	8.96	AT2G18700.1
Gma.13580.3.S1_at	Glyma13g01610.1	3e-88	100	19.39	AT4G30460.1
GmaAffx.70659.1.A1_at	Glyma13g01610.1	1e-156	100	32.74	AT4G30460.1
GmaAffx.83794.1.S1_at	Glyma13g01930.1	3e-63	100	6.68	AT1G78080.1
GmaAffx.64502.1.S1_at	Glyma13g02220.1	1e-170	100	62.4	NO BLASTP HIT (E<10-6)
GmaAffx.56917.1.S1_at	Glyma13g03990.1	1e-178	99.68	17.02	AT1G14370.1
GmaAffx.71207.1.S1_at	Glyma13g04440.1	1e-118	95.9	4.75	AT3G48050.2
GmaAffx.51263.1.S1_at	Glyma13g04660.1	1e-38	100	9.19	NO BLASTP HIT (E<10-6)
Gma.3136.1.S1_s_at	Glyma13g04670.1	1e-150	100	12.92	AT4G31940.1
Gma.3136.1.S1_at	Glyma13g04670.1	4e-31	98.57	3.39	AT4G31940.1
Gma.3136.2.A1_s_at	Glyma13g04670.1	1e-157	99.3	13.79	AT4G31940.1
GmaAffx.93489.1.A1_at	Glyma13g04670.1	0	98.67	25.54	AT4G31940.1
GmaAffx.55754.1.S1_at	Glyma13g05010.1	1e-172	100	14.92	AT5G40010.1
GmaAffx.85650.1.S1_at	Glyma13g05090.1	0	100	49.42	NO BLASTP HIT (E<10-6)
Gma.10558.1.A1_at	Glyma13g05240.1	9e-93	100	11.38	AT3G47800.1
GmaAffx.19745.2.S1_at	Glyma13g06210.1	0	96.52	9.59	AT3G02130.1
Gma.7535.1.S1_at	Glyma13g06230.1	0	99.49	17.89	AT5G39090.1
GmaAffx.45125.1.S1_s_at	Glyma13g06230.1	0	97.75	16.33	AT5G39090.1
GmaAffx.70391.1.S1_at	Glyma13g06490.1	0	99.74	12.11	AT3G51550.1
Gma.5986.1.S1_at	Glyma13g06490.1	0	99.75	12.61	AT3G51550.1
GmaAffx.27554.1.S1_at	Glyma13g06620.1	0	96.81	13.47	AT3G51550.1
Gma.8477.1.S1_at	Glyma13g07220.1	0	100	16.39	AT5G15870.1
GmaAffx.27787.1.A1_at	Glyma13g07910.1	0	99.77	15.89	AT1G17840.1
GmaAffx.77622.1.S1_at	Glyma13g08070.1	0	99.75	28.77	AT1G72220.1
GmaAffx.69198.1.S1_at	Glyma13g09290.2	0	100	20.51	AT1G77000.1
GmaAffx.52494.1.S1_at	Glyma13g09420.1	0	100	14.98	AT1G21230.1
Gma.16705.1.S1_at	Glyma13g09740.1	0	97.91	45.16	AT4G18250.1
GmaAffx.69149.1.S1_at	Glyma13g10410.1	1e-118	100	9.07	AT4G24120.1
Gma.3403.1.S1_at	Glyma13g10410.1	0	100	18.47	AT4G24120.1
GmaAffx.67053.1.S1_s_at	Glyma13g10640.1	0	98.79	19.77	AT5G42050.1
GmaAffx.70823.1.S1_at	Glyma13g10840.1	3e-35	98.72	5.54	AT3G22160.1
GmaAffx.70823.2.S1_at	Glyma13g10840.1	1e-107	100	13.86	AT3G22160.1
GmaAffx.34785.9.S1_at	Glyma13g11990.1	0	100	30.45	NO BLASTP HIT (E<10-6)
GmaAffx.3364.1.A1_at	Glyma13g14410.2	0	98.88	22.67	AT3G63470.1
GmaAffx.72230.1.S1_at	Glyma13g14410.2	0	99.79	30.41	AT3G63470.1
GmaAffx.93442.1.S1_at	Glyma13g16950.1	2e-97	100	12.81	AT2G06050.3
GmaAffx.6142.1.S1_at	Glyma13g16950.1	0	99.21	27.27	AT2G06050.3
GmaAffx.15786.1.S1_at	Glyma13g17140.1	0	98.79	26.33	AT1G19130.1
Gma.1798.1.S1_at	Glyma13g17270.2	1e-131	95.91	12.53	AT1G19220.1
GmaAffx.91895.1.S1_at	Glyma13g17800.1	1e-106	100	14.15	AT4G01720.1
GmaAffx.91895.1.S1_s_at	Glyma13g17800.1	0	100	23.97	AT4G01720.1
Gma.10883.2.S1_s_at	Glyma13g17820.1	1e-40	100	5.82	AT5G20620.1
GmaAffx.18782.1.S1_at	Glyma13g17930.2	0	98.83	8.23	AT1G02520.1
GmaAffx.66446.1.S1_at	Glyma13g18120.1	1e-143	100	47.67	AT2G38870.1
Gma.9807.1.S1_at	Glyma13g18770.3	0	100	17.84	AT1G04030.1
GmaAffx.90567.1.S1_at	Glyma13g19130.1	1e-123	98.33	24.82	AT3G09270.1
GmaAffx.20858.1.S1_at	Glyma13g19520.1	0	98.15	23.65	AT2G37460.1
GmaAffx.29717.1.S1_at	Glyma13g20510.1	1e-176	99.37	20.1	AT2G36890.1
GmaAffx.86773.2.S1_at	Glyma13g20800.1	1e-127	100	9.24	AT2G37040.1
GmaAffx.22483.1.S1_at	Glyma13g21120.1	1e-126	99.15	20.72	AT2G36690.1
GmaAffx.60568.1.S1_at	Glyma13g21480.1	0	100	11.33	AT5G03730.1
GmaAffx.19934.1.S1_at	Glyma13g21490.2	1e-132	97.29	20.08	AT5G03720.1
GmaAffx.55944.1.S1_at	Glyma13g21490.2	0	100	29.18	AT5G03720.1
GmaAffx.85374.1.S1_at	Glyma13g21820.1	1e-159	95.56	9.31	AT5G49760.1
GmaAffx.57085.1.S1_at	Glyma13g22540.1	0	100	61.35	AT5G25240.1
Gma.4434.1.S1_at	Glyma13g22650.1	0	97.77	28.5	AT5G26330.1
GmaAffx.38792.1.S1_at	Glyma13g23060.1	1e-107	100	5.36	AT5G20280.1
Gma.12821.1.S1_s_at	Glyma13g23380.1	0	97.55	59.16	NO BLASTP HIT (E<10-6)
GmaAffx.93175.1.A1_s_at	Glyma13g23510.1	1e-138	97.4	8.82	AT2G25490.1
Gma.17617.1.S1_at	Glyma13g23510.1	3e-80	100	4.92	AT2G25490.1
Gma.2308.1.S1_s_at	Glyma13g24200.1	0	99.78	21.95	AT4G15350.1
GmaAffx.32612.1.S1_at	Glyma13g24210.1	0	100	38.68	AT4G35160.1
GmaAffx.92550.1.S1_s_at	Glyma13g24210.1	0	100	29.61	AT4G35160.1
GmaAffx.91346.1.S1_x_at	Glyma13g24760.1	0	100	30.36	AT2G20670.1
GmaAffx.91346.1.S1_at	Glyma13g24760.1	0	100	29.87	AT2G20670.1
GmaAffx.85444.1.S1_at	Glyma13g24810.1	0	98.03	15.38	AT2G33770.1
Gma.869.1.S1_at	Glyma13g25280.1	4e-76	98.66	8.79	AT1G11080.1
GmaAffx.91063.1.S1_s_at	Glyma13g25280.1	1e-179	100	18.69	AT1G11080.1
Gma.1195.1.S1_s_at	Glyma13g26630.2	0	99.77	36.55	AT3G27890.1
GmaAffx.30578.1.A1_at	Glyma13g27060.1	1e-162	100	18.54	AT1G12200.1
GmaAffx.82582.1.S1_at	Glyma13g27110.1	0	100	65.29	NO BLASTP HIT (E<10-6)
GmaAffx.77993.1.S1_at	Glyma13g27250.2	0	97.11	10.98	AT5G05170.1
GmaAffx.59770.1.S1_at	Glyma13g27280.1	0	98.7	12.19	AT2G41900.1
Gma.11326.2.S1_at	Glyma13g27800.1	1e-116	99.53	18.78	AT5G19140.1
GmaAffx.666.2.S1_s_at	Glyma13g27820.1	0	99.7	18.38	AT1G03230.1
GmaAffx.666.1.S1_at	Glyma13g27820.2	1e-125	100	16.07	AT1G03230.1
GmaAffx.33099.1.S1_s_at	Glyma13g28040.1	1e-173	100	24.68	AT1G55230.1
GmaAffx.80469.1.S1_at	Glyma13g28070.1	0	100	7.69	AT3G23590.1
GmaAffx.18441.1.S1_at	Glyma13g28090.1	1e-175	97.89	28.03	AT3G23600.1
GmaAffx.18441.2.S1_at	Glyma13g28090.1	0	100	47.42	AT3G23600.1
GmaAffx.22804.1.S1_at	Glyma13g29350.5	0	97.74	30.76	NO BLASTP HIT (E<10-6)
GmaAffx.34291.2.S1_at	Glyma13g29590.1	2e-77	100	6.23	AT1G16030.1
GmaAffx.34291.1.A1_at	Glyma13g29590.1	1e-153	99.64	11.95	AT1G16030.1
Gma.7738.1.A1_at	Glyma13g29760.1	0	100	28.66	AT4G18880.1
GmaAffx.74511.1.S1_at	Glyma13g29870.1	1e-178	99.07	45.96	AT1G29290.1
GmaAffx.85714.1.S1_at	Glyma13g30180.1	0	99.18	39.7	AT5G45850.1
Gma.17288.1.A1_at	Glyma13g30330.1	1e-103	96.67	24.08	AT1G29160.1
GmaAffx.77634.1.S1_at	Glyma13g30620.1	3e-67	100	5.13	AT5G11180.1
Gma.6380.1.S1_at	Glyma13g30990.1	1e-142	100	21.9	AT3G15210.1
GmaAffx.73525.1.S1_at	Glyma13g31230.1	1e-125	100	16.44	AT4G32480.1
Gma.1299.1.S1_at	Glyma13g31290.1	0	98.21	14.28	AT2G33770.1
Gma.17690.1.A1_s_at	Glyma13g32050.2	0	99.75	39.61	AT4G21450.1
GmaAffx.42531.1.A1_at	Glyma13g32320.1	1e-121	100	12.09	AT1G61660.1
GmaAffx.72233.1.S1_at	Glyma13g32320.1	1e-154	100	15.18	AT1G61660.1
GmaAffx.93635.1.S1_s_at	Glyma13g32540.1	0	100	57.03	AT3G19690.1
GmaAffx.39642.1.S1_at	Glyma13g32730.1	0	99.51	23.36	AT5G64430.1
GmaAffx.91143.1.S1_s_at	Glyma13g32730.1	3e-64	100	7.08	AT5G64430.1
GmaAffx.91143.1.S1_at	Glyma13g32730.1	0	99.77	25.37	AT5G64430.1
GmaAffx.85150.1.S1_at	Glyma13g32830.2	1e-143	96.83	18.49	AT1G72680.1
GmaAffx.85150.2.S1_at	Glyma13g32830.2	1e-172	99.04	20.38	AT1G72680.1
Gma.17839.1.S1_at	Glyma13g32930.1	0	99.8	54.47	AT5G64400.1
GmaAffx.85946.1.S1_at	Glyma13g33110.1	1e-170	100	81.18	AT2G22510.1
GmaAffx.16198.1.A1_at	Glyma13g33140.1	7e-81	100	20.24	AT4G38080.1
GmaAffx.27477.1.S1_at	Glyma13g33320.2	0	99.73	12.94	AT1G17110.1
GmaAffx.38045.1.S1_at	Glyma13g33580.1	0	100	16.17	AT3G14590.2
GmaAffx.25511.1.S1_at	Glyma13g34100.1	0	99.1	9.35	AT3G14840.2
GmaAffx.19116.1.S1_at	Glyma13g34100.1	1e-136	100	6.86	AT3G14840.2
Gma.10921.1.S1_s_at	Glyma13g34100.1	1e-51	99.05	2.94	AT3G14840.2
Gma.3965.1.S1_at	Glyma13g34220.1	0	99.37	87.23	NO BLASTP HIT (E<10-6)
GmaAffx.57516.1.S1_at	Glyma13g34230.1	4e-80	100	29.59	NO BLASTP HIT (E<10-6)
GmaAffx.57098.1.A1_at	Glyma13g35130.1	1e-116	100	11.2	AT1G28280.1
GmaAffx.10385.1.S1_at	Glyma13g35130.1	4e-42	96.91	5.15	AT1G28280.1
GmaAffx.85096.1.S1_at	Glyma13g35220.1	0	99.78	38.12	AT1G53035.1
Gma.7355.2.A1_at	Glyma13g35250.1	0	99.7	13.71	AT3G15355.1
GmaAffx.43379.1.S1_at	Glyma13g35250.2	1e-138	95.65	14.13	AT1G53020.1
GmaAffx.82055.1.S1_at	Glyma13g35320.1	1e-161	99.32	50.09	AT2G02130.1
Gma.5331.1.S1_at	Glyma13g35550.1	0	99.8	33.51	AT3G15500.1
GmaAffx.93509.1.S1_s_at	Glyma13g35550.1	0	97.52	24.43	AT3G15500.1
Gma.12435.1.S1_at	Glyma13g35950.1	4e-31	100	9.52	AT5G54490.1
Gma.153.1.S1_at	Glyma13g36110.1	1e-37	100	4.42	AT4G31940.1
GmaAffx.92620.1.S1_s_at	Glyma13g36110.1	0	96.64	26.95	AT4G31940.1
Gma.153.1.S1_x_at	Glyma13g36110.1	0	97.42	26.39	AT4G31940.1
GmaAffx.90663.1.S1_at	Glyma13g36950.1	0	100	54.63	AT1G28480.1
GmaAffx.66228.1.S1_at	Glyma13g37500.1	1e-134	100	17.2	AT4G03420.1
GmaAffx.36482.1.S1_at	Glyma13g37830.1	0	100	30.91	AT1G03495.1
GmaAffx.43015.1.S1_at	Glyma13g37830.1	0	100	23.38	AT1G03495.1
GmaAffx.35629.1.S1_at	Glyma13g37970.1	1e-109	99.52	17.65	AT4G27310.1
GmaAffx.25710.1.S1_at	Glyma13g38090.1	0	100	5.13	AT4G15180.1
GmaAffx.72524.1.S1_at	Glyma13g38630.1	1e-150	100	12.45	AT4G22070.1
GmaAffx.14300.1.S1_at	Glyma13g38630.1	1e-168	99.34	14.12	AT4G22070.1
GmaAffx.14300.1.S1_s_at	Glyma13g38630.1	1e-165	99.33	13.89	AT4G22070.1
Gma.4342.1.S1_at	Glyma13g38630.1	0	100	18.95	AT4G22070.1
GmaAffx.93537.1.S1_at	Glyma13g38900.1	0	100	26.62	AT2G35930.1
Gma.12326.1.S1_at	Glyma13g40500.1	1e-142	100	56.67	NO BLASTP HIT (E<10-6)
GmaAffx.38008.1.S1_at	Glyma13g40590.1	1e-151	97.59	18.59	NO BLASTP HIT (E<10-6)
GmaAffx.45058.3.S1_at	Glyma13g41070.1	0	100	13.36	AT2G45910.1
GmaAffx.50226.1.S1_at	Glyma13g41260.1	0	95.1	34.21	AT3G46600.1
GmaAffx.88145.1.S1_at	Glyma13g41540.1	0	99.71	21.57	AT3G08580.2
GmaAffx.2662.1.A1_at	Glyma13g41690.1	7e-30	100	3.64	AT4G12070.1
Gma.3702.1.S1_at	Glyma13g42210.1	0	100	32.15	AT3G54420.1
GmaAffx.89972.1.S1_s_at	Glyma13g42210.1	0	100	31.69	AT3G54420.1
GmaAffx.89726.1.A1_s_at	Glyma13g42330.1	1e-127	100	6.76	AT1G55020.1
GmaAffx.92046.1.S1_at	Glyma13g42530.1	3e-86	100	8.18	AT3G13790.1
GmaAffx.271.1.S1_at	Glyma13g42530.1	1e-164	96.35	16.82	AT3G13790.1
GmaAffx.74458.1.A1_at	Glyma13g43580.2	1e-176	100	20.5	AT3G16030.1
GmaAffx.72107.1.S1_at	Glyma13g43580.2	1e-123	100	14.65	AT3G16030.1
GmaAffx.36206.1.S1_s_at	Glyma13g43580.2	1e-98	100	11.89	AT3G16030.1
Gma.5574.1.S1_s_at	Glyma13g43870.3	1e-162	99.66	6.13	AT1G15520.1
Gma.5574.2.S1_at	Glyma13g43870.4	0	97.8	10.93	AT1G15520.1
GmaAffx.40841.1.S1_at	Glyma13g43870.5	0	98.91	10.89	AT1G15520.1
GmaAffx.80588.1.S1_at	Glyma13g44170.2	0	99.75	12.97	AT3G15730.1
Gma.1445.1.S1_at	Glyma13g44700.1	0	97.72	38.23	AT1G15950.1
GmaAffx.87526.1.S1_at	Glyma14g00570.1	0	98.53	52.67	AT3G22160.1
GmaAffx.77256.1.S1_at	Glyma14g00730.1	1e-155	100	18.65	AT5G47650.1
GmaAffx.42586.1.A1_at	Glyma14g00730.1	1e-116	100	14.26	AT5G47650.1
GmaAffx.74798.1.S1_at	Glyma14g00750.1	0	98.9	20.51	AT3G07700.2
Gma.5529.1.S1_at	Glyma14g00870.1	1e-128	100	17.91	AT1G59950.1
GmaAffx.64971.1.S1_at	Glyma14g01060.1	9e-67	100	8.31	AT3G07780.1
GmaAffx.35535.1.S1_at	Glyma14g01220.1	0	99.5	40.44	NO BLASTP HIT (E<10-6)
Gma.17473.4.S1_s_at	Glyma14g01990.2	9e-63	100	4.56	AT2G40140.2
Gma.17473.3.S1_a_at	Glyma14g01990.2	2e-75	100	5.35	AT2G40140.2
Gma.17473.2.S1_at	Glyma14g01990.2	1e-135	96.99	10.03	AT2G40140.2
Gma.17473.2.S1_x_at	Glyma14g01990.2	1e-143	97.14	10.55	AT2G40140.2
GmaAffx.25274.1.S1_at	Glyma14g03510.1	0	97.13	20.02	AT5G45110.1
GmaAffx.21786.1.S1_at	Glyma14g03600.1	0	98.63	20.07	AT2G43010.2
GmaAffx.44353.1.S1_at	Glyma14g03600.1	0	95.02	29.8	AT2G43010.2
GmaAffx.67178.1.S1_at	Glyma14g04130.1	0	99.77	7.63	AT2G26780.1
Gma.257.2.S1_a_at	Glyma14g04250.1	1e-170	100	39.12	AT3G12490.1
Gma.3314.1.S1_at	Glyma14g04260.1	2e-71	100	15.05	AT3G12490.1
GmaAffx.74731.1.S1_at	Glyma14g04610.1	0	99.52	28.5	AT5G42250.1
GmaAffx.40475.1.S1_at	Glyma14g04730.1	0	97.73	18.97	AT2G33060.1
GmaAffx.42533.1.A1_at	Glyma14g04750.1	1e-168	97.56	14.17	AT1G45616.1
Gma.12048.1.S1_at	Glyma14g04790.1	1e-112	98.18	13.37	AT5G12890.1
GmaAffx.57952.1.S1_at	Glyma14g04950.1	1e-152	98.25	6.45	AT2G27150.2
Gma.14748.1.S1_s_at	Glyma14g04950.1	1e-179	97.93	7.62	AT2G27150.2
Gma.3351.1.S1_at	Glyma14g05040.1	1e-147	100	10.43	AT1G45616.1
Gma.16979.1.A1_at	Glyma14g05620.1	1e-101	99.47	25.41	NO BLASTP HIT (E<10-6)
GmaAffx.82745.1.S1_at	Glyma14g05640.1	1e-105	99.49	28.91	AT2G05540.1
GmaAffx.24493.1.S1_at	Glyma14g06420.3	1e-129	96.18	9.01	AT2G40120.1
GmaAffx.76142.1.S1_at	Glyma14g06640.1	1e-63	100	8.18	AT2G40000.1
GmaAffx.54002.1.S1_at	Glyma14g07250.1	0	98.55	28.37	AT3G55560.1
Gma.17887.1.S1_s_at	Glyma14g07990.2	0	99.53	55.34	AT1G19530.1
GmaAffx.20340.1.A1_at	Glyma14g08620.1	1e-170	99.67	20.79	AT5G42630.1
GmaAffx.78169.1.S1_at	Glyma14g08710.1	0	95.93	19.2	AT4G33300.2
GmaAffx.68304.1.S1_at	Glyma14g08810.1	0	100	23.48	AT2G26530.2
GmaAffx.13864.1.S1_at	Glyma14g08910.1	9e-90	100	10.37	AT2G26560.1
GmaAffx.74523.1.S1_at	Glyma14g08910.1	0	99.35	28.73	AT2G26560.1
Gma.17291.1.A1_at	Glyma14g09060.1	0	100	64.37	NO BLASTP HIT (E<10-6)
Gma.235.2.S1_a_at	Glyma14g09760.1	0	98.83	52.09	AT1G27730.1
GmaAffx.88690.2.S1_s_at	Glyma14g09990.1	1e-153	100	50.28	AT3G49780.1
GmaAffx.91488.1.S1_at	Glyma14g09990.1	2e-59	100	21.26	AT3G49780.1
GmaAffx.70093.1.S1_at	Glyma14g11260.1	0	99.8	16.23	AT4G33210.1
GmaAffx.10717.1.S1_at	Glyma14g11670.1	7e-97	100	9.27	AT5G10820.1
GmaAffx.45853.1.S1_at	Glyma14g11670.1	0	100	28.74	AT5G10820.1
Gma.16733.2.S1_at	Glyma14g11920.1	0	98.98	34.1	AT1G80840.1
Gma.16733.1.S1_at	Glyma14g11920.1	0	100	23.56	AT1G80840.1
GmaAffx.14846.1.S1_at	Glyma14g12020.1	3e-91	99.42	10.6	NO BLASTP HIT (E<10-6)
GmaAffx.54144.1.S1_at	Glyma14g14410.1	0	99.53	14.27	AT2G25490.1
Gma.1608.1.A1_at	Glyma14g22700.1	1e-142	100	14.83	AT5G11580.1
Gma.1608.2.S1_at	Glyma14g22700.1	0	99.78	26.82	AT5G11580.1
Gma.1983.1.S1_at	Glyma14g23820.1	1e-144	100	19.24	AT3G26430.1
GmaAffx.56521.1.S1_at	Glyma14g23820.2	0	99.57	40.1	AT1G67830.1
GmaAffx.56447.1.S1_at	Glyma14g24710.1	1e-118	96.27	4.6	AT1G21570.1
GmaAffx.90069.1.S1_s_at	Glyma14g26660.1	1e-173	100	18.99	AT1G77000.1
Gma.2952.1.S1_at	Glyma14g26660.1	5e-79	98.72	9.65	AT1G77000.1
GmaAffx.1301.51.S1_at	Glyma14g26700.1	2e-79	98.1	11.18	AT1G31130.1
Gma.34.1.S1_at	Glyma14g33480.1	0	97.84	16.24	AT1G77760.1
GmaAffx.63680.1.S1_at	Glyma14g33490.1	0	99.52	14.3	AT1G77760.1
Gma.838.1.S1_at	Glyma14g34480.1	0	95.43	16.58	AT1G78060.1
GmaAffx.51779.1.S1_at	Glyma14g34480.1	1e-139	100	9.96	AT1G78060.1
GmaAffx.63174.1.S1_at	Glyma14g34590.1	5e-163	98.89	15.08	AT1G78080.1
Gma.1187.1.S1_at	Glyma14g34590.1	0	100	18.04	AT1G78080.1
GmaAffx.91008.1.S1_at	Glyma14g36180.1	0	100	3.96	AT1G70320.1
GmaAffx.62856.1.S1_at	Glyma14g38390.1	1e-155	99.64	13.62	AT5G58350.1
GmaAffx.55751.1.S1_at	Glyma14g38420.1	0	95.96	13.92	AT3G51620.2
Gma.3881.2.S1_x_at	Glyma14g38580.1	0	100	24.14	AT2G30490.1
Gma.4543.1.S1_at	Glyma14g38610.1	1e-163	100	17.46	AT4G27950.1
GmaAffx.55753.1.S1_s_at	Glyma14g38860.2	2e-39	100	4.84	AT5G17380.1
GmaAffx.91156.1.S1_at	Glyma14g38890.1	0	100	29.32	AT3G46940.1
GmaAffx.91156.1.S1_x_at	Glyma14g38890.1	1e-154	100	24.8	AT3G46940.1
Gma.1601.1.A1_at	Glyma14g38920.1	0	99.17	22.63	AT5G16370.1
GmaAffx.23402.1.S1_at	Glyma14g39300.1	1e-128	98.79	15.25	AT5G37490.1
GmaAffx.17520.1.S1_at	Glyma14g39950.1	0	99.76	42.23	AT1G76070.1
GmaAffx.90862.1.A1_at	Glyma15g01470.2	1e-166	100	6.29	AT1G15520.1
Gma.1654.1.S1_s_at	Glyma15g01690.2	0	100	40.02	AT1G52360.1
GmaAffx.92792.1.S1_s_at	Glyma15g01990.2	0	100	52.28	AT1G52200.1
GmaAffx.78978.1.S1_at	Glyma15g02450.1	0	98.53	18.66	AT4G29990.1
GmaAffx.4452.2.S1_at	Glyma15g02450.1	0	98.38	14.76	AT4G29990.1
GmaAffx.4452.1.S1_at	Glyma15g02490.1	0	95.25	17.31	AT1G51800.1
GmaAffx.87236.1.S1_at	Glyma15g02870.1	0	99.63	12.99	AT5G17680.1
Gma.8859.1.A1_at	Glyma15g03110.1	0	99.76	23.93	AT1G72790.1
GmaAffx.4941.1.S1_at	Glyma15g03720.1	1e-125	95.75	15.52	AT4G12070.1
GmaAffx.45058.4.S1_at	Glyma15g04350.1	0	100	18.9	AT2G45910.1
GmaAffx.50006.1.S1_at	Glyma15g04350.1	0	100	11.68	AT2G45910.1
Gma.10365.1.S1_at	Glyma15g04910.1	1e-165	100	97.67	AT2G28570.1
Gma.5629.2.S1_a_at	Glyma15g05820.1	1e-69	99.26	10.66	AT2G41480.1
Gma.4120.2.S1_at	Glyma15g06010.1	0	99.59	38.76	AT5G64260.1
Gma.4120.1.A1_at	Glyma15g06010.1	0	100	25.68	AT5G64260.1
Gma.3335.1.S1_at	Glyma15g06080.1	1e-176	99.37	42.46	NO BLASTP HIT (E<10-6)
GmaAffx.74170.1.S1_at	Glyma15g06240.1	0	100	85.04	AT4G38080.1
GmaAffx.64151.1.S1_at	Glyma15g06520.1	0	98.25	13.69	AT5G64410.1
GmaAffx.65756.1.S1_at	Glyma15g06590.1	1e-177	95.81	22.45	AT5G64430.1
Gma.6549.1.S1_at	Glyma15g06770.1	0	99.8	70.13	AT2G19990.1
GmaAffx.36484.1.S1_s_at	Glyma15g06780.1	0	99.78	53.01	AT2G14580.1
GmaAffx.42847.1.S1_s_at	Glyma15g06790.1	0	100	59.76	AT2G14580.1
GmaAffx.88845.1.S1_at	Glyma15g06790.1	2e-33	100	8.4	AT2G14580.1
GmaAffx.88845.1.A1_at	Glyma15g06790.1	0	99.75	46.51	AT2G14580.1
GmaAffx.42847.2.S1_at	Glyma15g06800.1	0	100	46.76	AT2G14580.1
Gma.10971.1.S1_at	Glyma15g07480.1	0	98.1	31.67	AT1G61250.1
Gma.10971.2.S1_a_at	Glyma15g07480.2	3e-77	97.45	9.76	AT1G61250.1
Gma.10971.2.S1_x_at	Glyma15g07480.2	0	95.07	27.74	AT1G61250.1
Gma.10971.2.S1_at	Glyma15g07480.2	0	95.09	27.86	AT1G61250.1
Gma.5595.1.S1_at	Glyma15g07700.1	0	98.8	15.46	NO BLASTP HIT (E<10-6)
GmaAffx.46214.2.S1_s_at	Glyma15g07710.1	0	98.3	26.69	NO BLASTP HIT (E<10-6)
GmaAffx.46214.3.S1_at	Glyma15g07710.1	1e-135	98.8	12.66	NO BLASTP HIT (E<10-6)
GmaAffx.92650.1.S1_at	Glyma15g07710.1	0	99.79	23.86	NO BLASTP HIT (E<10-6)
GmaAffx.92267.1.S1_at	Glyma15g07710.1	0	99.48	19.53	NO BLASTP HIT (E<10-6)
Gma.10907.2.S1_s_at	Glyma15g07720.4	1e-120	100	16.74	AT4G27450.1
Gma.10907.3.S1_at	Glyma15g07850.3	0	100	27.85	AT4G27450.1
GmaAffx.45362.1.S1_at	Glyma15g08100.1	0	96.96	22.78	AT4G04960.1
Gma.756.2.S1_s_at	Glyma15g08300.2	1e-82	99.36	16.99	AT1G28330.1
GmaAffx.57489.1.S1_at	Glyma15g08360.1	5e-50	100	9.69	AT1G28360.1
Gma.17785.1.S1_at	Glyma15g08370.1	4e-81	95.95	16.24	AT3G15210.1
GmaAffx.90940.1.S1_s_at	Glyma15g08480.1	0	99.47	20.26	AT4G28500.1
GmaAffx.50811.2.S1_at	Glyma15g08480.2	0	98.59	25.09	AT4G28500.1
Gma.8113.1.A1_at	Glyma15g08480.2	1e-131	96.92	15.28	AT4G28500.1
GmaAffx.50811.1.S1_at	Glyma15g08480.2	1e-110	100	11.75	AT4G28500.1
GmaAffx.81359.1.S1_at	Glyma15g09280.1	0	98.38	19.8	AT4G18880.1
GmaAffx.17961.2.S1_at	Glyma15g09430.1	0	97.58	24.33	AT1G16030.1
Gma.11326.1.S1_s_at	Glyma15g11200.1	1e-145	100	24.14	AT5G19140.1
GmaAffx.91506.1.S1_at	Glyma15g11680.2	1e-166	100	13.56	AT1G62300.1
GmaAffx.74229.1.S1_at	Glyma15g12200.1	0	95.55	18.19	AT5G47560.1
GmaAffx.72491.1.S1_at	Glyma15g12790.1	0	98.43	7.77	AT1G03370.1
GmaAffx.66376.1.S1_at	Glyma15g13320.1	2e-55	100	3.8	AT5G45110.1
Gma.6838.1.S1_at	Glyma15g13320.2	0	97.43	33.67	AT5G45110.1
Gma.16812.1.S1_x_at	Glyma15g13500.1	0	100	25.89	AT2G38380.1
Gma.16812.1.S1_s_at	Glyma15g13500.1	1e-119	100	15.68	AT2G38380.1
Gma.6251.1.S1_at	Glyma15g13510.1	2e-87	100	12.91	AT5G06720.1
GmaAffx.78983.1.S1_at	Glyma15g13870.1	3e-64	100	9.86	AT5G61820.1
GmaAffx.86826.1.S1_s_at	Glyma15g14210.1	1e-145	99.25	14.76	AT1G30700.1
GmaAffx.92866.1.S1_at	Glyma15g14210.1	2e-93	100	9.47	AT1G30700.1
GmaAffx.86156.1.S1_s_at	Glyma15g14210.1	0	99.47	20.7	AT1G30700.1
GmaAffx.86156.1.S1_at	Glyma15g14210.1	5e-37	100	4.24	AT1G30700.1
GmaAffx.92274.1.S1_at	Glyma15g14210.1	0	100	21.86	AT1G30700.1
GmaAffx.76809.2.S1_at	Glyma15g14490.1	0	99.2	14.12	AT1G48110.2
GmaAffx.76809.1.S1_at	Glyma15g14490.1	0	96.58	18.72	AT1G48110.2
Gma.6053.1.S1_at	Glyma15g14490.1	1e-177	99.68	11.9	AT1G48110.2
Gma.10104.1.S1_at	Glyma15g15160.1	1e-173	100	48.27	NO BLASTP HIT (E<10-6)
GmaAffx.47711.1.A1_at	Glyma15g15170.1	1e-157	99.65	52.21	NO BLASTP HIT (E<10-6)
GmaAffx.24281.1.S1_at	Glyma15g15180.1	1e-169	99.35	70.64	NO BLASTP HIT (E<10-6)
Gma.10915.1.S1_at	Glyma15g15370.1	0	99.78	17.21	AT5G49360.1
GmaAffx.81485.1.S1_at	Glyma15g15370.2	1e-155	99.64	14.15	AT5G49360.1
GmaAffx.76828.1.S1_at	Glyma15g16310.1	0	99.57	13.11	AT4G12010.1
GmaAffx.29026.1.A1_at	Glyma15g16310.1	0	99.49	11.13	AT4G12010.1
Gma.16709.1.S1_s_at	Glyma15g16780.1	1e-157	99.65	14.9	AT4G37340.1
Gma.16709.2.S1_s_at	Glyma15g16780.1	0	100	17.65	AT4G37340.1
Gma.12259.1.S1_at	Glyma15g16790.1	0	99.41	19.65	AT3G10410.1
GmaAffx.47228.1.S1_at	Glyma15g16810.1	1e-125	100	8.6	AT1G30900.1
GmaAffx.55244.2.S1_at	Glyma15g16990.1	0	98.07	39.08	AT3G22160.1
Gma.14802.1.S1_at	Glyma15g17230.1	1e-151	100	15.42	AT3G54070.1
Gma.4525.1.S1_at	Glyma15g17790.1	0	98.71	83.56	NO BLASTP HIT (E<10-6)
Gma.8782.1.A1_at	Glyma15g18290.1	1e-157	99.3	9.94	AT1G50180.1
GmaAffx.83609.1.S1_at	Glyma15g18320.1	1e-174	100	30.8	AT4G37790.1
Gma.3259.1.S1_at	Glyma15g18580.1	1e-153	100	16.35	AT5G56960.1
GmaAffx.68963.1.S1_at	Glyma15g18580.1	1e-137	100	14.84	AT5G56960.1
Gma.5255.1.S1_at	Glyma15g18640.1	1e-164	100	12.86	AT2G26190.1
GmaAffx.86005.1.S1_at	Glyma15g18860.1	0	98.49	45.15	AT4G29810.1
GmaAffx.78708.1.S1_at	Glyma15g19030.1	1e-119	99.1	26.88	AT1G04360.1
GmaAffx.5267.1.S1_at	Glyma15g19120.1	0	97.94	24.91	AT4G25440.1
GmaAffx.92834.1.S1_x_at	Glyma15g20970.2	0	99.79	55.16	AT5G28050.1
GmaAffx.92834.1.S1_at	Glyma15g20970.2	2e-36	98.73	9.15	AT5G28050.1
Gma.4182.1.S1_s_at	Glyma15g20970.2	0	95.32	49.48	AT5G28050.1
Gma.3364.1.S1_at	Glyma15g20990.1	0	96.65	20.83	AT4G04450.1
Gma.15996.1.S1_x_at	Glyma15g23830.1	0	97.81	56.77	AT3G22142.1
Gma.15996.1.S1_at	Glyma15g23830.2	1e-158	100	37.77	AT2G27380.1
GmaAffx.46148.1.S1_at	Glyma15g25060.1	0	100	33.87	AT4G19810.1
GmaAffx.46148.2.S1_at	Glyma15g25060.1	0	100	29.16	AT4G19810.1
Gma.3713.1.S1_s_at	Glyma15g27660.1	0	100	54.02	AT1G17860.1
GmaAffx.22343.1.S1_at	Glyma15g28010.2	0	97.36	30.89	AT1G54320.1
GmaAffx.74560.1.S1_at	Glyma15g29300.1	0	99.71	13.11	AT1G79090.2
Gma.7787.1.A1_at	Glyma15g29860.1	1e-141	100	7.11	AT5G04930.1
GmaAffx.64358.1.S1_at	Glyma15g32230.1	8e-43	100	9.68	AT1G79380.1
GmaAffx.83910.1.S1_at	Glyma15g35410.1	9e-90	100	12.13	AT1G76690.1
GmaAffx.18868.1.S1_s_at	Glyma15g35410.1	1e-170	100	22.08	AT1G76690.1
Gma.11749.1.S1_at	Glyma15g39730.3	0	99.79	14.03	AT1G17110.1
Gma.2486.1.S1_at	Glyma15g39750.1	0	97.01	28.64	AT1G30040.1
Gma.16778.1.S1_at	Glyma15g40000.1	0	100	72.89	AT1G17147.1
Gma.4643.1.S1_at	Glyma15g40510.1	0	100	26.75	AT1G56010.2
GmaAffx.11556.1.S1_at	Glyma15g40570.1	1e-179	100	24.16	AT1G79060.1
GmaAffx.91805.1.S1_s_at	Glyma15g41840.1	0	99.79	35.54	AT1G53920.1
GmaAffx.41521.1.S1_at	Glyma15g41840.1	0	100	27.64	AT1G53920.1
Gma.6130.1.S1_at	Glyma15g42330.1	0	98.82	6.82	AT1G05570.1
GmaAffx.60057.1.S1_at	Glyma15g42380.1	1e-57	96.21	8.62	AT5G06710.1
GmaAffx.245.1.S1_at	Glyma15g42490.1	0	99.47	58.73	NO BLASTP HIT (E<10-6)
Gma.6217.1.S1_at	Glyma15g42970.1	0	98.25	52.17	AT1G70890.1
GmaAffx.87406.1.S1_at	Glyma15g43040.1	0	97.71	11.38	AT5G05170.1
GmaAffx.33622.1.S1_at	Glyma16g00860.1	1e-145	100	11.04	AT4G12010.1
GmaAffx.45252.2.S1_at	Glyma16g01040.1	0	97.02	15.18	AT3G14050.1
Gma.514.1.S1_at	Glyma16g01490.1	0	100	25.52	AT1G53920.1
GmaAffx.69238.1.S1_at	Glyma16g01590.1	0	97.5	9.9	AT3G14270.1
GmaAffx.68752.1.S1_at	Glyma16g01710.1	1e-161	100	36.81	AT1G72310.1
Gma.4554.1.S1_s_at	Glyma16g01940.3	0	100	18.54	NO BLASTP HIT (E<10-6)
GmaAffx.92558.1.S1_s_at	Glyma16g01990.1	1e-50	100	7.66	AT4G10490.1
GmaAffx.78456.1.S1_at	Glyma16g02250.1	0	99.74	16.36	AT2G46760.1
Gma.16842.1.A1_at	Glyma16g02350.1	1e-82	100	15.7	AT4G00880.1
Gma.11345.1.S1_at	Glyma16g02570.1	0	100	43.98	AT5G49330.1
GmaAffx.89269.1.A1_s_at	Glyma16g02570.1	1e-117	100	18.76	AT5G49330.1
Gma.9111.1.S1_at	Glyma16g03570.1	1e-121	95.4	17.78	AT4G01250.1
GmaAffx.875.2.S1_s_at	Glyma16g03620.1	1e-135	100	22.63	AT1G01490.2
GmaAffx.74300.1.S1_at	Glyma16g03780.1	0	100	9.81	AT5G17680.1
GmaAffx.78768.1.S1_s_at	Glyma16g04440.1	3e-75	99.31	18.31	AT3G03870.2
GmaAffx.78768.2.S1_at	Glyma16g04440.1	0	95.28	64.27	AT3G03870.2
GmaAffx.93030.1.S1_s_at	Glyma16g04630.1	0	100	49.02	AT3G03980.1
GmaAffx.5448.1.S1_at	Glyma16g04720.1	1e-113	95.85	12.37	AT5G18270.1
GmaAffx.76939.1.S1_at	Glyma16g04720.1	1e-141	96.8	14.42	AT5G18270.1
GmaAffx.25641.1.S1_at	Glyma16g05190.1	0	96.72	38.13	AT5G13330.1
GmaAffx.86847.1.S1_at	Glyma16g05500.1	9e-95	100	6.34	AT3G26810.1
GmaAffx.27818.2.S1_at	Glyma16g05570.1	1e-155	97.41	13.48	AT5G41130.1
GmaAffx.80514.1.S1_at	Glyma16g05600.1	0	98.84	17.22	AT3G26890.5
GmaAffx.42701.1.S1_at	Glyma16g06750.1	0	98.83	29.1	AT5G40780.2
GmaAffx.92730.1.S1_s_at	Glyma16g06750.1	1e-111	99.06	12.08	AT5G40780.2
GmaAffx.18070.1.S1_at	Glyma16g06760.1	1e-161	96.56	81.63	NO BLASTP HIT (E<10-6)
GmaAffx.91723.1.S1_at	Glyma16g06850.3	5e-37	100	3.62	AT5G40760.1
Gma.3298.1.S1_at	Glyma16g06890.1	0	96.51	22.2	AT4G12560.2
GmaAffx.50347.1.S1_at	Glyma16g06940.1	0	98.31	11.79	AT4G08850.1
GmaAffx.73030.1.S1_at	Glyma16g08250.1	1e-167	100	42.96	NO BLASTP HIT (E<10-6)
GmaAffx.4968.1.S1_at	Glyma16g08420.1	1e-148	100	31.07	AT1G52140.1
Gma.14202.1.A1_at	Glyma16g08530.1	3e-75	95.18	35.39	NO BLASTP HIT (E<10-6)
Gma.2842.1.S1_at	Glyma16g08940.1	0	100	50.89	AT4G27745.1
GmaAffx.51260.1.S1_at	Glyma16g09050.1	2e-79	100	32.25	AT5G59810.1
GmaAffx.45122.1.S1_at	Glyma16g11370.1	0	97.53	30.05	AT4G31970.1
GmaAffx.38038.1.S1_at	Glyma16g11370.1	8e-86	95.79	12.83	AT4G31970.1
Gma.1871.2.S1_at	Glyma16g17120.1	0	100	23.75	AT4G19420.1
GmaAffx.18616.1.S1_at	Glyma16g17680.1	1e-174	100	23.95	AT1G32100.1
GmaAffx.90356.1.S1_s_at	Glyma16g17680.3	0	99.57	27.46	AT1G32100.1
Gma.13342.1.A1_at	Glyma16g17680.3	1e-130	97.99	14.58	AT1G32100.1
GmaAffx.59823.1.S1_at	Glyma16g21950.1	0	99.73	17.25	AT1G13410.1
GmaAffx.67470.3.S1_at	Glyma16g24570.1	1e-176	100	25.04	AT3G51000.1
GmaAffx.92888.1.S1_at	Glyma16g24690.1	1e-102	100	9.79	AT5G17760.1
GmaAffx.37095.3.S1_at	Glyma16g25080.1	0	99.19	15.13	AT5G17680.1
GmaAffx.37095.1.S1_at	Glyma16g25080.1	1e-176	97.9	10.16	AT5G17680.1
Gma.8292.1.S1_at	Glyma16g25110.1	1e-165	100	11.6	AT5G36930.2
Gma.9783.1.S1_at	Glyma16g26020.1	1e-180	100	22.83	AT2G23540.1
GmaAffx.92649.1.S1_at	Glyma16g26060.1	1e-161	100	23.16	AT2G23620.1
GmaAffx.91232.1.S1_at	Glyma16g26100.2	0	100	14.37	AT2G39200.1
Gma.18081.1.S1_at	Glyma16g27250.1	0	99.4	11.45	AT1G34420.1
GmaAffx.31364.1.S1_at	Glyma16g27260.1	0	99.72	11.08	AT1G34420.1
GmaAffx.25698.1.S1_at	Glyma16g27260.1	1e-164	100	8.99	AT1G34420.1
Gma.9606.1.S1_at	Glyma16g27350.2	0	99.72	14.78	AT2G14670.1
GmaAffx.82105.1.S1_at	Glyma16g27350.2	1e-143	97.48	11.45	AT2G14670.1
GmaAffx.87481.1.S1_at	Glyma16g27380.1	0	100	18.02	AT1G34300.1
Gma.413.1.S1_s_at	Glyma16g27880.1	0	98.99	36.8	AT1G71695.1
GmaAffx.90390.1.S1_at	Glyma16g27880.1	0	99.1	33.01	AT1G71695.1
Gma.6477.1.S1_at	Glyma16g27900.3	0	96.21	34.09	AT1G71695.1
GmaAffx.69792.1.S1_s_at	Glyma16g27950.1	5e-66	100	7.88	AT5G64750.1
Gma.4077.1.S1_at	Glyma16g28150.1	1e-157	99.3	35.57	NO BLASTP HIT (E<10-6)
GmaAffx.16696.1.S1_s_at	Glyma16g28150.1	1e-48	96.49	13.68	NO BLASTP HIT (E<10-6)
GmaAffx.93031.1.S1_x_at	Glyma16g28590.1	1e-117	99.09	25.58	AT1G26240.1
Gma.17888.1.S1_at	Glyma16g28590.1	4e-70	98.62	16.86	AT1G26240.1
GmaAffx.91432.1.S1_x_at	Glyma16g28600.2	4e-82	95.45	40.91	AT1G21310.1
GmaAffx.17452.1.S1_at	Glyma16g28750.1	1e-144	98.17	11.59	AT2G34930.1
Gma.1717.1.S1_at	Glyma16g28820.1	2e-38	98.81	4.05	AT5G42140.1
GmaAffx.47462.1.S1_at	Glyma16g28820.1	0	99.16	17.24	AT5G42140.1
GmaAffx.494.1.S1_at	Glyma16g28970.2	0	100	33.45	AT5G24090.1
GmaAffx.91498.1.S1_at	Glyma16g28970.2	1e-117	98.28	20.48	AT5G24090.1
GmaAffx.13011.1.S1_at	Glyma16g32490.1	1e-161	100	37.63	AT5G51890.1
GmaAffx.58907.1.S1_s_at	Glyma16g32560.1	0	100	23.98	AT5G62180.1
Gma.13043.1.S1_at	Glyma16g32560.1	5e-83	98.76	8.29	AT5G62180.1
GmaAffx.91468.1.S1_at	Glyma16g32560.1	2e-78	99.33	7.72	AT5G62180.1
Gma.4819.1.S1_at	Glyma16g32960.1	1e-105	100	10.36	AT2G36530.1
Gma.2238.1.S1_at	Glyma16g33370.3	0	97.04	29.41	AT3G55620.1
GmaAffx.81077.1.S1_s_at	Glyma16g33580.1	0	97.11	15.77	AT5G25930.1
GmaAffx.82046.1.S1_at	Glyma16g33590.1	0	100	7.24	AT5G36930.2
GmaAffx.90357.1.S1_s_at	Glyma16g33790.1	0	97.68	48.43	AT1G17860.1
GmaAffx.90357.1.A1_at	Glyma16g33790.1	0	98.86	49.1	AT1G17860.1
GmaAffx.39943.1.S1_s_at	Glyma16g33810.1	1e-135	100	29.56	AT5G23370.1
GmaAffx.81949.1.S1_at	Glyma16g33840.1	0	100	19.21	AT1G65730.1
Gma.15468.1.S1_at	Glyma16g33910.3	0	99.23	11.92	AT5G17680.1
GmaAffx.46846.1.S1_at	Glyma16g33950.1	3e-93	100	4.86	AT5G36930.2
Gma.8478.1.S1_at	Glyma16g34100.1	0	99.45	34.52	AT1G72840.1
GmaAffx.93077.1.S1_at	Glyma16g34840.1	0	99.77	51.22	AT2G38640.1
GmaAffx.33121.1.S1_at	Glyma17g00980.1	0	97.26	52.41	AT4G17215.1
Gma.11486.1.A1_at	Glyma17g01170.3	1e-178	99.69	24.2	AT5G47530.1
GmaAffx.55142.1.S1_at	Glyma17g02120.1	1e-172	97.28	59.64	NO BLASTP HIT (E<10-6)
GmaAffx.90845.1.S1_at	Glyma17g02280.1	3e-76	98.08	10.48	AT4G34135.1
GmaAffx.83385.1.S1_at	Glyma17g02370.1	0	99.18	12.76	AT4G15530.6
Gma.10717.2.S1_s_at	Glyma17g02600.2	9e-58	100	10.14	AT3G06390.1
GmaAffx.9145.1.S1_s_at	Glyma17g03330.1	2e-39	100	8.97	AT1G24020.1
Gma.10956.2.A1_s_at	Glyma17g03330.1	1e-133	96.68	30.01	AT1G24020.1
GmaAffx.89795.1.S1_s_at	Glyma17g03340.1	4e-95	99.44	20.53	AT1G24020.1
GmaAffx.85114.1.S1_s_at	Glyma17g03340.1	4e-60	100	13.38	AT1G24020.1
GmaAffx.89772.1.A1_s_at	Glyma17g03350.1	1e-153	100	28.75	AT1G24020.1
GmaAffx.89772.14.A1_s_at	Glyma17g03350.2	3e-99	100	21.46	AT1G24020.1
GmaAffx.91442.1.S1_at	Glyma17g03350.4	8e-68	100	13.38	AT1G24020.1
Gma.6999.3.S1_s_at	Glyma17g03350.4	3e-35	100	7.68	AT1G24020.1
GmaAffx.89772.4.S1_at	Glyma17g03360.1	7e-97	100	19.87	AT1G24020.1
GmaAffx.89772.4.A1_s_at	Glyma17g03360.1	1e-153	100	30.36	AT1G24020.1
GmaAffx.39284.1.S1_at	Glyma17g03900.1	3e-54	100	61.99	NO BLASTP HIT (E<10-6)
Gma.2344.1.S1_at	Glyma17g03910.1	0	97.42	48.37	AT5G49480.1
GmaAffx.45127.1.S1_at	Glyma17g04050.1	0	98.09	48.16	AT1G47960.1
GmaAffx.37411.1.S1_at	Glyma17g04180.1	0	96.55	12.99	AT3G17205.1
GmaAffx.93103.1.S1_s_at	Glyma17g04350.1	1e-111	100	4.52	AT3G53480.1
Gma.4927.1.S1_at	Glyma17g04350.1	1e-161	98.99	6.67	AT3G53480.1
GmaAffx.39593.1.S1_at	Glyma17g04360.1	0	99.18	11.09	AT3G53480.1
GmaAffx.28998.1.S1_at	Glyma17g04710.1	0	98.34	30.76	AT4G04450.1
GmaAffx.10497.1.S1_at	Glyma17g04920.1	0	98.12	13.27	AT4G33150.2
Gma.16276.2.S1_a_at	Glyma17g05330.1	0	99.74	28.61	AT2G27830.1
GmaAffx.87934.1.S1_at	Glyma17g05500.1	0	100	20.29	AT4G16740.1
Gma.625.1.S1_at	Glyma17g05500.2	0	99.81	26.57	AT4G16740.1
GmaAffx.29037.1.S1_at	Glyma17g06150.2	0	97.41	22	AT2G26190.1
GmaAffx.69402.1.S1_at	Glyma17g06150.2	0	100	15.17	AT2G26190.1
GmaAffx.68105.1.S1_at	Glyma17g06380.1	1e-163	98.99	46.86	AT4G37790.1
GmaAffx.77478.1.S1_at	Glyma17g06430.1	2e-94	100	9.32	AT2G17220.2
GmaAffx.37615.1.S1_at	Glyma17g06430.1	1e-140	97.43	14.57	AT2G17220.2
Gma.3504.1.S1_at	Glyma17g06450.1	1e-133	97.32	19.25	AT4G31550.1
GmaAffx.93625.1.S1_s_at	Glyma17g07190.2	0	99.78	22.94	AT1G51680.1
GmaAffx.81527.1.S1_at	Glyma17g07530.1	1e-145	96.75	10.62	AT2G18700.1
Gma.8147.1.S1_at	Glyma17g07530.2	1e-155	97.64	9.53	AT2G18700.1
Gma.8138.1.S1_at	Glyma17g07570.1	7e-78	100	13.61	AT4G16850.1
GmaAffx.14030.1.S1_at	Glyma17g07730.2	0	99.79	62.65	AT4G30460.1
Gma.5170.1.A1_at	Glyma17g08450.1	0	99.64	36.72	AT5G61210.1
GmaAffx.86309.1.S1_at	Glyma17g09210.1	0	95.37	20.46	AT4G24690.1
GmaAffx.43631.1.S1_at	Glyma17g09210.1	2e-59	100	4.19	AT4G24690.1
GmaAffx.25342.1.S1_at	Glyma17g09250.1	0	99.07	16.21	AT1G15530.1
GmaAffx.33361.1.S1_at	Glyma17g09540.1	1e-180	99.69	69.21	NO BLASTP HIT (E<10-6)
GmaAffx.24765.1.S1_at	Glyma17g09700.1	1e-179	99.69	10.51	AT4G32180.1
Gma.4497.1.A1_at	Glyma17g10170.2	1e-150	97.89	27.67	AT1G74890.1
Gma.593.2.S1_x_at	Glyma17g10250.1	0	99.79	33.29	AT1G74840.1
Gma.593.2.S1_a_at	Glyma17g10250.1	0	99.74	26.81	AT1G74840.1
GmaAffx.66511.1.S1_at	Glyma17g10410.1	0	99.57	21.93	AT1G18890.1
GmaAffx.6173.1.S1_at	Glyma17g11230.1	0	100	46.61	AT5G20320.1
GmaAffx.70011.2.S1_s_at	Glyma17g11370.1	3e-51	97.3	37.37	AT2G15580.1
Gma.5469.1.S1_at	Glyma17g11400.1	0	100	74.16	AT4G13340.1
GmaAffx.45741.1.S1_at	Glyma17g11490.1	0	98.06	53.64	AT5G11090.1
GmaAffx.67807.1.S1_at	Glyma17g12080.1	1e-169	99.34	38.08	AT4G32280.1
Gma.2707.1.S1_at	Glyma17g12150.1	0	100	44.93	AT5G26330.1
GmaAffx.83161.1.S1_at	Glyma17g12270.1	0	99.21	16.67	AT2G25490.1
Gma.560.1.S1_at	Glyma17g12420.1	0	99.43	16.75	AT2G26690.1
Gma.1624.1.A1_s_at	Glyma17g12480.1	1e-50	99.07	10.69	AT1G80160.1
GmaAffx.22689.1.S1_at	Glyma17g12680.1	1e-166	100	19.6	AT5G20050.1
GmaAffx.60621.1.S1_s_at	Glyma17g13110.1	0	99.71	51.4	AT1G49000.1
GmaAffx.92329.1.S1_at	Glyma17g13280.1	1e-107	100	4.83	AT1G68710.1
GmaAffx.33296.1.S1_at	Glyma17g13280.1	1e-111	100	5	AT1G68710.1
Gma.9947.1.S1_at	Glyma17g13720.1	1e-155	100	22.13	AT5G63350.1
GmaAffx.75697.1.S1_s_at	Glyma17g13720.1	0	100	28.07	AT5G63350.1
Gma.8130.1.S1_at	Glyma17g13730.1	0	99.71	16.2	AT5G03860.1
GmaAffx.76493.1.S1_at	Glyma17g13900.1	1e-166	98.69	12.93	AT5G50380.1
GmaAffx.69787.1.S1_at	Glyma17g14400.1	1e-140	98.12	25.05	AT2G45360.1
Gma.6719.4.S1_at	Glyma17g14620.1	0	100	51.56	AT1G62790.2
GmaAffx.81641.1.S1_s_at	Glyma17g14850.1	1e-44	100	10.14	AT1G62510.1
Gma.7993.1.S1_at	Glyma17g14850.1	0	100	38.4	AT1G62510.1
GmaAffx.80464.1.S1_at	Glyma17g14880.1	0	100	41.95	AT1G62510.1
Gma.2516.2.S1_s_at	Glyma17g14920.1	1e-110	100	29.07	AT5G46890.1
Gma.2516.3.S1_at	Glyma17g14930.1	0	100	52.08	AT2G45180.1
GmaAffx.58126.1.S1_at	Glyma17g14980.1	0	98.94	22.58	AT5G47580.1
Gma.5293.2.S1_x_at	Glyma17g15460.1	0	99.81	50.39	AT5G47230.1
Gma.5293.2.S1_at	Glyma17g15460.1	0	99.71	33.89	AT5G47230.1
GmaAffx.65829.1.A1_at	Glyma17g15480.1	1e-147	98.31	24.56	AT5G47220.1
Gma.4185.1.S1_at	Glyma17g15690.1	0	100	41.71	AT4G17030.1
GmaAffx.61311.1.S1_at	Glyma17g15840.2	1e-153	100	13.14	AT5G04770.1
GmaAffx.7138.1.S1_at	Glyma17g16980.1	1e-178	100	26.25	AT3G49690.1
Gma.10936.2.S1_at	Glyma17g17730.2	1e-108	100	13.45	AT4G37520.1
GmaAffx.21968.1.S1_at	Glyma17g17850.1	0	98.91	12.6	AT5G67360.1
GmaAffx.45915.1.S1_at	Glyma17g17920.1	1e-167	98.73	9.12	AT4G37460.1
GmaAffx.10532.1.S1_at	Glyma17g18040.1	6e-91	100	7.81	AT4G37390.1
GmaAffx.91114.1.S1_s_at	Glyma17g18040.1	0	100	15.25	AT4G37390.1
GmaAffx.3864.1.S1_at	Glyma17g18080.1	0	100	26.02	AT4G37390.1
GmaAffx.6991.1.S1_at	Glyma17g18230.1	0	95.65	42.2	AT2G23270.1
Gma.3762.2.S1_at	Glyma17g18480.1	1e-168	96.95	21.79	AT2G23320.1
GmaAffx.63424.1.S1_at	Glyma17g20000.1	0	98.01	25.14	AT4G36970.1
GmaAffx.41380.1.S1_at	Glyma17g21470.1	1e-147	99.27	10.26	AT5G66900.1
GmaAffx.88970.1.A1_at	Glyma17g23870.1	1e-126	97.24	13.82	NO BLASTP HIT (E<10-6)
GmaAffx.69530.1.S1_at	Glyma17g29190.1	0	100	24.4	AT4G31550.1
Gma.18035.1.S1_at	Glyma17g33690.2	0	99.41	22.72	AT4G31750.1
GmaAffx.12883.1.S1_at	Glyma17g33890.1	0	98.31	39.28	AT1G80840.1
GmaAffx.41719.1.S1_at	Glyma17g33890.1	0	99.15	33.59	AT1G80840.1
GmaAffx.77654.1.S1_at	Glyma17g34200.1	1e-115	100	6.96	AT5G26160.1
Gma.4533.1.S1_at	Glyma17g34420.1	9e-78	99.33	13.77	AT5G21940.1
GmaAffx.67378.1.A1_at	Glyma17g34590.2	1e-125	100	13.71	AT5G11920.1
Gma.6141.1.S1_at	Glyma17g34660.1	1e-120	99.55	18.2	AT1G10970.1
GmaAffx.32765.1.S1_at	Glyma17g35110.1	1e-155	97.51	31.21	NO BLASTP HIT (E<10-6)
GmaAffx.91881.1.S1_s_at	Glyma17g35190.1	0	100	53.18	AT1G10140.1
GmaAffx.76284.1.S1_at	Glyma17g35390.1	1e-178	95.83	34.78	AT3G01400.1
Gma.235.1.S1_at	Glyma17g35430.1	0	100	29.58	AT1G27730.1
Gma.235.1.S1_x_at	Glyma17g35430.1	0	100	29.58	AT1G27730.1
Gma.7544.1.A1_at	Glyma17g35450.1	0	95.89	20.8	AT1G49890.1
GmaAffx.83243.1.S1_at	Glyma17g35600.1	0	100	67.45	NO BLASTP HIT (E<10-6)
Gma.16434.1.S1_at	Glyma17g36400.1	1e-170	100	12.22	AT4G33300.2
GmaAffx.71069.1.S1_at	Glyma17g36910.1	0	97.64	17.24	AT2G16250.1
GmaAffx.72022.1.S1_at	Glyma17g37580.1	0	99.81	17.24	AT1G19850.1
GmaAffx.53937.1.A1_at	Glyma17g37580.1	1e-150	100	8.75	AT1G19850.1
GmaAffx.80899.1.S1_at	Glyma17g37660.1	0	100	41.7	AT2G28305.1
GmaAffx.80899.2.S1_at	Glyma17g37660.1	0	100	31.6	AT2G28305.1
Gma.17349.1.S1_at	Glyma17g37790.1	2e-62	100	6.66	AT1G30755.1
GmaAffx.19533.1.S1_at	Glyma17g38130.1	1e-150	99.63	8.53	AT5G42220.1
Gma.15855.1.S1_at	Glyma18g00820.1	1e-118	100	40.07	AT1G27290.2
GmaAffx.10920.1.S1_at	Glyma18g00840.1	0	98.13	13.26	AT1G67310.1
GmaAffx.88340.1.S1_at	Glyma18g01220.1	6e-91	100	12.43	AT1G67570.1
Gma.5505.1.S1_a_at	Glyma18g01330.2	1e-82	96	12.09	AT3G04120.1
Gma.15381.1.S1_at	Glyma18g01340.2	9e-68	95.33	26.74	AT3G48140.1
GmaAffx.70596.1.S1_at	Glyma18g03740.1	2e-81	100	17.79	AT3G55646.1
Gma.9131.1.A1_at	Glyma18g04060.1	1e-164	98.68	17.47	AT3G55560.1
Gma.8448.1.S1_at	Glyma18g04770.1	0	99.13	28.34	AT5G37490.1
GmaAffx.14366.1.S1_at	Glyma18g05100.1	0	95.25	35.24	NO BLASTP HIT (E<10-6)
Gma.7769.1.A1_at	Glyma18g05160.1	1e-153	100	44.88	AT5G56550.1
GmaAffx.77719.1.S1_at	Glyma18g05700.1	0	97.51	38.37	AT1G14320.1
Gma.3409.1.S1_at	Glyma18g05890.1	1e-114	100	58.76	AT4G33355.1
GmaAffx.19560.1.A1_at	Glyma18g06080.1	0	97.49	26.12	AT5G58350.1
GmaAffx.75492.1.S1_at	Glyma18g06200.1	0	100	20.94	AT2G23140.1
GmaAffx.40860.2.S1_at	Glyma18g06250.1	1e-179	97.92	24.74	AT5G05340.1
GmaAffx.73978.1.S1_at	Glyma18g08690.1	0	98.54	19.39	AT3G07040.1
GmaAffx.42634.2.S1_at	Glyma18g08760.1	1e-118	100	13.3	AT1G55910.1
GmaAffx.64615.1.S1_at	Glyma18g08910.1	0	100	29.42	AT3G13110.1
GmaAffx.42822.1.A1_at	Glyma18g09140.1	0	99.28	15.38	AT3G07040.1
Gma.2731.4.A1_at	Glyma18g10300.1	0	99.6	56.46	NO BLASTP HIT (E<10-6)
GmaAffx.92913.1.S1_at	Glyma18g11070.1	1e-153	100	37.35	AT4G21920.1
GmaAffx.1706.1.S1_at	Glyma18g11390.1	1e-108	97.7	31.13	AT4G16340.1
GmaAffx.62742.1.S1_at	Glyma18g12730.1	0	98.93	18.87	AT1G29400.2
GmaAffx.30562.1.S1_at	Glyma18g14490.1	1e-105	99.49	41.18	NO BLASTP HIT (E<10-6)
GmaAffx.9040.1.S1_at	Glyma18g15530.1	1e-128	97.97	24.45	AT1G26920.1
Gma.8510.1.S1_at	Glyma18g16490.1	0	96	22.03	AT1G69870.1
GmaAffx.83012.1.S1_at	Glyma18g16780.1	0	100	35.38	AT4G16990.2
Gma.6254.1.S1_at	Glyma18g16780.1	5e-32	100	6.93	AT4G16990.2
Gma.2573.1.S1_at	Glyma18g17190.1	0	96.98	20.93	AT1G27200.1
Gma.17263.1.A1_at	Glyma18g20470.2	1e-103	100	8.29	AT1G70520.1
Gma.6352.1.S1_at	Glyma18g20510.1	1e-126	100	13.08	AT1G12940.1
Gma.12024.1.S1_at	Glyma18g23000.1	2e-97	98.93	21.82	AT1G49000.1
GmaAffx.17271.1.S1_at	Glyma18g32860.1	7e-57	99.12	2.55	AT3G13080.1
Gma.15563.1.S1_at	Glyma18g37720.1	0	98.78	49.6	AT3G24770.1
GmaAffx.89895.1.S1_at	Glyma18g37970.2	0	100	39.19	AT2G32670.1
GmaAffx.93176.1.S1_s_at	Glyma18g39850.1	0	99.4	38.3	AT2G39700.1
Gma.17739.1.S1_at	Glyma18g40650.1	0	100	43.15	NO BLASTP HIT (E<10-6)
Gma.1243.1.S1_at	Glyma18g41320.1	0	99.55	65.02	AT3G53980.2
GmaAffx.2290.1.S1_at	Glyma18g41420.1	0	98.82	80.84	AT3G53990.1
Gma.5091.1.S1_at	Glyma18g41910.1	1e-148	99.28	12.79	AT3G09220.1
GmaAffx.93529.1.S1_s_at	Glyma18g41910.1	2e-78	95.32	7.92	AT3G09220.1
GmaAffx.71596.1.S1_at	Glyma18g41910.1	1e-125	100	10.43	AT3G09220.1
Gma.17093.1.A1_at	Glyma18g42200.1	0	99.75	29.49	AT1G74190.1
GmaAffx.78459.1.S1_at	Glyma18g42700.1	1e-161	100	8.27	AT4G08850.1
GmaAffx.87108.1.S1_at	Glyma18g42730.1	0	100	11.16	AT1G35710.1
Gma.7642.1.A1_at	Glyma18g43540.1	0	98.22	24.06	AT2G38290.1
GmaAffx.34676.1.S1_at	Glyma18g43540.1	3e-33	100	3.37	AT2G38290.1
Gma.487.1.S1_at	Glyma18g43750.1	2e-35	100	6.57	AT3G11020.1
GmaAffx.3378.1.S1_at	Glyma18g44250.1	1e-175	100	20.86	AT3G08860.1
GmaAffx.50446.2.S1_at	Glyma18g44320.1	0	97.82	34.36	AT5G05340.1
Gma.4281.1.S1_at	Glyma18g44560.1	0	96.86	43.47	AT3G56400.1
GmaAffx.81051.2.S1_at	Glyma18g44630.1	0	98.94	23.08	AT3G08760.1
Gma.10223.1.S1_at	Glyma18g44630.1	5e-47	98.18	5.39	AT3G08760.1
GmaAffx.93301.2.S1_s_at	Glyma18g45260.1	1e-72	99.29	10.84	AT2G45400.1
Gma.2712.1.S1_at	Glyma18g45260.1	0	96.83	36.61	AT2G45400.1
Gma.3909.1.S1_at	Glyma18g46500.1	1e-145	99.25	7.91	AT4G11610.1
Gma.3612.1.S1_s_at	Glyma18g46560.1	1e-151	100	38.93	NO BLASTP HIT (E<10-6)
GmaAffx.92048.1.S1_at	Glyma18g46560.1	0	100	55.14	NO BLASTP HIT (E<10-6)
GmaAffx.50737.1.S1_at	Glyma18g46730.1	0	99.05	14.02	AT4G00440.3
Gma.6629.1.S1_at	Glyma18g47100.1	0	98.65	45.64	NO BLASTP HIT (E<10-6)
GmaAffx.51885.1.S1_at	Glyma18g47220.1	1e-148	100	11.25	AT4G01290.2
Gma.2322.1.S1_at	Glyma18g47720.1	0	100	25.5	AT5G16480.1
Gma.2322.2.S1_at	Glyma18g47720.1	5e-99	100	12.02	AT5G16480.1
Gma.4492.1.S1_at	Glyma18g48060.1	0	100	62.44	NO BLASTP HIT (E<10-6)
Gma.4492.2.A1_at	Glyma18g48060.1	1e-115	100	26.79	NO BLASTP HIT (E<10-6)
GmaAffx.93515.1.S1_s_at	Glyma18g48060.1	0	100	47.82	NO BLASTP HIT (E<10-6)
Gma.15798.1.S1_at	Glyma18g48310.1	0	97.46	45.11	AT5G51160.1
Gma.10116.1.A1_at	Glyma18g48500.1	0	100	45.4	AT4G08850.1
Gma.68.1.S1_at	Glyma18g48730.1	0	100	45.24	AT5G47220.1
GmaAffx.77242.1.S1_at	Glyma18g48900.1	1e-127	96.91	10.94	AT4G08850.1
GmaAffx.17482.1.A1_at	Glyma18g49470.1	4e-92	100	8.3	AT1G32450.1
GmaAffx.78968.2.S1_s_at	Glyma18g49540.1	1e-108	96.8	20.56	AT5G39670.1
GmaAffx.78968.2.S1_at	Glyma18g49540.1	4e-42	100	8.08	AT5G39670.1
GmaAffx.41299.1.S1_at	Glyma18g50870.1	0	100	35.32	AT5G24530.1
GmaAffx.45478.1.S1_at	Glyma18g51680.1	1e-153	97.61	32.96	AT5G13330.1
GmaAffx.84961.1.S1_at	Glyma18g52070.1	1e-139	99.22	12.05	AT1G27980.1
Gma.3557.2.S1_s_at	Glyma18g52250.1	1e-163	100	30.49	AT1G59950.1
GmaAffx.92851.1.S1_s_at	Glyma18g52250.1	0	99.75	42.09	AT1G59950.1
GmaAffx.45859.1.S1_at	Glyma18g52380.1	1e-158	100	32.49	NO BLASTP HIT (E<10-6)
GmaAffx.77539.1.S1_at	Glyma18g52400.1	1e-126	99.57	9.51	AT3G46730.1
GmaAffx.77539.2.S1_at	Glyma18g52400.1	0	100	15.82	AT3G46730.1
GmaAffx.83888.1.S1_s_at	Glyma18g52410.1	0	99.73	35.19	AT2G28710.1
GmaAffx.83888.1.S1_at	Glyma18g52410.1	1e-105	100	18.46	AT2G28710.1
GmaAffx.90234.1.S1_at	Glyma18g52410.1	0	99.18	46.92	AT2G28710.1
GmaAffx.82346.1.S1_s_at	Glyma18g52700.1	0	96.62	50.4	AT2G39518.1
GmaAffx.93457.1.S1_s_at	Glyma18g53170.1	0	97.67	30.01	AT5G38200.1
[truncated: 492 more rows]

## Sheet: Severe_MSH1-DR_DOWN
Affy_Probe	Matching_Soybean_Gene	BLASTN_evalue	BLASTN_PercentIdentity	BLASTN_PercentOverlap	Best_Arabidopsis_Hit
GmaAffx.5723.1.S1_at	Ambiguous Hit	NA	NA	NA	AT1G01700.1
GmaAffx.89045.1.A1_s_at	Ambiguous Hit	NA	NA	NA	AT1G11545.1
GmaAffx.28944.1.A1_at	Ambiguous Hit	NA	NA	NA	AT1G11910.1
Gma.13509.1.S1_at	Ambiguous Hit	NA	NA	NA	AT1G62400.1
Gma.7839.2.A1_at	Ambiguous Hit	NA	NA	NA	AT1G75880.2
Gma.7771.1.S1_at	Ambiguous Hit	NA	NA	NA	AT1G80160.1
GmaAffx.79723.1.S1_at	Ambiguous Hit	NA	NA	NA	AT2G02061.1
GmaAffx.40916.1.S1_at	Ambiguous Hit	NA	NA	NA	AT2G02080.1
Gma.13876.1.S1_at	Ambiguous Hit	NA	NA	NA	AT3G19300.1
GmaAffx.76821.1.S1_at	Ambiguous Hit	NA	NA	NA	AT4G02380.1
Gma.6152.1.S1_at	Ambiguous Hit	NA	NA	NA	AT4G12420.1
GmaAffx.79004.1.S1_at	Ambiguous Hit	NA	NA	NA	AT4G18960.1
Gma.7587.1.S1_at	Ambiguous Hit	NA	NA	NA	AT4G23820.1
GmaAffx.66720.1.S1_at	Ambiguous Hit	NA	NA	NA	AT4G27280.1
GmaAffx.58791.1.S1_at	Ambiguous Hit	NA	NA	NA	AT4G38160.2
GmaAffx.67373.1.S1_at	Ambiguous Hit	NA	NA	NA	AT4G38650.1
Gma.5438.1.A1_at	Ambiguous Hit	NA	NA	NA	AT5G15900.1
GmaAffx.33118.1.S1_at	Ambiguous Hit	NA	NA	NA	AT5G19730.1
Gma.3622.1.S1_at	Ambiguous Hit	NA	NA	NA	AT5G20720.2
GmaAffx.55536.1.S1_at	Ambiguous Hit	NA	NA	NA	AT5G22090.1
Gma.8861.1.S1_at	Ambiguous Hit	NA	NA	NA	AT5G28300.1
GmaAffx.12879.1.S1_at	Ambiguous Hit	NA	NA	NA	AT5G40210.1
Gma.4591.1.S1_at	Ambiguous Hit	NA	NA	NA	AT5G50260.1
GmaAffx.88429.1.S1_at	Ambiguous Hit	NA	NA	NA	AT5G52900.1
Gma.17978.1.A1_at	Ambiguous Hit	NA	NA	NA	AT5G58260.1
Gma.3519.1.S1_at	Ambiguous Hit	NA	NA	NA	AT5G59845.1
GmaAffx.62476.1.S1_at	Ambiguous Hit	NA	NA	NA	AT5G64330.1
GmaAffx.64298.1.S1_at	Ambiguous Hit	NA	NA	NA	AT5G64330.2
GmaAffx.20469.1.S1_at	Ambiguous Hit	NA	NA	NA	ATCG00020.1
GmaAffx.405.1.S1_at	Ambiguous Hit	NA	NA	NA	NO BLASTX HIT (E<10-6)
GmaAffx.36202.1.S1_at	Ambiguous Hit	NA	NA	NA	NO BLASTX HIT (E<10-6)
GmaAffx.83079.1.S1_at	Ambiguous Hit	NA	NA	NA	NO BLASTX HIT (E<10-6)
GmaAffx.37701.1.S1_at	Ambiguous Hit	NA	NA	NA	NO BLASTX HIT (E<10-6)
Gma.7577.1.S1_at	Ambiguous Hit	NA	NA	NA	NO BLASTX HIT (E<10-6)
GmaAffx.9348.1.S1_at	Ambiguous Hit	NA	NA	NA	NO BLASTX HIT (E<10-6)
GmaAffx.61327.1.S1_at	Glyma01g00590.1	1e-109	100	25.55	AT4G29590.1
Gma.15643.2.A1_a_at	Glyma01g00600.1	1e-104	99.5	18.93	AT5G56840.1
Gma.15643.1.A1_a_at	Glyma01g00600.1	1e-50	100	9.51	AT5G56840.1
Gma.15643.1.A1_x_at	Glyma01g00600.1	1e-132	100	22.55	AT5G56840.1
GmaAffx.18508.1.S1_at	Glyma01g00600.1	1e-129	100	22.17	AT5G56840.1
GmaAffx.38335.1.S1_at	Glyma01g01260.1	0	99.1	33.66	AT2G25770.2
Gma.15115.1.A1_at	Glyma01g03430.1	0	98.35	35.11	AT1G23360.1
GmaAffx.87254.1.S1_at	Glyma01g04160.1	1e-100	100	10.1	AT1G60030.1
GmaAffx.27128.1.A1_at	Glyma01g04230.1	1e-118	97.53	18	AT1G70200.1
Gma.17538.1.S1_at	Glyma01g04710.1	0	99.81	56.37	AT1G10360.1
GmaAffx.93332.1.S1_at	Glyma01g05470.1	0	99.53	21.68	AT2G46210.1
GmaAffx.68866.2.S1_at	Glyma01g06640.1	0	97.22	47.82	AT2G03350.1
Gma.17225.1.A1_at	Glyma01g07780.1	0	99.48	19.6	AT1G69200.1
GmaAffx.80073.1.S1_at	Glyma01g07860.1	0	97.34	20.1	AT1G31710.1
Gma.4659.1.S1_at	Glyma01g07860.1	1e-135	98.43	11.32	AT1G31710.1
GmaAffx.70788.1.S1_at	Glyma01g08130.1	0	100	31.41	AT5G15800.1
GmaAffx.15815.1.A1_at	Glyma01g09360.1	1e-164	100	21.61	AT1G17020.1
GmaAffx.22372.1.S1_at	Glyma01g09930.1	4e-82	95.16	83.78	AT3G56290.1
Gma.10032.1.S1_at	Glyma01g26230.1	0	100	35.15	AT3G09270.1
GmaAffx.52782.1.S1_at	Glyma01g26990.1	0	99.27	32.89	AT3G54090.1
Gma.13616.1.A1_at	Glyma01g27040.1	1e-90	100	10.5	AT5G01150.1
Gma.2505.1.S1_at	Glyma01g31300.1	5e-163	99.25	23.18	AT5G01600.1
Gma.13068.1.S1_a_at	Glyma01g32130.2	1e-175	100	40.23	AT2G40435.1
GmaAffx.9926.2.S1_at	Glyma01g32370.1	0	96.41	47.45	AT2G40475.1
GmaAffx.64090.1.S1_at	Glyma01g34700.1	0	99.53	11.33	AT4G29060.1
Gma.9282.1.S1_at	Glyma01g35460.1	0	99.69	44.35	NO BLASTP HIT (E<10-6)
GmaAffx.84809.1.S1_at	Glyma01g38130.1	0	99.32	26.49	AT2G25737.1
Gma.9710.1.A1_at	Glyma01g38130.1	1e-154	100	16.6	AT2G25737.1
GmaAffx.62606.2.S1_at	Glyma01g39320.1	0	100	34.1	AT4G36970.1
GmaAffx.62606.1.S1_at	Glyma01g39320.1	0	98.57	32.32	AT4G36970.1
Gma.6893.1.A1_at	Glyma01g39500.1	0	99.2	28.77	AT4G34090.1
GmaAffx.90802.1.S1_s_at	Glyma01g39500.1	1e-163	100	22.23	AT4G34090.1
GmaAffx.51380.1.S1_s_at	Glyma01g39500.1	1e-122	97.87	18.08	AT4G34090.1
Gma.17890.1.S1_at	Glyma01g41290.2	1e-161	98.39	20.39	AT1G74950.1
Gma.13597.1.A1_at	Glyma01g41820.1	0	100	29.27	AT5G47500.1
GmaAffx.48558.1.S1_at	Glyma01g41820.1	0	99.45	27.82	AT5G47500.1
Gma.1163.1.S1_at	Glyma01g42350.1	0	98.44	34.33	AT4G22880.2
Gma.16465.1.A1_at	Glyma01g42360.1	1e-173	99.68	22.79	AT4G22890.5
GmaAffx.85302.1.S1_at	Glyma01g42360.2	0	100	25.45	AT4G22890.5
GmaAffx.27979.1.S1_at	Glyma01g44480.2	1e-105	100	11.79	AT1G64980.1
GmaAffx.67513.1.S1_at	Glyma0248s00220.1	0	98.39	28.81	AT5G27870.1
GmaAffx.66571.1.S1_at	Glyma0248s00220.1	0	98.74	28.65	AT5G27870.1
GmaAffx.12653.1.S1_at	Glyma02g01350.2	1e-117	100	25.54	AT4G01935.1
GmaAffx.55831.1.S1_at	Glyma02g01400.1	1e-149	100	11.92	AT1G02390.1
GmaAffx.25607.1.A1_at	Glyma02g01740.1	1e-118	98.27	19.88	AT2G47460.1
Gma.860.1.S1_at	Glyma02g02550.1	0	100	33.94	AT5G62740.1
GmaAffx.66317.1.S1_at	Glyma02g02550.1	9e-55	100	8.47	AT5G62740.1
Gma.8039.3.S1_at	Glyma02g03740.1	0	97.67	19.52	AT1G60060.1
GmaAffx.91842.1.S1_at	Glyma02g04410.1	0	97.33	13.73	AT1G70610.1
GmaAffx.70258.1.S1_s_at	Glyma02g05450.2	3e-80	100	10.92	AT3G51240.1
Gma.5461.1.S1_at	Glyma02g05450.2	0	100	24.09	AT3G51240.1
Gma.15939.1.S1_at	Glyma02g06240.1	0	98.13	73.49	AT4G39250.1
GmaAffx.74304.1.S1_at	Glyma02g07370.1	0	98.95	22.87	AT3G19340.1
GmaAffx.77737.1.S1_at	Glyma02g07650.1	0	100	65.78	AT1G65480.1
GmaAffx.61081.1.S1_at	Glyma02g09350.1	0	100	28.4	AT1G25054.1
GmaAffx.21431.1.A1_at	Glyma02g09440.1	0	98.18	58.65	AT2G01755.1
GmaAffx.12382.1.S1_s_at	Glyma02g09630.2	1e-111	100	15.86	AT5G51100.1
Gma.15794.1.S1_at	Glyma02g09630.2	1e-163	100	22.68	AT5G51100.1
Gma.13209.1.S1_at	Glyma02g09830.1	0	98.48	60.46	AT1G66820.1
GmaAffx.88101.1.S1_at	Glyma02g10060.1	0	99.79	26.98	AT3G58140.1
GmaAffx.83227.1.S1_at	Glyma02g10710.2	1e-173	96.01	19.26	AT5G13110.1
GmaAffx.70542.1.A1_at	Glyma02g10770.1	2e-46	100	2.76	AT3G28040.1
Gma.14011.3.S1_at	Glyma02g11250.1	1e-162	99.66	21.25	AT1G26090.1
Gma.14011.1.S1_at	Glyma02g11250.1	0	99.8	36.68	AT1G26090.1
Gma.14011.2.A1_at	Glyma02g11250.1	7e-70	95.45	11.21	AT1G26090.1
GmaAffx.48996.1.S1_at	Glyma02g11670.1	1e-180	99.69	19.51	AT4G34135.1
GmaAffx.21595.1.S1_at	Glyma02g11680.1	1e-130	100	13.15	AT4G34135.1
GmaAffx.808.1.S1_at	Glyma02g11770.1	0	98.8	53.44	AT1G69700.1
Gma.15576.1.A1_at	Glyma02g11860.1	0	96.36	31.87	AT1G26840.1
GmaAffx.41230.1.A1_at	Glyma02g12470.1	0	100	19.92	AT1G13970.1
GmaAffx.68866.1.S1_at	Glyma02g12570.1	0	97.29	45.3	AT2G03350.1
GmaAffx.86537.1.A1_at	Glyma02g13190.1	1e-58	100	41.3	NO BLASTP HIT (E<10-6)
GmaAffx.766.1.S1_at	Glyma02g13290.1	0	97.29	23.9	AT1G31690.1
GmaAffx.80581.1.S1_at	Glyma02g14910.1	0	99.72	16.52	AT2G15620.1
Gma.31.1.S1_at	Glyma02g14910.1	0	95.65	24.62	AT2G15620.1
GmaAffx.91372.1.S1_at	Glyma02g15400.1	0	100	25.24	AT3G19000.1
GmaAffx.34534.1.S1_at	Glyma02g15570.2	1e-143	100	13.69	AT3G59670.1
Gma.16846.1.A1_at	Glyma02g16040.1	1e-147	98.9	14.99	AT1G06800.1
Gma.775.1.S1_a_at	Glyma02g16150.1	6e-72	100	15.56	AT3G54560.1
Gma.775.1.S1_x_at	Glyma02g16150.1	1e-123	100	25.51	AT3G54560.1
Gma.775.1.S1_s_at	Glyma02g16150.1	1e-113	100	23.57	AT3G54560.1
Gma.13613.1.A1_at	Glyma02g16170.1	1e-133	97.31	25.32	AT1G03055.1
Gma.1347.2.S1_at	Glyma02g16620.1	0	99.71	24.42	AT3G63140.1
Gma.1765.1.A1_at	Glyma02g16850.1	1e-171	99.36	17.16	AT4G02920.1
GmaAffx.34785.4.S1_at	Glyma02g17190.1	1e-79	100	19.84	AT2G30540.1
Gma.11731.1.A1_at	Glyma02g23860.1	0	99.43	52.1	AT1G22690.1
Gma.13340.2.S1_a_at	Glyma02g25930.1	1e-116	99.07	13.15	AT1G22370.2
GmaAffx.60625.1.S1_at	Glyma02g30960.1	1e-101	100	9.29	AT2G41190.1
GmaAffx.71683.1.S1_at	Glyma02g35940.1	1e-103	96.35	25.52	AT2G36026.1
Gma.8268.1.A1_at	Glyma02g36810.2	0	97.12	27.73	AT4G30780.1
GmaAffx.83880.1.A1_at	Glyma02g37070.1	2e-58	99.15	8.6	AT5G64260.1
Gma.4969.1.A1_at	Glyma02g37600.3	0	98.36	9.13	AT4G24610.1
GmaAffx.72179.1.A1_at	Glyma02g37610.1	4e-84	100	9.78	AT1G09750.1
GmaAffx.62256.1.S1_at	Glyma02g37610.1	0	100	31.03	AT1G09750.1
GmaAffx.81062.1.S1_at	Glyma02g38800.1	0	99.3	20.34	AT4G02990.1
GmaAffx.57177.1.S1_at	Glyma02g39150.1	1e-110	95.38	13.01	AT3G51860.1
Gma.5367.1.S1_at	Glyma02g39960.1	0	98.31	52.41	AT2G40435.1
GmaAffx.47759.1.S1_at	Glyma02g40520.1	1e-120	95.35	23.24	AT4G10360.2
Gma.13707.1.A1_at	Glyma02g42780.1	1e-103	95.43	23.47	AT2G40435.1
Gma.12966.1.S1_at	Glyma02g43430.1	0	99.59	34.67	AT2G42990.1
GmaAffx.13543.1.A1_at	Glyma02g43990.2	0	97.08	20.51	AT5G20950.2
Gma.17747.1.S1_at	Glyma02g44580.1	0	96.72	34.97	AT1G08500.1
Gma.12692.1.A1_at	Glyma02g45610.1	1e-122	96.37	14.59	AT5G41880.1
GmaAffx.46567.1.S1_at	Glyma02g45610.1	0	99.72	21.29	AT5G41880.1
GmaAffx.26854.1.S1_at	Glyma02g47060.1	0	99.25	15.96	AT3G13180.1
Gma.15577.1.S1_at	Glyma02g47840.1	6e-40	100	36.4	AT1G31335.1
Gma.4385.1.S1_s_at	Glyma02g47880.1	1e-127	100	14.66	AT4G12730.1
Gma.4385.1.S1_at	Glyma02g47880.1	1e-125	100	14.4	AT4G12730.1
Gma.9728.1.S1_at	Glyma03g00790.1	0	99.11	24.7	AT1G33110.1
GmaAffx.73749.1.S1_at	Glyma03g00790.1	0	98.9	19.91	AT1G33110.1
Gma.4618.1.A1_at	Glyma03g01210.1	1e-134	96.4	17.72	AT1G01710.1
Gma.2086.1.S1_at	Glyma03g03270.1	0	99.76	29.59	AT4G08870.1
GmaAffx.60645.2.S1_at	Glyma03g03590.1	1e-169	99.67	19.91	AT4G31500.1
GmaAffx.60645.2.S1_s_at	Glyma03g03590.1	4e-79	100	9.69	AT4G31500.1
GmaAffx.60645.1.S1_at	Glyma03g03630.1	1e-109	99.5	13.11	AT4G31500.1
GmaAffx.12493.1.S1_at	Glyma03g07570.1	2e-97	98.95	7.94	AT5G05580.1
Gma.11043.1.S1_at	Glyma03g07570.1	0	96.69	20.18	AT5G05580.1
Gma.11043.1.S1_a_at	Glyma03g07570.1	2e-30	97.22	3.01	AT5G05580.1
GmaAffx.79115.1.S1_s_at	Glyma03g08260.1	1e-138	96.72	20.73	AT5G60540.1
Gma.6724.1.S1_at	Glyma03g08260.1	0	95.86	42.06	AT5G60540.1
GmaAffx.58706.1.S1_s_at	Glyma03g08260.2	9e-58	100	9.15	AT5G60540.1
GmaAffx.58706.1.S1_at	Glyma03g08260.2	6e-43	100	7.11	AT5G60540.1
GmaAffx.92870.1.S1_at	Glyma03g12260.3	1e-174	99.37	33.02	AT3G53900.2
GmaAffx.39259.1.A1_at	Glyma03g14190.1	0	99.76	47.96	AT5G01225.1
Gma.10073.1.A1_at	Glyma03g16140.1	1e-162	99.32	21.58	AT5G33370.1
Gma.10073.2.S1_at	Glyma03g16140.1	1e-179	100	23.12	AT5G33370.1
GmaAffx.91115.1.S1_at	Glyma03g17300.1	3e-96	99.46	9.52	AT3G53950.1
Gma.14900.1.S1_at	Glyma03g17300.1	1e-175	99.09	16.92	AT3G53950.1
GmaAffx.43122.1.S1_s_at	Glyma03g17300.1	1e-34	100	3.76	AT3G53950.1
GmaAffx.62176.4.S1_at	Glyma03g24450.1	1e-129	100	12.96	AT1G02205.2
GmaAffx.80885.1.S1_at	Glyma03g24890.1	0	96.11	27.55	AT2G44640.1
GmaAffx.6571.1.S1_at	Glyma03g25020.1	1e-159	100	15.58	AT4G01070.1
Gma.9176.1.S1_at	Glyma03g25030.1	0	97.26	25.06	AT4G01070.1
GmaAffx.53324.1.A1_at	Glyma03g25280.1	0	99.6	42.89	AT4G37850.1
Gma.17688.1.S1_s_at	Glyma03g25280.2	6e-56	100	10.07	AT4G37850.1
GmaAffx.50116.1.S1_at	Glyma03g26680.1	0	96.67	35.01	AT3G60370.1
GmaAffx.17281.1.A1_at	Glyma03g27750.1	4e-95	100	11.5	AT5G48570.1
GmaAffx.77162.1.S1_at	Glyma03g28060.1	0	100	22.92	AT1G28110.2
Gma.11760.1.A1_at	Glyma03g28470.1	1e-168	99.67	15.3	AT3G10230.1
GmaAffx.26457.1.S1_at	Glyma03g29740.1	0	100	14.76	AT3G57830.1
GmaAffx.16982.1.S1_at	Glyma03g32290.1	0	100	24.9	AT5G44040.1
Gma.16025.1.A1_at	Glyma03g32500.1	1e-153	100	5.51	AT1G04120.1
Gma.11179.2.S1_s_at	Glyma03g32850.2	0	99.12	19.39	AT5G02500.1
Gma.13039.1.A1_at	Glyma03g35090.1	1e-128	100	18.12	AT3G52870.1
GmaAffx.54537.1.S1_at	Glyma03g36740.3	1e-110	99.52	24.38	AT1G03470.2
Gma.17867.1.S1_at	Glyma03g38960.1	0	98.79	50.66	AT4G15510.1
GmaAffx.79536.1.A1_at	Glyma03g41020.3	0	98.22	22.87	AT3G04380.2
Gma.9785.1.A1_at	Glyma03g41280.1	1e-166	99.66	17.9	AT5G18460.1
GmaAffx.54632.1.S1_at	Glyma03g41310.1	0	100	20.47	AT3G04290.1
Gma.12675.1.A1_at	Glyma03g41340.1	1e-156	100	22.03	AT5G33370.1
GmaAffx.85016.1.S1_at	Glyma03g41800.1	0	99.34	89.08	AT2G18370.1
GmaAffx.83166.1.S1_at	Glyma03g41900.1	0	100	17.05	AT1G01260.2
Gma.17219.1.A1_at	Glyma03g42160.1	0	99.53	21.1	AT2G46760.1
GmaAffx.80900.1.S1_at	Glyma03g42250.2	0	99.79	31.4	AT4G10500.1
Gma.15653.1.S1_at	Glyma0466s00200.1	1e-151	100	31.36	AT3G11210.1
GmaAffx.1301.90.S1_s_at	Glyma0466s00200.1	1e-129	100	27.06	AT3G11210.1
Gma.5998.1.A1_at	Glyma04g00450.1	0	99.74	33.6	AT4G35100.1
Gma.5666.2.S1_at	Glyma04g02610.1	0	100	21.94	AT1G75780.1
GmaAffx.34085.1.A1_at	Glyma04g02610.1	5e-40	100	4.21	AT1G75780.1
GmaAffx.52640.1.S1_at	Glyma04g02770.1	0	95.23	13.93	AT1G19835.1
Gma.14126.1.A1_at	Glyma04g02800.1	1e-156	99.32	19.92	AT3G27230.1
Gma.731.1.S1_at	Glyma04g02880.1	0	99.37	27.67	AT1G75620.1
Gma.11106.1.S1_at	Glyma04g02980.1	0	96.31	41.62	AT3G54340.1
Gma.11106.1.S1_a_at	Glyma04g02980.1	4e-81	97.01	17.08	AT3G54340.1
GmaAffx.81428.1.S1_at	Glyma04g04420.1	1e-136	98.83	32.33	AT1G60060.1
Gma.12677.1.S1_at	Glyma04g04420.1	2e-90	100	21.13	AT1G60060.1
Gma.2212.1.S1_a_at	Glyma04g05350.1	1e-157	100	20.51	AT5G11790.1
GmaAffx.71308.1.S1_at	Glyma04g05500.2	0	99.44	19.58	AT2G26150.1
GmaAffx.71308.2.A1_at	Glyma04g05500.2	1e-115	96.19	13.02	AT2G26150.1
Gma.10763.1.S1_at	Glyma04g05720.1	1e-178	99.38	39.63	AT5G12020.1
Gma.1369.1.S1_at	Glyma04g05890.1	0	99.19	43.59	AT5G21920.1
GmaAffx.31753.1.S1_at	Glyma04g07390.1	0	96.49	20.56	AT1G15460.1
Gma.13279.2.S1_at	Glyma04g07610.6	0	100	27.32	AT5G11450.1
Gma.1970.1.S1_at	Glyma04g08190.1	1e-150	100	22.56	AT4G31290.1
GmaAffx.19806.1.A1_at	Glyma04g08770.1	0	97.95	19.63	AT1G52190.1
GmaAffx.90582.1.S1_s_at	Glyma04g09350.1	0	100	24.72	AT1G50010.1
Gma.4531.3.S1_at	Glyma04g10880.1	3e-64	100	9.71	AT4G08950.1
Gma.12658.1.A1_at	Glyma04g11310.3	1e-156	100	25.69	AT4G38260.1
GmaAffx.88209.1.S1_at	Glyma04g12480.2	0	98.43	50.95	AT5G56170.1
GmaAffx.64946.1.S1_at	Glyma04g13160.5	0	100	34.06	AT2G30695.2
GmaAffx.26074.1.S1_at	Glyma04g23760.1	5e-93	95.61	15.25	AT5G13460.1
GmaAffx.31080.1.S1_at	Glyma04g28490.1	0	95.43	36.23	AT1G50420.1
Gma.11411.1.S1_at	Glyma04g28550.1	1e-152	97.6	62.93	AT4G30880.1
GmaAffx.16994.1.S1_at	Glyma04g33210.1	1e-167	100	23.8	AT5G61420.2
Gma.12746.1.A1_at	Glyma04g34350.1	0	97.26	42.34	AT3G29260.1
Gma.1379.2.A1_at	Glyma04g35030.1	0	100	61.04	AT5G14920.1
GmaAffx.32901.3.S1_at	Glyma04g35040.1	0	99.75	18.79	AT5G50100.1
GmaAffx.38793.1.S1_at	Glyma04g35560.1	0	100	22.37	AT5G62520.1
GmaAffx.39130.1.S1_at	Glyma04g37510.1	2e-39	100	6.11	AT5G50800.1
GmaAffx.6562.1.S1_at	Glyma04g37800.1	0	98.26	80.81	AT5G50930.1
Gma.11803.1.S1_at	Glyma04g37940.1	0	100	34.63	AT5G51010.1
GmaAffx.85017.1.S1_s_at	Glyma04g37950.1	1e-69	100	9.86	AT5G51020.1
Gma.6427.2.S1_a_at	Glyma04g38000.2	2e-52	100	4.86	AT5G61790.1
GmaAffx.70100.1.S1_at	Glyma04g38260.1	9e-98	100	10.58	AT1G72160.1
Gma.13796.1.A1_at	Glyma04g40100.2	1e-173	100	26.36	AT3G56380.1
GmaAffx.69454.1.S1_at	Glyma04g41380.1	0	99.17	20.3	AT3G49260.2
Gma.13662.1.S1_at	Glyma04g41710.1	1e-84	100	12.11	AT5G53210.1
Gma.7455.1.S1_a_at	Glyma04g41760.1	1e-134	100	28.92	AT5G53310.1
Gma.919.1.A1_at	Glyma04g42040.1	3e-96	96.92	15.75	AT1G21460.1
GmaAffx.21575.1.S1_at	Glyma04g42420.1	0	96.9	58.24	AT5G20240.1
Gma.8421.1.S1_at	Glyma04g42540.1	0	100	26.63	AT1G44110.1
GmaAffx.34013.1.A1_at	Glyma04g43180.1	1e-107	100	11.52	AT1G75710.1
GmaAffx.43679.1.A1_at	Glyma05g00370.1	1e-139	98.11	9.05	AT5G61000.1
GmaAffx.23381.1.S1_at	Glyma05g00370.2	1e-139	100	11.44	AT5G61000.1
Gma.9748.1.S1_at	Glyma05g00830.1	0	100	38.14	AT5G61340.1
GmaAffx.74260.1.S1_at	Glyma05g01060.1	0	99.71	38.21	AT3G28917.1
GmaAffx.7777.1.A1_at	Glyma05g02280.2	0	99.43	14.41	AT3G62270.1
GmaAffx.16750.1.S1_at	Glyma05g02290.1	1e-148	100	22.83	AT5G62930.1
GmaAffx.50537.1.S1_at	Glyma05g03520.2	1e-170	96.98	23	AT5G52060.1
Gma.12935.1.A1_at	Glyma05g04000.1	0	98.42	56.08	AT2G27830.1
GmaAffx.85168.1.S1_at	Glyma05g04270.1	0	98.98	15.87	AT4G12420.1
GmaAffx.87042.2.S1_at	Glyma05g04270.1	5e-82	98.15	6.54	AT4G12420.1
GmaAffx.88725.1.A1_x_at	Glyma05g04670.1	6e-70	97.93	25.71	AT5G56670.1
GmaAffx.59860.1.S1_at	Glyma05g05450.1	4e-47	100	7.88	AT5G47110.1
Gma.921.1.S1_at	Glyma05g08180.1	0	99.16	71.34	NO BLASTP HIT (E<10-6)
GmaAffx.48260.1.S1_at	Glyma05g08540.1	2e-46	100	5.92	AT5G14450.1
Gma.13671.1.A1_at	Glyma05g10370.1	1e-144	100	12.03	AT3G50530.1
Gma.9125.1.A1_at	Glyma05g13660.1	0	99.7	40.61	AT4G14130.1
Gma.3594.1.S1_at	Glyma05g21820.1	1e-127	100	20.16	AT4G37450.1
Gma.167.1.S1_at	Glyma05g23680.1	0	100	65.66	AT1G32560.1
Gma.15351.1.S1_at	Glyma05g24330.1	1e-124	97.14	16.8	AT5G33370.1
Gma.3062.1.S1_at	Glyma05g25910.1	0	100	38.35	NO BLASTP HIT (E<10-6)
GmaAffx.82539.1.S1_at	Glyma05g26960.1	1e-180	100	21.07	AT1G14720.1
GmaAffx.20440.1.S1_at	Glyma05g27320.1	0	96.96	49.18	AT5G19875.1
GmaAffx.17514.1.A1_at	Glyma05g27810.2	1e-144	100	17	AT1G67590.1
GmaAffx.74705.1.S1_at	Glyma05g27810.2	1e-174	97.31	22.07	AT1G67590.1
GmaAffx.59009.1.S1_at	Glyma05g28030.1	0	97	53.11	AT1G27950.1
Gma.17031.1.A1_at	Glyma05g28140.2	1e-95	95.57	15.87	AT1G24260.1
GmaAffx.25038.1.A1_at	Glyma05g28320.1	1e-95	100	10.37	AT3G23740.1
GmaAffx.46786.1.S1_at	Glyma05g28370.1	1e-179	99.09	12.79	AT1G32960.1
GmaAffx.85713.1.S1_at	Glyma05g28470.1	1e-106	96.33	29.03	AT3G23805.1
GmaAffx.45449.1.S1_at	Glyma05g28530.1	0	98.71	35.53	AT4G13840.1
Gma.3303.2.S1_at	Glyma05g28530.1	1e-138	100	16.13	AT4G13840.1
GmaAffx.24583.1.S1_at	Glyma05g29150.1	0	99.04	15.16	AT4G18640.1
GmaAffx.71524.1.S1_at	Glyma05g29270.1	0	100	34.43	AT3G19810.1
Gma.12356.1.A1_at	Glyma05g29300.1	1e-140	96.44	43.36	AT1G29270.1
Gma.9618.1.S1_at	Glyma05g29320.1	0	100	46.05	NO BLASTP HIT (E<10-6)
Gma.9618.2.A1_at	Glyma05g29320.2	2e-45	100	14.44	NO BLASTP HIT (E<10-6)
Gma.16787.1.S1_at	Glyma05g29630.1	0	97.43	31.64	AT5G45670.1
Gma.9508.2.S1_at	Glyma05g29630.1	0	96.92	35.16	AT5G45670.1
Gma.13982.1.S1_at	Glyma05g31220.1	0	97.31	27.62	AT5G10250.1
Gma.4169.1.S1_at	Glyma05g31520.2	1e-177	98.77	38.06	AT4G39700.1
Gma.18078.1.A1_at	Glyma05g32040.1	1e-171	99.35	18.36	AT5G64750.1
Gma.15751.1.S1_at	Glyma05g32130.1	0	98.98	36.36	AT4G39330.1
Gma.2214.1.S1_at	Glyma05g32200.1	0	99.81	53.47	AT5G65360.1
Gma.2972.2.S1_at	Glyma05g33190.1	3e-85	100	7.08	AT1G72160.1
Gma.16972.1.S1_at	Glyma05g33380.1	0	99.34	58.22	AT3G23760.1
Gma.103.1.S1_at	Glyma05g33430.3	1e-159	96.24	38.11	AT1G01630.1
GmaAffx.57777.1.S1_at	Glyma05g36210.2	1e-164	95.87	36.73	AT4G26220.1
GmaAffx.58038.1.S1_at	Glyma05g37030.1	1e-160	99.66	14.88	AT4G23790.1
GmaAffx.10548.1.A1_at	Glyma05g37750.1	0	100	49.7	AT2G45900.1
Gma.1521.1.S1_x_at	Glyma05g37860.1	0	99.77	23.03	AT5G12250.1
Gma.1521.1.S1_at	Glyma05g37860.1	0	99.77	23.03	AT5G12250.1
GmaAffx.14379.1.S1_at	Glyma05g38050.1	0	100	25.6	AT2G32500.1
Gma.12909.1.A1_at	Glyma06g00380.1	0	97.72	36.65	AT5G17670.1
Gma.15547.1.S1_at	Glyma06g01460.1	0	97.27	32.83	AT1G19440.1
Gma.15547.2.A1_at	Glyma06g01460.1	1e-163	100	20	AT1G19440.1
GmaAffx.87733.1.S1_at	Glyma06g01780.1	0	100	39.02	AT1G76405.2
Gma.14448.1.S1_at	Glyma06g02270.1	0	96.8	40.24	NO BLASTP HIT (E<10-6)
Gma.15677.1.A1_at	Glyma06g02530.1	1e-109	100	15.08	AT1G75900.1
Gma.11106.2.S1_at	Glyma06g02990.1	0	100	35.21	AT3G54340.1
GmaAffx.26497.1.A1_at	Glyma06g03100.3	1e-165	100	19.35	AT2G27190.1
Gma.11011.1.A1_at	Glyma06g03610.1	1e-118	99.54	9.21	AT1G75150.1
GmaAffx.23805.1.S1_at	Glyma06g04210.1	1e-178	100	14.82	AT1G47380.1
GmaAffx.54751.1.S1_at	Glyma06g04210.1	0	98.66	24.55	AT1G47380.1
GmaAffx.80409.1.S1_at	Glyma06g04220.1	0	98.14	48.59	AT5G42750.1
Gma.4018.1.S1_at	Glyma06g04580.1	2e-99	98.44	12.5	AT4G34160.1
GmaAffx.83415.1.S1_at	Glyma06g04580.1	0	99.37	31.05	AT4G34160.1
Gma.3433.1.S1_at	Glyma06g04740.1	0	100	61.26	AT5G59845.1
GmaAffx.68716.1.A1_at	Glyma06g05010.1	1e-160	100	21.37	AT1G58460.1
GmaAffx.47337.1.S1_at	Glyma06g05040.1	3e-82	95.03	12.12	AT1G27480.1
Gma.5654.1.S1_at	Glyma06g05320.1	0	97.57	75.98	AT5G11740.1
GmaAffx.84970.1.S1_at	Glyma06g05420.1	0	97.13	23.92	AT5G11790.1
Gma.13463.1.S1_at	Glyma06g05540.1	0	97.7	40.35	NO BLASTP HIT (E<10-6)
GmaAffx.38010.2.S1_at	Glyma06g07070.1	1e-131	100	35.44	AT3G22120.1
Gma.15809.1.A1_at	Glyma06g07730.1	0	98.14	35.3	AT5G11450.1
Gma.15001.1.S1_at	Glyma06g08190.2	0	96.13	34.03	AT4G31600.1
Gma.1970.2.S1_a_at	Glyma06g08250.1	0	98.2	41.65	AT4G31290.1
Gma.1970.2.S1_x_at	Glyma06g08250.1	0	98.29	43.99	AT4G31290.1
GmaAffx.60468.1.S1_at	Glyma06g08610.1	1e-176	99.68	14.11	AT3G24550.1
GmaAffx.85575.4.S1_at	Glyma06g08730.5	0	100	28.59	AT5G25770.3
Gma.667.2.S1_at	Glyma06g10490.1	0	100	26.6	AT4G09040.1
Gma.4531.2.S1_at	Glyma06g10710.1	0	100	40.08	AT4G08950.1
GmaAffx.91812.1.S1_s_at	Glyma06g10710.1	0	100	38.93	AT4G08950.1
Gma.4531.1.A1_a_at	Glyma06g10710.1	1e-79	100	11.37	AT4G08950.1
Gma.6658.1.A1_at	Glyma06g10740.1	1e-115	97.41	42.34	AT1G78260.1
Gma.6644.1.S1_at	Glyma06g10750.1	0	99.46	56.49	AT1G78260.2
GmaAffx.76276.1.S1_at	Glyma06g11190.2	0	100	37.35	AT4G08570.1
Gma.13031.1.A1_at	Glyma06g11310.1	0	97.61	24.62	AT1G36390.2
Gma.13031.2.S1_at	Glyma06g11310.1	1e-156	99.65	18.42	AT1G36390.2
Gma.8416.1.S1_at	Glyma06g11430.1	1e-79	100	4.76	AT1G77760.1
Gma.1221.1.S1_s_at	Glyma06g11430.1	0	99.42	16.47	AT1G77760.1
Gma.4584.1.S1_at	Glyma06g11790.1	1e-168	98.1	21	AT4G08300.1
Gma.9963.1.A1_at	Glyma06g12560.1	0	99.71	76.56	NO BLASTP HIT (E<10-6)
GmaAffx.22120.1.S1_at	Glyma06g12740.2	0	99.7	25.38	AT1G21460.1
GmaAffx.32284.1.S1_at	Glyma06g13110.2	0	98.85	44.14	AT5G53190.1
Gma.2446.2.S1_at	Glyma06g13770.1	1e-170	99.67	26.76	AT4G27700.1
GmaAffx.51613.1.S1_at	Glyma06g15460.1	1e-159	99.65	20.17	AT5G64700.1
GmaAffx.27252.1.S1_at	Glyma06g15640.1	0	100	12.54	AT5G53500.1
GmaAffx.63516.1.S1_at	Glyma06g15640.1	0	99.39	17.44	AT5G53500.1
Gma.436.1.S1_at	Glyma06g16800.1	0	100	67.33	AT5G63660.1
Gma.16528.1.S1_at	Glyma06g17420.1	0	99.54	22.17	AT5G50915.2
Gma.7424.1.S1_at	Glyma06g17540.1	0	96.61	41.39	AT5G50790.1
Gma.13479.1.A1_at	Glyma06g18010.1	0	99.48	15.49	AT5G14210.1
Gma.12906.1.S1_at	Glyma06g18610.1	0	97.95	29.38	AT3G56320.1
GmaAffx.29549.1.A1_at	Glyma06g19490.1	1e-163	100	35.16	AT4G20970.1
GmaAffx.54479.2.A1_s_at	Glyma06g19720.1	1e-60	100	20.07	AT5G14920.1
Gma.1379.3.S1_a_at	Glyma06g19720.1	3e-41	100	14.41	AT5G14920.1
Gma.1379.3.S1_x_at	Glyma06g19720.1	1e-105	100	32.93	AT5G14920.1
GmaAffx.22516.2.S1_at	Glyma06g20920.1	1e-158	100	51.94	AT3G47510.1
Gma.1882.1.S1_at	Glyma06g22660.1	0	99.21	72.99	NO BLASTP HIT (E<10-6)
Gma.9229.1.S1_at	Glyma06g34330.1	0	99.61	31.65	AT1G53230.1
GmaAffx.6567.1.S1_at	Glyma06g35110.1	0	98.49	29.08	AT4G27570.1
Gma.8490.1.S1_at	Glyma06g42080.1	0	98.7	34.07	AT5G54770.1
GmaAffx.58606.1.S1_at	Glyma06g44010.1	1e-145	97.22	21.07	AT4G35160.1
Gma.10673.1.S1_at	Glyma06g45110.1	1e-107	100	23.19	AT2G20870.1
GmaAffx.77748.1.S1_at	Glyma06g45110.1	1e-66	100	15.1	AT2G20870.1
GmaAffx.81859.1.S1_at	Glyma06g45310.1	0	97.33	26.93	AT4G28210.1
Gma.10791.2.S1_a_at	Glyma06g45860.1	0	99.46	30.65	AT4G03210.1
Gma.12731.2.A1_s_at	Glyma06g46340.1	5e-163	100	25.39	AT3G04090.1
GmaAffx.32606.1.S1_at	Glyma06g46340.1	0	99.33	43.29	AT3G04090.1
Gma.12731.1.S1_at	Glyma06g46340.1	1e-162	99.66	28.31	AT3G04090.1
GmaAffx.87679.1.S1_at	Glyma06g47630.1	0	97.57	27.89	AT5G51460.2
Gma.6760.1.S1_at	Glyma06g48270.3	1e-132	98.4	24.85	AT4G09960.3
Gma.11240.1.S1_s_at	Glyma0737s00210.1	0	100	66.79	NO BLASTP HIT (E<10-6)
GmaAffx.79852.2.S1_at	Glyma07g00750.1	3e-80	100	17.81	AT2G17240.1
Gma.7637.1.A1_at	Glyma07g01210.1	1e-136	100	8.7	AT5G56890.1
GmaAffx.47978.2.S1_at	Glyma07g01400.1	1e-173	100	24.68	AT1G73010.1
Gma.16134.1.A1_s_at	Glyma07g01740.1	2e-84	99.38	14.94	AT4G25150.1
Gma.13730.1.S1_at	Glyma07g01760.1	0	98.64	31.04	AT3G16490.1
Gma.12928.1.A1_at	Glyma07g01980.1	1e-122	98.31	18.99	AT3G16300.1
GmaAffx.54494.1.A1_at	Glyma07g02580.2	1e-120	97.07	21.65	AT1G16880.1
Gma.6638.2.S1_a_at	Glyma07g03100.1	1e-144	100	25.57	AT4G37850.1
Gma.13903.1.A1_at	Glyma07g03330.2	4e-80	99.35	9.48	AT3G15890.1
GmaAffx.45517.1.S1_at	Glyma07g04380.1	3e-95	98.96	36.4	AT5G20630.1
GmaAffx.69746.1.S1_at	Glyma07g04650.1	0	100	29.81	AT3G14110.1
Gma.4162.1.S1_at	Glyma07g04850.1	0	99.75	50.13	AT1G72430.1
GmaAffx.2035.1.S1_at	Glyma07g05540.1	0	99.46	47.72	AT1G01080.1
GmaAffx.42249.1.S1_at	Glyma07g06310.2	0	100	52.7	AT1G01370.2
GmaAffx.80336.1.S1_at	Glyma07g09290.1	0	97.02	39.31	AT1G45688.1
GmaAffx.61526.1.A1_s_at	Glyma07g09700.1	1e-139	99.6	28.73	AT4G13340.1
Gma.36.1.S1_at	Glyma07g10030.1	0	100	40.8	AT5G66400.2
Gma.1009.1.S1_at	Glyma07g12750.1	1e-143	100	30.19	AT1G02205.2
GmaAffx.62176.2.S1_at	Glyma07g12780.1	1e-176	100	22.31	AT1G02205.2
GmaAffx.62176.1.S1_at	Glyma07g12780.1	0	98.14	27.04	AT1G02205.2
Gma.10923.2.S1_at	Glyma07g13780.1	0	99.82	36.92	AT4G37070.2
Gma.10923.1.A1_at	Glyma07g13780.1	0	100	21.79	AT4G37070.2
Gma.3481.1.S1_at	Glyma07g13790.1	0	100	35.74	AT4G37050.1
Gma.3337.1.S1_at	Glyma07g14250.1	0	100	29.68	AT3G60370.1
Gma.13186.1.S1_at	Glyma07g15190.1	1e-154	96.76	21.79	AT2G19800.1
GmaAffx.21078.2.S1_at	Glyma07g17230.1	1e-166	98.71	23.75	AT5G01090.1
GmaAffx.30709.1.S1_at	Glyma07g18240.1	0	100	19.1	AT5G01450.1
Gma.13449.1.A1_at	Glyma07g19540.1	1e-86	100	7.93	AT1G14580.1
GmaAffx.49003.1.S1_at	Glyma07g19540.1	5e-163	100	12.85	AT1G14580.1
Gma.9894.1.S1_at	Glyma07g21100.1	1e-153	100	15.35	AT5G42650.1
GmaAffx.79275.1.S1_s_at	Glyma07g21100.1	2e-93	100	9.71	AT5G42650.1
Gma.2388.1.S1_at	Glyma07g29990.1	0	99.75	58.01	NO BLASTP HIT (E<10-6)
GmaAffx.73574.1.S1_at	Glyma07g30010.1	0	100	66.1	NO BLASTP HIT (E<10-6)
Gma.17118.1.S1_at	Glyma07g30110.1	0	98.83	28.5	AT5G64380.1
GmaAffx.53446.1.S1_at	Glyma07g30740.1	0	100	39.3	AT1G61667.1
GmaAffx.71646.1.S1_at	Glyma07g30800.1	0	100	33.23	AT1G11380.1
Gma.3064.1.S1_at	Glyma07g32360.1	0	100	66.75	AT5G65360.1
GmaAffx.51085.1.S1_at	Glyma07g33570.1	0	98.69	20.27	AT2G15620.1
Gma.6255.1.S1_at	Glyma07g34930.1	7e-81	100	10.75	AT4G19690.2
GmaAffx.12889.1.S1_at	Glyma07g35170.1	0	99	20.36	AT1G55570.1
GmaAffx.17263.1.A1_at	Glyma07g37120.1	1e-159	97.4	23.93	AT4G24220.2
Gma.3633.1.S1_at	Glyma07g38510.1	0	100	18.89	AT5G19010.1
Gma.2062.2.S1_a_at	Glyma07g38780.2	1e-147	100	35.22	AT5G19190.1
GmaAffx.29234.1.S1_at	Glyma07g38810.2	0	98.98	33.4	AT5G19210.2
Gma.13058.1.A1_s_at	Glyma07g38860.1	1e-114	100	11.27	AT1G11600.1
GmaAffx.70086.1.S1_s_at	Glyma07g39770.1	3e-63	100	11.9	AT5G50740.3
Gma.13270.1.A1_at	Glyma07g39840.1	1e-101	99.47	49.47	AT4G37480.1
GmaAffx.33312.1.S1_at	Glyma07g40320.1	1e-163	99.66	23.34	AT1G57680.2
Gma.5181.1.S1_at	Glyma07g40320.1	0	100	30.94	AT1G57680.2
GmaAffx.25622.1.S1_s_at	Glyma08g00780.1	0	95.56	22.89	AT1G72160.1
GmaAffx.46389.1.S1_at	Glyma08g01740.1	1e-144	100	15.03	AT5G12250.1
GmaAffx.22568.1.S1_s_at	Glyma08g02100.2	9e-55	100	5.36	AT1G63940.2
Gma.17779.1.S1_at	Glyma08g02550.1	1e-104	100	13.29	AT4G23800.1
Gma.12847.2.A1_at	Glyma08g02800.1	1e-107	95.98	25.84	AT5G42070.1
Gma.12847.1.S1_at	Glyma08g02800.1	1e-91	100	19.49	AT5G42070.1
GmaAffx.84604.1.S1_at	Glyma08g03330.1	0	98.88	38.53	AT5G56840.1
Gma.9647.1.S1_at	Glyma08g03440.1	1e-148	95.42	28.49	AT4G26220.1
GmaAffx.71785.1.S1_at	Glyma08g03750.1	0	99.74	23.12	AT2G19870.1
Gma.2231.1.S1_at	Glyma08g03910.1	2e-67	100	9.9	AT5G11590.1
GmaAffx.71999.1.S1_at	Glyma08g07130.1	1e-156	96.47	19.7	AT5G17050.1
GmaAffx.4880.1.S1_at	Glyma08g07140.1	0	98.62	39.58	AT2G23970.1
Gma.12619.1.A1_at	Glyma08g07260.3	1e-141	100	26.44	AT2G22540.1
GmaAffx.50714.1.S1_at	Glyma08g07950.2	0	99.81	21.29	AT5G64570.1
GmaAffx.3124.2.S1_at	Glyma08g08020.1	0	100	23.33	AT4G15010.2
Gma.15781.1.A1_at	Glyma08g08760.1	0	99.78	79.44	NO BLASTP HIT (E<10-6)
Gma.14067.1.A1_at	Glyma08g09940.1	1e-104	99.5	13.03	AT1G14720.1
GmaAffx.55121.1.A1_at	Glyma08g11120.1	7e-38	100	6.8	AT1G24260.1
Gma.4051.1.S1_at	Glyma08g11300.1	1e-175	98.17	28.14	AT3G23730.1
Gma.16098.1.A1_at	Glyma08g11560.1	1e-148	98.56	17	AT4G13840.1
GmaAffx.72868.1.S1_at	Glyma08g12020.1	0	97.07	24.62	AT3G13560.2
Gma.9508.3.S1_s_at	Glyma08g12750.1	1e-136	100	16.36	AT5G45670.1
Gma.13413.1.A1_at	Glyma08g12980.1	0	99.81	71.74	AT1G29810.1
GmaAffx.65216.1.S1_at	Glyma08g14590.2	1e-138	99.21	17.2	AT5G65140.1
GmaAffx.31104.1.S1_at	Glyma08g15300.1	1e-171	99.05	21.36	AT2G36960.2
Gma.13381.2.S1_at	Glyma08g15460.2	1e-135	97.35	18	AT5G09820.2
GmaAffx.90617.1.S1_s_at	Glyma08g15960.2	0	99.72	17.32	AT2G44480.1
GmaAffx.71905.1.S1_at	Glyma08g15960.2	7e-53	100	5.15	AT2G44480.1
GmaAffx.69778.1.S1_at	Glyma08g16030.1	1e-172	99.67	16.61	AT5G40850.1
GmaAffx.87440.1.S1_at	Glyma08g16210.1	0	99.77	36.59	AT5G26880.1
GmaAffx.76123.1.S1_at	Glyma08g17990.1	1e-151	95.87	39.22	AT1G31320.1
Gma.3579.1.S1_at	Glyma08g18080.1	0	98.71	32.25	AT3G07720.1
Gma.15091.2.S1_at	Glyma08g18200.3	1e-119	100	45.57	AT1G05340.1
GmaAffx.45393.1.S1_at	Glyma08g19000.1	0	99.09	26.1	AT1G22370.2
Gma.9081.1.S1_at	Glyma08g19200.1	1e-148	99.26	58.95	AT5G10160.1
Gma.1904.1.S1_at	Glyma08g19580.3	0	100	52.75	AT5G13170.1
GmaAffx.66094.1.S1_at	Glyma08g19780.1	1e-180	97.13	16.46	AT5G24690.1
GmaAffx.47978.1.S1_at	Glyma08g20800.1	1e-109	95.28	18.7	AT1G17710.1
Gma.13873.1.A1_at	Glyma08g21090.1	1e-74	100	21.56	AT1G51780.1
GmaAffx.3882.1.S1_at	Glyma08g21470.1	0	99.7	19.81	AT1G51940.1
Gma.13921.1.A1_at	Glyma08g22340.1	0	100	26.43	AT3G15570.1
Gma.13746.1.A1_at	Glyma08g22680.1	1e-126	100	26.76	AT5G20230.1
Gma.16124.1.S1_at	Glyma08g24790.1	0	99.09	55.14	NO BLASTP HIT (E<10-6)
GmaAffx.49025.1.S1_at	Glyma08g25670.2	0	100	20.26	AT1G56050.1
Gma.10338.1.S1_at	Glyma08g26020.1	1e-175	99.68	32.98	AT4G09350.1
GmaAffx.45531.1.S1_at	Glyma08g27560.1	1e-169	99.67	16.24	AT5G60920.1
Gma.6737.1.A1_at	Glyma08g27670.1	0	99.22	38.39	AT5G15800.1
Gma.5475.1.S1_at	Glyma08g38740.1	1e-85	100	20.1	AT5G65390.1
GmaAffx.93008.1.S1_s_at	Glyma08g38740.1	0	98.2	63.34	AT5G65390.1
Gma.13844.1.A1_at	Glyma08g39250.1	1e-136	98.82	25.47	AT5G05670.1
Gma.9241.2.S1_a_at	Glyma08g39280.1	0	99.25	44.57	AT1G10657.2
GmaAffx.20156.1.S1_s_at	Glyma08g39340.2	5e-63	99.2	4.07	AT1G60590.1
GmaAffx.19785.1.A1_at	Glyma08g42130.1	1e-148	98.9	63.34	AT1G06475.1
GmaAffx.7093.1.S1_at	Glyma08g42300.3	1e-175	100	28.89	AT3G58780.1
GmaAffx.71237.1.S1_at	Glyma08g42490.1	0	100	24.12	AT2G19070.1
GmaAffx.58559.1.A1_at	Glyma08g42490.1	1e-150	100	16.28	AT2G19070.1
GmaAffx.86027.1.S1_at	Glyma08g42500.1	0	98.84	23.43	AT2G19070.1
GmaAffx.73714.1.S1_at	Glyma08g44110.1	1e-174	100	20.74	AT2G04480.1
GmaAffx.6734.1.S1_at	Glyma08g44190.1	0	99.78	26.36	AT1G62940.1
Gma.16484.1.S1_at	Glyma08g45490.1	0	98.13	50.89	AT1G73330.1
Gma.9202.1.S1_at	Glyma08g45600.1	0	99.22	63.98	AT1G73325.1
GmaAffx.48534.1.S1_at	Glyma08g45890.1	0	100	51.77	AT4G12970.1
GmaAffx.48534.2.S1_at	Glyma08g45890.1	1e-95	96.45	25.82	AT4G12970.1
Gma.5648.1.S1_at	Glyma09g00670.1	1e-152	95.33	16.41	AT4G04610.1
Gma.5385.2.S1_at	Glyma09g01250.1	0	96.08	39.96	AT3G27200.1
GmaAffx.70261.1.S1_at	Glyma09g01610.1	1e-59	100	8.69	AT5G50740.3
GmaAffx.51152.1.S1_at	Glyma09g02440.1	0	100	22.5	AT1G36320.1
Gma.17032.1.S1_at	Glyma09g03270.1	1e-144	97.53	15.35	AT1G30700.1
GmaAffx.68244.1.S1_at	Glyma09g03300.1	0	96.36	24.25	AT1G30690.2
Gma.15808.1.A1_at	Glyma09g04370.1	0	99.47	24.53	AT5G49330.1
GmaAffx.33851.1.S1_at	Glyma09g05230.1	9e-32	100	5.53	AT4G20260.3
Gma.17258.1.S1_s_at	Glyma09g05230.1	8e-68	100	10.49	AT4G20260.3
Gma.12279.1.A1_at	Glyma09g06770.1	0	97.86	44.53	AT5G57150.1
Gma.8851.1.A1_at	Glyma09g07750.1	1e-138	100	35.63	NO BLASTP HIT (E<10-6)
GmaAffx.12893.1.S1_at	Glyma09g08170.1	0	100	40	AT3G51420.1
GmaAffx.15862.1.S1_at	Glyma09g09050.1	0	97.86	27.11	AT3G43270.1
GmaAffx.77924.1.S1_at	Glyma09g09190.1	0	100	25.1	AT4G29400.1
Gma.17448.1.S1_at	Glyma09g11990.1	0	95.37	20.1	AT5G34940.2
GmaAffx.12027.1.S1_at	Glyma09g12970.1	0	98.06	47.56	AT2G15580.1
GmaAffx.90298.1.S1_at	Glyma09g21170.1	0	100	67.85	NO BLASTP HIT (E<10-6)
Gma.7254.1.S1_at	Glyma09g23170.1	0	96.94	28.82	AT5G52900.1
Gma.6606.1.S1_at	Glyma09g24410.1	7e-46	100	3.83	AT5G52640.1
GmaAffx.92386.1.S1_at	Glyma09g24410.1	1e-72	100	5.7	AT5G52640.1
Gma.16974.1.S1_at	Glyma09g27440.1	0	98.24	86.52	NO BLASTP HIT (E<10-6)
Gma.13649.1.A1_at	Glyma09g27490.1	0	99.82	35.32	AT5G51810.1
GmaAffx.8405.1.A1_at	Glyma09g27670.1	0	99.8	19.73	AT5G51750.1
GmaAffx.50290.1.S1_at	Glyma09g28880.1	1e-129	100	11.07	AT1G03610.1
GmaAffx.19268.1.S1_at	Glyma09g28880.1	1e-143	100	12.16	AT1G03610.1
GmaAffx.21782.1.A1_at	Glyma09g29630.1	1e-128	97.22	19.16	AT3G17680.1
GmaAffx.5008.1.A1_at	Glyma09g30420.1	1e-150	98	29.1	AT4G37110.1
GmaAffx.66649.1.S1_at	Glyma09g30650.3	0	98.81	19.02	AT1G73600.1
GmaAffx.61496.1.S1_s_at	Glyma09g30660.2	1e-144	100	18.15	AT1G48550.1
GmaAffx.79632.1.S1_at	Glyma09g31070.1	0	100	23.02	AT1G45688.1
GmaAffx.48363.1.S1_at	Glyma09g31070.1	0	96.64	30.74	AT1G45688.1
Gma.5026.1.A1_at	Glyma09g31250.1	1e-120	100	18.02	AT1G19670.1
GmaAffx.48994.1.S1_at	Glyma09g31940.1	0	97.95	61	AT1G68660.1
Gma.1666.1.S1_at	Glyma09g32600.1	0	99.13	11.61	AT4G29060.1
GmaAffx.64197.1.S1_at	Glyma09g33480.1	1e-129	100	13.94	AT4G37930.1
Gma.12876.1.A1_at	Glyma09g35030.1	1e-130	99.58	31.69	NO BLASTP HIT (E<10-6)
Gma.13634.1.S1_at	Glyma09g36140.1	0	95.49	35.47	AT3G59980.1
Gma.956.1.S1_at	Glyma09g36950.1	3e-83	100	10.8	AT3G29090.1
Gma.12915.1.A1_s_at	Glyma09g37030.1	1e-95	100	11.8	NO BLASTP HIT (E<10-6)
GmaAffx.67477.2.S1_at	Glyma09g37090.2	0	97.14	37.92	AT1G69530.2
GmaAffx.20414.1.S1_at	Glyma09g37280.1	1e-147	99.26	23.79	AT5G37820.1
GmaAffx.73107.1.S1_at	Glyma09g38820.1	0	98.29	20.68	AT1G31800.1
Gma.11409.1.A1_at	Glyma09g39850.1	1e-159	99.31	28.93	AT3G61220.1
GmaAffx.21691.1.A1_at	Glyma09g39890.1	1e-116	99.07	29.79	AT4G23890.1
Gma.10661.1.S1_at	Glyma09g41200.1	0	99.23	53.27	AT5G59320.1
Gma.10661.1.S1_a_at	Glyma09g41200.1	1e-156	97.35	41.14	AT5G59320.1
Gma.14014.1.A1_at	Glyma09g41300.1	1e-129	97.23	15.69	AT5G01820.1
GmaAffx.87008.1.S1_at	Glyma10g02030.1	0	95.88	22.51	AT3G16850.1
GmaAffx.34785.21.S1_at	Glyma10g02610.1	9e-55	99.09	16.95	AT2G30540.1
GmaAffx.11997.1.S1_at	Glyma10g02700.2	1e-149	100	16.71	AT4G03110.1
GmaAffx.86250.1.S1_at	Glyma10g02930.1	0	95.77	27.44	AT4G02920.1
GmaAffx.86250.2.S1_at	Glyma10g02930.1	1e-145	100	12.56	AT4G02920.1
Gma.12117.1.S1_at	Glyma10g02950.2	1e-166	100	19.53	AT2G48120.2
GmaAffx.71748.1.S1_at	Glyma10g02950.2	1e-164	97.76	20.8	AT2G48120.2
Gma.775.2.S1_at	Glyma10g03640.2	0	99.81	70.08	AT3G54560.1
GmaAffx.86200.1.S1_at	Glyma10g04110.1	0	98.91	21	AT2G31270.1
Gma.17792.1.S1_at	Glyma10g05450.1	0	98.08	60.05	AT2G37300.1
GmaAffx.8013.1.S1_at	Glyma10g05720.2	0	100	20.62	AT5G03040.1
Gma.13765.1.A1_at	Glyma10g05780.1	1e-118	99.54	37.65	AT5G03120.1
Gma.17606.2.S1_at	Glyma10g06870.1	0	100	23.29	AT2G19070.1
Gma.17606.1.S1_at	Glyma10g06990.1	0	98.58	29.29	AT2G19070.1
Gma.17967.1.S1_at	Glyma10g07180.1	1e-126	97.19	31.72	NO BLASTP HIT (E<10-6)
GmaAffx.38949.1.S1_s_at	Glyma10g07180.1	5e-39	100	10.32	NO BLASTP HIT (E<10-6)
GmaAffx.49054.1.A1_at	Glyma10g07360.1	0	99.16	25.95	AT5G03795.1
GmaAffx.82124.1.S1_at	Glyma10g07360.1	1e-178	99.38	17.52	AT5G03795.1
GmaAffx.14083.1.A1_at	Glyma10g07690.1	2e-48	100	9.6	AT4G19830.1
GmaAffx.54983.1.S1_at	Glyma10g08380.1	0	99.71	24.08	AT2G36250.2
GmaAffx.1045.1.A1_at	Glyma10g11910.1	0	100	17.09	AT3G57880.1
GmaAffx.82218.1.S1_at	Glyma10g12130.1	0	99.77	34.32	AT1G52790.1
GmaAffx.277.1.S1_at	Glyma10g16790.1	0	100	24.39	AT5G49690.1
Gma.16607.1.S1_at	Glyma10g22710.1	0	100	52.93	AT5G51110.1
GmaAffx.83062.1.S1_at	Glyma10g25490.2	0	100	26.87	AT4G13590.1
Gma.12535.1.S1_at	Glyma10g27980.8	1e-106	98.56	13.37	AT3G62040.1
GmaAffx.63233.1.S1_at	Glyma10g27990.1	0	100	37.2	AT3G62030.1
GmaAffx.4935.2.S1_at	Glyma10g28230.2	0	98.89	20.8	AT3G05910.1
GmaAffx.54072.1.S1_at	Glyma10g28760.2	0	100	17.05	AT5G26820.1
Gma.18067.1.S1_at	Glyma10g28760.2	0	97.84	22.25	AT5G26820.1
GmaAffx.63283.3.S1_s_at	Glyma10g29640.1	1e-179	100	19.19	AT1G08980.1
GmaAffx.63283.3.S1_at	Glyma10g29640.1	2e-78	100	8.9	AT1G08980.1
Gma.16479.1.A1_at	Glyma10g29800.1	0	98.21	42.25	AT5G27390.1
Gma.16479.2.S1_at	Glyma10g29800.2	1e-163	100	26.93	AT5G27390.1
Gma.12547.1.A1_at	Glyma10g29890.1	0	98.88	67.76	AT3G21510.1
GmaAffx.75515.1.S1_at	Glyma10g30130.2	0	95.97	30.8	AT4G14880.2
Gma.11101.1.S1_at	Glyma10g30130.3	1e-121	100	15.71	AT4G14880.2
GmaAffx.62041.1.S1_at	Glyma10g31160.1	1e-167	100	21.02	AT5G33370.1
Gma.17429.1.S1_at	Glyma10g31740.1	0	96.97	100	AT1G28150.1
Gma.3223.1.S1_at	Glyma10g32190.1	1e-138	98.21	28.41	AT3G22930.1
Gma.17842.1.S1_s_at	Glyma10g32190.1	1e-82	98.75	16.29	AT3G22930.1
GmaAffx.55783.1.S1_s_at	Glyma10g32250.1	1e-85	96.11	14.66	AT2G17230.1
Gma.18019.1.S1_at	Glyma10g32250.1	8e-87	100	13.11	AT2G17230.1
Gma.2450.1.A1_at	Glyma10g33790.1	0	97.94	29.7	AT5G54010.1
GmaAffx.76187.1.S1_at	Glyma10g33790.1	0	99.01	22.53	AT5G54010.1
GmaAffx.2446.1.S1_at	Glyma10g34280.1	1e-167	97.55	46.91	AT3G10520.1
GmaAffx.85836.1.S1_at	Glyma10g34780.1	0	95.76	23.03	AT1G25550.1
Gma.15866.2.S1_at	Glyma10g35950.1	0	99.48	27.53	AT1G22700.2
Gma.16718.1.A1_at	Glyma10g36290.1	0	99.79	65.8	NO BLASTP HIT (E<10-6)
GmaAffx.5882.1.S1_at	Glyma10g36520.1	1e-130	98	18.7	AT1G71720.1
Gma.13184.1.A1_at	Glyma10g36650.1	0	98.67	65.91	AT1G34000.1
GmaAffx.25241.1.S1_at	Glyma10g37590.1	1e-174	100	12.56	AT5G24010.1
Gma.10447.2.A1_a_at	Glyma10g37660.1	0	97.46	20.47	AT4G25640.1
GmaAffx.86844.1.S1_at	Glyma10g38080.1	1e-150	100	25.94	AT5G23750.1
GmaAffx.79658.1.S1_at	Glyma10g38950.4	2e-98	99.46	11.59	AT4G38225.2
GmaAffx.66074.1.A1_at	Glyma10g39730.1	0	97.5	20.32	AT4G04900.1
GmaAffx.79548.1.A1_at	Glyma10g40220.1	1e-150	100	24.45	AT4G33800.1
GmaAffx.87798.1.S1_at	Glyma10g40990.1	1e-136	98.08	17.96	AT4G34160.1
GmaAffx.1818.1.A1_at	Glyma10g41720.1	1e-152	95.33	76.61	NO BLASTP HIT (E<10-6)
GmaAffx.80869.1.S1_s_at	Glyma10g42060.1	4e-98	100	15.03	AT1G68500.1
GmaAffx.76034.1.S1_at	Glyma10g43550.1	0	96.42	17.23	AT3G55400.1
Gma.15006.1.A1_at	Glyma10g43690.1	0	98.45	48.09	AT2G39470.1
Gma.13189.2.S1_at	Glyma10g44020.2	0	98.42	39.78	AT2G34860.2
GmaAffx.66781.1.S1_at	Glyma11g00280.1	1e-117	100	17.57	AT2G14890.1
GmaAffx.24016.1.S1_at	Glyma11g00550.1	0	99.1	34.36	AT4G21200.1
Gma.736.1.A1_at	Glyma11g00580.1	0	99.21	21.34	AT5G28237.1
Gma.10864.2.S1_s_at	Glyma11g01050.1	1e-129	100	18.64	AT1G64980.1
GmaAffx.45755.1.S1_at	Glyma11g02140.1	3e-37	100	6.91	AT4G23750.2
Gma.6498.1.A1_at	Glyma11g03500.1	1e-172	97.85	22.35	AT4G16563.1
Gma.10342.1.S1_at	Glyma11g04130.3	1e-169	97.55	34.42	AT1G74950.1
GmaAffx.91265.1.S1_at	Glyma11g04460.3	0	100	15.2	AT4G18010.1
Gma.5205.1.A1_at	Glyma11g05230.1	0	99.46	21.75	AT5G67460.1
Gma.5205.2.S1_at	Glyma11g05230.1	0	100	20.58	AT5G67460.1
GmaAffx.75074.1.A1_at	Glyma11g05750.1	2e-36	100	5.95	AT4G34090.1
GmaAffx.51380.1.S1_at	Glyma11g05750.1	8e-52	99.05	8.22	AT4G34090.1
Gma.16078.1.S1_at	Glyma11g07820.1	0	96.65	42.7	AT3G54340.1
Gma.12990.2.S1_at	Glyma11g07940.1	1e-152	100	28.92	AT1G80160.1
Gma.14917.1.S1_at	Glyma11g10110.2	0	99.54	22.68	AT1G50450.1
Gma.5312.2.S1_a_at	Glyma11g10240.4	9e-93	100	15.41	AT3G45970.1
Gma.5312.1.S1_s_at	Glyma11g10240.4	1e-159	100	25.5	AT3G45970.1
Gma.9866.2.S1_at	Glyma11g10320.1	1e-172	98.74	16.08	AT1G76160.1
GmaAffx.60720.1.S1_at	Glyma11g10320.1	1e-171	100	15.37	AT1G76160.1
GmaAffx.941.2.S1_s_at	Glyma11g10440.1	8e-42	98.94	14.83	AT4G38770.1
Gma.9310.2.S1_at	Glyma11g12070.1	0	99.64	34.93	AT2G21385.1
GmaAffx.70981.1.S1_at	Glyma11g12960.2	0	100	59.72	AT2G16060.1
GmaAffx.70690.1.S1_at	Glyma11g13880.1	5e-163	99.62	10.6	AT3G45140.1
Gma.702.1.S1_at	Glyma11g13880.1	0	98.91	18.41	AT3G45140.1
GmaAffx.236.1.S1_at	Glyma11g14210.1	1e-163	100	13.07	AT5G12860.1
GmaAffx.24379.1.S1_at	Glyma11g14390.1	0	100	35.41	AT2G29260.1
Gma.12742.2.A1_a_at	Glyma11g18030.2	1e-158	99.31	40.08	AT4G31115.1
Gma.7520.1.A1_at	Glyma11g18160.1	0	100	39.73	AT5G22090.1
GmaAffx.49224.1.S1_at	Glyma11g19260.1	0	100	21.8	AT3G16000.1
GmaAffx.59105.1.S1_at	Glyma11g20880.1	0	100	30.57	AT5G13460.1
Gma.17420.1.S1_at	Glyma11g21390.1	8e-71	100	9.15	AT4G38770.1
Gma.12096.1.A1_at	Glyma11g21420.1	1e-138	97.4	16.09	AT2G27380.1
Gma.5357.1.S1_at	Glyma11g21480.3	0	100	39.53	AT5G12380.1
GmaAffx.64205.1.S1_at	Glyma11g26470.1	1e-124	100	10.43	AT2G29630.1
Gma.10771.1.A1_at	Glyma11g26470.1	1e-138	100	11.55	AT2G29630.1
Gma.10151.1.S1_at	Glyma11g26490.1	1e-148	100	49.53	NO BLASTP HIT (E<10-6)
GmaAffx.78187.1.S1_s_at	Glyma11g29490.1	1e-153	100	17.3	AT2G30200.1
Gma.7608.1.S1_at	Glyma11g31530.1	0	99.74	32.25	AT3G08620.1
GmaAffx.56123.1.A1_at	Glyma11g31550.1	0	98.43	29.43	AT3G08600.1
GmaAffx.35926.1.S1_at	Glyma11g31950.2	5e-90	100	16.39	AT2G01918.1
GmaAffx.62443.1.S1_at	Glyma11g33520.1	1e-106	100	10.34	AT1G66180.1
Gma.1007.2.S1_at	Glyma11g33790.2	1e-113	99.52	21.11	AT1G18210.2
GmaAffx.32355.1.A1_at	Glyma11g34690.1	1e-169	100	18.25	AT5G05940.1
GmaAffx.89607.1.A1_at	Glyma11g35560.1	5e-98	95.65	26.27	AT5G05500.1
GmaAffx.21169.2.S1_at	Glyma11g36490.1	0	100	40.07	AT4G13600.1
GmaAffx.3809.2.S1_at	Glyma11g36700.1	1e-114	100	6.4	AT3G23750.1
Gma.10282.1.A1_at	Glyma11g37450.1	1e-110	100	21.76	AT4G27670.1
GmaAffx.11805.1.A1_at	Glyma12g01680.2	1e-101	99.47	13.47	AT1G64970.1
Gma.5312.3.S1_at	Glyma12g02550.1	0	98.81	47.32	AT4G38400.1
GmaAffx.26007.1.S1_at	Glyma12g04980.1	0	100	21.42	AT3G18850.4
Gma.6283.1.A1_at	Glyma12g05910.1	0	100	72.6	AT5G65360.1
Gma.12525.1.A1_at	Glyma12g06130.1	2e-50	95.59	8.4	AT4G36250.1
Gma.13140.4.S1_at	Glyma12g06130.1	1e-130	99.18	15	AT4G36250.1
Gma.13140.1.A1_at	Glyma12g06130.1	1e-102	100	11.54	AT4G36250.1
Gma.4583.1.A1_at	Glyma12g06190.1	0	100	14.36	AT5G12860.1
GmaAffx.42322.2.S1_x_at	Glyma12g07270.1	2e-62	96.45	17.32	AT3G45230.1
GmaAffx.42322.1.S1_at	Glyma12g07270.1	1e-134	100	29.61	AT3G45230.1
GmaAffx.70535.1.A1_at	Glyma12g07540.1	1e-161	99.66	70.05	NO BLASTP HIT (E<10-6)
GmaAffx.17213.1.S1_at	Glyma12g08310.1	1e-154	96.42	13.86	AT2G28000.1
Gma.10096.1.S1_at	Glyma12g08400.1	0	97.77	53.77	NO BLASTP HIT (E<10-6)
GmaAffx.78194.1.S1_at	Glyma12g10140.1	0	99.13	30.91	AT3G44150.1
Gma.7837.1.A1_at	Glyma12g10140.1	0	99.35	41.22	AT3G44150.1
GmaAffx.17460.1.S1_at	Glyma12g12170.1	1e-132	100	44.4	NO BLASTP HIT (E<10-6)
GmaAffx.42097.1.S1_at	Glyma12g14130.1	0	99.32	29.08	AT3G58120.1
GmaAffx.87485.1.S1_at	Glyma12g15870.1	1e-156	100	16.48	AT5G54010.1
GmaAffx.8108.1.A1_at	Glyma12g15870.1	3e-77	100	8.63	AT5G54010.1
Gma.8489.1.S1_at	Glyma12g16380.2	0	98.11	32.83	AT5G54770.1
GmaAffx.22464.1.A1_at	Glyma12g16650.1	1e-156	100	18.08	AT5G54590.2
GmaAffx.60974.1.S1_at	Glyma12g22700.1	0	99.73	22.99	AT3G15520.1
Gma.9448.1.S1_at	Glyma12g27330.1	9e-90	100	18.95	AT1G53160.1
GmaAffx.57641.1.S1_at	Glyma12g30210.1	1e-157	97.36	17.6	AT2G28110.1
Gma.8822.1.A1_s_at	Glyma12g30220.1	1e-115	99.53	13.45	AT3G44940.1
Gma.2513.1.A1_at	Glyma12g30260.1	1e-151	100	29.74	AT2G28190.1
Gma.15765.1.A1_at	Glyma12g30300.1	0	97.48	42.15	AT5G59910.1
GmaAffx.88692.1.S1_s_at	Glyma12g30650.3	0	99.56	78.45	AT3G44735.1
GmaAffx.78323.1.S1_at	Glyma12g30870.1	0	99.69	16.69	AT3G44540.1
GmaAffx.75729.1.S1_at	Glyma12g31000.1	6e-70	98.62	43.41	NO BLASTP HIT (E<10-6)
Gma.13729.1.A1_at	Glyma12g31250.1	1e-164	99.66	38.34	AT5G06270.1
GmaAffx.52252.1.A1_at	Glyma12g31960.1	1e-147	99.63	19.55	AT1G65560.1
Gma.15814.1.A1_at	Glyma12g32390.1	1e-131	100	17.23	AT4G03210.1
GmaAffx.93619.1.S1_s_at	Glyma12g33530.1	0	99.58	43.37	AT5G44130.1
Gma.8546.1.S1_at	Glyma12g33530.1	1e-40	100	7.57	AT5G44130.1
Gma.60.1.A1_at	Glyma12g33820.1	1e-124	97.53	7.2	AT1G53310.3
Gma.12616.1.A1_at	Glyma12g33940.1	1e-103	99.48	18.54	AT5G05340.1
GmaAffx.25808.1.S1_at	Glyma12g34230.1	1e-62	99.19	14.24	AT1G51100.1
GmaAffx.68453.1.S1_at	Glyma12g34320.1	4e-92	100	15.57	AT3G01440.1
GmaAffx.48179.1.S1_at	Glyma12g34660.1	0	98.41	47.42	AT4G10265.1
GmaAffx.32146.1.A1_at	Glyma12g36130.1	0	95.48	78.9	NO BLASTP HIT (E<10-6)
GmaAffx.32146.1.S1_at	Glyma12g36130.1	0	95.2	74.29	NO BLASTP HIT (E<10-6)
GmaAffx.25415.1.S1_at	Glyma13g00440.1	1e-108	100	18.27	AT5G57123.1
Gma.1339.2.A1_at	Glyma13g00850.1	0	97.19	30.96	AT2G18950.1
GmaAffx.86298.1.S1_at	Glyma13g00850.3	0	100	23.02	AT2G18950.1
Gma.8236.1.S1_at	Glyma13g01140.1	1e-144	100	21.52	AT4G25810.1
GmaAffx.24571.1.S1_s_at	Glyma13g01150.1	1e-85	100	14.12	AT5G57560.1
Gma.4027.1.S1_at	Glyma13g01150.1	1e-168	100	26.47	AT5G57560.1
Gma.6641.1.S1_at	Glyma13g02050.1	3e-89	99.41	15.72	AT1G78020.1
GmaAffx.3256.2.S1_at	Glyma13g02740.1	1e-161	99.65	22.33	AT5G08640.1
GmaAffx.3256.1.S1_at	Glyma13g02740.1	1e-176	99.68	24.34	AT5G08640.1
GmaAffx.59476.1.A1_at	Glyma13g03940.1	5e-163	100	29.29	AT3G24570.1
GmaAffx.44031.1.S1_at	Glyma13g04590.1	1e-161	98.66	23.9	AT3G28200.1
GmaAffx.10908.2.S1_at	Glyma13g05380.1	5e-163	100	47.28	AT3G28917.1
GmaAffx.11880.1.S1_at	Glyma13g05560.1	1e-40	100	7.02	AT1G29880.1
GmaAffx.75685.1.S1_at	Glyma13g05750.2	0	99.7	24.64	AT3G29185.1
Gma.5029.1.S1_at	Glyma13g05810.1	0	99.43	36.1	AT5G15350.1
Gma.9852.1.S1_at	Glyma13g06130.1	0	100	48.98	AT3G29370.1
GmaAffx.71645.1.S1_at	Glyma13g06820.1	1e-128	96.85	33.87	AT1G69120.1
GmaAffx.61875.1.S1_at	Glyma13g06940.2	1e-173	98.76	17.41	AT1G19920.1
Gma.8020.3.S1_at	Glyma13g07490.1	0	100	21.33	AT3G25780.1
GmaAffx.787.1.A1_at	Glyma13g07590.1	1e-166	100	24.24	AT3G02550.1
GmaAffx.41949.2.S1_s_at	Glyma13g09660.1	0	98.4	42.65	AT5G20240.1
GmaAffx.12302.1.S1_at	Glyma13g10460.1	0	96.2	53.47	AT1G64640.1
Gma.12729.1.S1_at	Glyma13g11370.1	0	98.12	39.41	AT5G48500.1
GmaAffx.53206.1.S1_at	Glyma13g13300.1	1e-166	99.66	23.86	AT2G04570.1
Gma.13340.1.S1_at	Glyma13g14190.1	0	99.13	18.07	AT1G22370.2
GmaAffx.34241.1.A1_at	Glyma13g17200.2	4e-92	97.81	11	AT1G17370.1
Gma.5447.2.S1_at	Glyma13g17570.1	0	97.31	27.35	AT3G43270.1
Gma.9314.1.S1_at	Glyma13g17740.1	1e-165	97.24	16.38	AT5G26670.1
Gma.8778.1.S1_at	Glyma13g18930.1	0	97.45	41.97	AT4G28660.1
GmaAffx.34674.1.S1_at	Glyma13g19610.1	0	99.8	45.87	AT3G53560.1
Gma.12725.1.A1_at	Glyma13g19760.2	1e-133	100	26.35	AT5G02710.1
Gma.13691.1.A1_at	Glyma13g19840.2	1e-128	98.42	22.45	AT5G02790.1
GmaAffx.61518.1.A1_at	Glyma13g20440.1	1e-140	100	42.61	NO BLASTP HIT (E<10-6)
Gma.5909.1.S1_at	Glyma13g21050.1	0	99.59	75.23	AT5G59970.1
GmaAffx.69470.1.S1_at	Glyma13g21070.1	0	99.46	64.01	NO BLASTP HIT (E<10-6)
Gma.11848.1.S1_at	Glyma13g23150.1	0	97.17	28.25	AT5G20410.1
GmaAffx.81751.1.S1_at	Glyma13g23190.1	0	97.28	27.81	AT5G34940.2
GmaAffx.83076.1.S1_at	Glyma13g25180.1	0	100	27.55	NO BLASTP HIT (E<10-6)
Gma.3440.1.S1_s_at	Glyma13g26960.2	9e-93	100	13.18	AT5G12380.1
Gma.17885.1.S1_at	Glyma13g27050.1	0	100	36.98	AT4G38770.1
Gma.8534.1.S1_at	Glyma13g27390.1	1e-122	99.12	23.31	AT2G45400.1
GmaAffx.2892.2.S1_at	Glyma13g27540.1	0	98.15	27.93	AT1G61900.1
GmaAffx.2892.1.S1_at	Glyma13g27540.1	0	100	21.94	AT1G61900.1
Gma.13256.1.A1_at	Glyma13g29310.1	0	97.75	15.77	AT2G34640.1
Gma.692.1.A1_at	Glyma13g31320.2	0	96.41	22.06	AT5G22620.1
Gma.14224.1.A1_at	Glyma13g32380.1	1e-139	99.61	14.73	AT1G61680.1
GmaAffx.40133.1.S1_at	Glyma13g32380.1	0	99.75	23.13	AT1G61680.1
Gma.4245.2.S1_s_at	Glyma13g32400.1	1e-154	99.29	27.86	AT1G16170.1
GmaAffx.24879.1.S1_at	Glyma13g33130.1	0	98.2	72.79	NO BLASTP HIT (E<10-6)
Gma.1345.1.S1_at	Glyma13g33150.1	1e-121	99.12	39.07	NO BLASTP HIT (E<10-6)
Gma.11016.2.S1_a_at	Glyma13g33620.3	1e-159	100	15.17	AT3G14610.1
Gma.3740.1.S1_at	Glyma13g33710.1	0	98.83	24.7	AT1G78510.1
Gma.4418.1.S1_at	Glyma13g33720.1	0	99.76	52	AT1G78520.1
GmaAffx.2941.2.S1_at	Glyma13g33730.1	0	98.34	37.84	AT1G53520.1
GmaAffx.48606.1.S1_at	Glyma13g33780.1	1e-163	100	24.31	NO BLASTP HIT (E<10-6)
Gma.7747.2.S1_at	Glyma13g34500.1	0	99.75	25.91	AT3G14930.2
Gma.596.1.S1_at	Glyma13g34580.4	0	99.18	41.83	AT2G42590.2
GmaAffx.28948.1.A1_at	Glyma13g34680.1	0	100	25.15	AT5G20040.1
GmaAffx.8854.1.S1_at	Glyma13g34770.1	1e-117	100	15.65	AT3G58120.1
GmaAffx.11559.1.A1_at	Glyma13g36040.1	1e-98	100	45.14	NO BLASTP HIT (E<10-6)
Gma.4359.1.S1_a_at	Glyma13g36250.1	0	100	72.86	AT1G11530.1
Gma.4359.1.S1_at	Glyma13g36250.1	0	100	74.93	AT1G11530.1
GmaAffx.77058.1.S1_at	Glyma13g36270.1	0	97.78	33.12	AT3G20680.1
Gma.4491.1.S1_at	Glyma13g36930.1	1e-165	100	26.28	AT5G44130.1
Gma.11861.1.A1_at	Glyma13g37430.1	0	100	32.77	AT4G02340.1
Gma.17827.1.S1_at	Glyma13g37530.1	0	100	48.23	AT2G20870.1
GmaAffx.675.1.S1_at	Glyma13g37530.1	3e-38	97.67	10.48	AT2G20870.1
Gma.12482.1.A1_at	Glyma13g37620.1	1e-160	99.66	46.42	AT1G52855.1
Gma.4220.2.S1_at	Glyma13g38040.1	0	100	29.75	AT4G03210.1
Gma.4220.1.A1_at	Glyma13g38040.2	0	99.73	25	AT4G03210.2
GmaAffx.26333.1.S1_at	Glyma13g38080.1	0	100	26.02	AT3G49950.1
Gma.1899.1.A1_at	Glyma13g38260.2	1e-162	100	12.29	AT5G35730.1
Gma.13259.2.S1_a_at	Glyma13g38340.1	1e-110	96.83	35.59	NO BLASTP HIT (E<10-6)
Gma.13259.1.A1_a_at	Glyma13g38340.1	1e-155	97.33	48.31	NO BLASTP HIT (E<10-6)
GmaAffx.31311.1.S1_at	Glyma13g38560.2	0	99.02	43.23	NO BLASTP HIT (E<10-6)
GmaAffx.72646.1.S1_at	Glyma13g38780.1	1e-172	99.67	36.63	AT3G44100.1
Gma.16572.1.A1_at	Glyma13g39310.1	1e-145	98.24	34.42	NO BLASTP HIT (E<10-6)
GmaAffx.60271.1.S1_at	Glyma13g40750.1	0	100	23.61	AT4G37170.1
GmaAffx.34756.1.S1_at	Glyma13g41350.1	1e-162	99.32	35.72	AT2G29180.1
Gma.4711.3.S1_at	Glyma13g41360.1	0	100	26.13	AT5G59610.1
GmaAffx.90254.1.S1_at	Glyma13g41710.1	1e-158	100	33.77	AT5G65360.1
GmaAffx.62677.1.S1_at	Glyma13g41800.1	0	100	27.27	AT5G24550.1
GmaAffx.30262.1.A1_at	Glyma13g42020.1	3e-96	99.46	13.28	AT3G59530.2
Gma.7200.1.S1_at	Glyma13g42500.1	1e-167	99.67	36.01	AT1G17650.1
Gma.10072.1.S1_at	Glyma13g42630.1	0	97.7	16.75	AT1G72970.1
GmaAffx.76748.1.S1_at	Glyma13g43200.1	1e-138	99.61	22.81	AT4G35420.1
Gma.2406.1.S1_at	Glyma13g43250.1	0	97.16	53.98	AT3G16240.1
GmaAffx.15861.1.S1_at	Glyma13g43350.3	0	97.14	16.76	AT1G79840.1
GmaAffx.85293.1.S1_at	Glyma13g43910.1	0	99.59	32.6	AT3G15570.1
Gma.17099.1.S1_at	Glyma13g44040.1	1e-150	100	19.82	AT3G15690.2
GmaAffx.74681.1.S1_at	Glyma13g44210.1	0	100	24.44	AT1G80130.1
GmaAffx.67003.1.S1_at	Glyma13g44890.1	1e-135	98.81	16	AT1G16070.1
Gma.4354.1.S1_at	Glyma14g00310.1	1e-142	97.8	30.37	AT4G35320.1
GmaAffx.62050.1.S1_at	Glyma14g01110.1	1e-170	100	39.4	NO BLASTP HIT (E<10-6)
GmaAffx.20432.1.S1_at	Glyma14g01340.1	0	98.24	50.15	AT5G19855.1
GmaAffx.21394.1.S1_at	Glyma14g01940.1	0	98.48	21.18	AT5G55580.1
Gma.7178.1.S1_a_at	Glyma14g02090.1	1e-110	100	6.49	AT4G26700.2
GmaAffx.3694.1.A1_at	Glyma14g02230.1	1e-152	100	43.92	AT4G33550.2
Gma.10634.1.S1_at	Glyma14g02240.1	0	100	78.56	AT4G33550.2
GmaAffx.52725.1.S1_at	Glyma14g02570.1	0	99.77	24.11	AT5G55050.1
Gma.9075.1.A1_at	Glyma14g02570.1	0	96.31	25.91	AT5G55050.1
Gma.9069.1.S1_at	Glyma14g02630.1	0	98.36	40.48	AT4G38460.1
GmaAffx.82953.1.S1_at	Glyma14g03500.1	1e-147	100	18.42	AT5G17230.2
GmaAffx.58990.1.S1_at	Glyma14g03500.1	0	98.78	34.6	AT5G17230.2
GmaAffx.69386.1.S1_at	Glyma14g04140.1	2e-60	100	10.93	AT1G08500.1
GmaAffx.80534.1.S1_at	Glyma14g05110.1	1e-35	100	7.8	AT2G32650.2
Gma.13326.1.S1_at	Glyma14g05110.3	0	98.04	51.28	AT2G32650.2
GmaAffx.21924.1.S1_at	Glyma14g05850.1	2e-55	100	9.84	AT5G05340.1
Gma.17805.1.A1_s_at	Glyma14g05850.1	2e-94	99.44	16.12	AT5G05340.1
Gma.6166.1.S1_at	Glyma14g05850.1	1e-167	97.22	29.51	AT5G05340.1
GmaAffx.50180.1.A1_at	Glyma14g05870.1	0	99.08	62.03	AT2G40435.1
GmaAffx.61066.1.S1_at	Glyma14g05960.1	1e-176	99.68	37.94	AT5G05365.1
GmaAffx.25859.1.S1_at	Glyma14g06910.1	1e-139	100	37.88	AT3G46230.1
Gma.12936.1.A1_at	Glyma14g06980.1	0	99.06	19.35	AT5G59190.1
Gma.2040.1.A1_at	Glyma14g06990.1	2e-94	100	6.79	AT3G46850.1
GmaAffx.32258.1.S1_at	Glyma14g08380.1	0	100	39.49	AT1G75030.1
GmaAffx.60973.1.S1_at	Glyma14g09020.1	1e-90	100	7.56	AT1G47380.1
Gma.14414.2.A1_at	Glyma14g09020.1	1e-127	99.17	10.85	AT1G47380.1
Gma.16437.1.S1_at	Glyma14g09110.1	0	96.59	21.51	AT3G19270.1
Gma.559.1.S1_at	Glyma14g09670.1	0	100	12.36	AT5G67360.1
Gma.559.1.A1_at	Glyma14g09670.1	0	100	11.62	AT5G67360.1
GmaAffx.4389.1.A1_at	Glyma14g09710.1	1e-121	95.29	25.02	AT5G01075.1
GmaAffx.51711.1.A1_at	Glyma14g10230.1	0	99.37	18.68	AT4G07960.1
Gma.8149.1.S1_at	Glyma14g10590.1	7e-62	100	47.43	AT5G11740.1
GmaAffx.87656.2.S1_at	Glyma14g10890.1	0	100	17.56	AT2G46210.1
GmaAffx.69544.1.S1_x_at	Glyma14g11430.1	1e-121	97.47	31.43	AT5G12020.1
GmaAffx.69544.1.S1_s_at	Glyma14g11430.1	5e-66	98.48	17.51	AT5G12020.1
Gma.2590.10.S1_at	Glyma14g11760.1	1e-169	100	42.59	AT4G31840.1
Gma.9688.3.A1_at	Glyma14g13270.1	4e-75	100	12.45	AT3G17030.1
GmaAffx.11231.1.S1_at	Glyma14g16070.1	0	100	63.47	AT4G32590.1
GmaAffx.77908.1.S1_at	Glyma14g17190.1	0	98.83	61.12	AT4G31360.1
GmaAffx.25072.1.A1_at	Glyma14g23560.1	1e-159	97.4	29.17	AT1G44760.1
GmaAffx.24021.1.S1_at	Glyma14g28120.1	1e-173	100	17.65	AT5G42240.1
Gma.18015.2.S1_at	Glyma14g34450.1	1e-168	98.1	17.83	NO BLASTP HIT (E<10-6)
Gma.18015.1.S1_at	Glyma14g34450.1	0	98.72	30.87	NO BLASTP HIT (E<10-6)
GmaAffx.69994.1.S1_at	Glyma14g35330.1	0	98.65	37.83	AT4G08950.1
GmaAffx.33059.1.S1_at	Glyma14g36290.1	0	100	14.9	AT3G49170.1
GmaAffx.674.1.S1_at	Glyma14g37190.1	1e-179	100	27.08	AT5G58770.1
GmaAffx.674.2.S1_at	Glyma14g37190.1	1e-154	100	23.48	AT5G58770.1
GmaAffx.5980.1.S1_at	Glyma14g37210.1	0	100	34.63	AT1G21280.1
Gma.15625.1.S1_a_at	Glyma14g37440.1	0	99.82	25.13	AT3G47340.1
Gma.15625.1.S1_x_at	Glyma14g37440.1	0	99.8	23.33	AT3G47340.1
GmaAffx.43434.1.A1_at	Glyma14g39010.1	5e-45	98.94	36.02	NO BLASTP HIT (E<10-6)
Gma.16176.1.S1_at	Glyma14g39020.1	0	100	21.3	AT1G65840.1
Gma.4734.1.S1_at	Glyma14g39290.1	0	98.64	15.64	AT1G66150.1
GmaAffx.53501.1.S1_at	Glyma14g39790.1	0	99.37	40.44	AT1G76680.1
Gma.4558.1.A1_at	Glyma14g40200.1	0	99.19	32.65	AT1G75900.1
GmaAffx.87400.1.S1_at	Glyma14g40200.1	0	99.08	35.62	AT1G75900.1
Gma.7839.1.S1_at	Glyma14g40220.1	1e-138	100	19.33	AT1G75880.2
Gma.2224.2.A1_s_at	Glyma14g40380.1	2e-46	100	5.28	AT1G75780.1
GmaAffx.93198.1.S1_x_at	Glyma14g40380.1	0	100	21.01	AT1G75780.1
GmaAffx.43239.1.S1_at	Glyma15g00730.2	0	98.26	40.21	AT4G37850.1
GmaAffx.83729.1.S1_at	Glyma15g01420.1	0	97.41	24.29	AT1G80300.1
GmaAffx.82732.1.S1_at	Glyma15g01660.2	0	100	19.02	AT1G52380.1
Gma.15500.1.S1_at	Glyma15g03460.1	0	99.43	37.87	AT2G43290.1
Gma.18013.1.A1_at	Glyma15g03710.1	0	100	31.35	AT5G65360.1
Gma.5702.3.S1_at	Glyma15g03910.1	0	99.77	20.81	AT4G36250.1
GmaAffx.51998.1.S1_at	Glyma15g03910.1	0	100	19.85	AT4G36250.1
GmaAffx.34756.2.S1_at	Glyma15g04050.1	6e-53	96.69	13.97	AT2G29180.1
Gma.13786.1.S1_at	Glyma15g05290.1	1e-174	99.05	32.92	AT3G26070.1
GmaAffx.5737.1.S1_at	Glyma15g05980.1	2e-59	100	6.61	AT1G22340.1
GmaAffx.62476.2.S1_at	Glyma15g06190.1	0	99.53	15.98	AT5G64330.1
Gma.12688.1.A1_at	Glyma15g06860.1	1e-100	99.47	18.23	AT5G54680.1
Gma.4245.1.S1_at	Glyma15g06930.1	5e-30	100	8.66	AT1G16170.1
Gma.10204.1.S1_at	Glyma15g07670.1	1e-80	100	14.46	AT1G61100.1
Gma.5077.1.A1_at	Glyma15g07900.1	1e-170	100	25.23	AT4G04930.1
Gma.4026.1.A1_at	Glyma15g08800.2	0	95.83	29.58	AT1G29050.1
GmaAffx.83942.1.S1_at	Glyma15g08800.2	0	99.47	22.01	AT1G29050.1
GmaAffx.75552.3.S1_at	Glyma15g09130.1	0	100	25.7	AT4G18760.1
GmaAffx.44758.1.S1_at	Glyma15g09540.1	0	99.39	34.86	AT1G29660.1
GmaAffx.26688.1.A1_at	Glyma15g09540.1	5e-163	97.19	20.07	AT1G29660.1
GmaAffx.72351.1.S1_at	Glyma15g09560.1	1e-104	99.48	13.72	AT1G29670.1
GmaAffx.76272.1.S1_at	Glyma15g09590.2	1e-160	95.18	21.45	AT4G18975.3
GmaAffx.87970.1.A1_at	Glyma15g10070.1	1e-108	96.41	17.64	AT1G30040.1
Gma.2291.1.S1_at	Glyma15g10520.1	0	98.08	40.83	AT4G25050.1
GmaAffx.88681.1.S1_s_at	Glyma15g11540.1	0	100	21.2	AT4G04610.1
GmaAffx.88681.1.S1_at	Glyma15g11540.1	0	100	27.36	AT4G04610.1
Gma.15650.1.A1_at	Glyma15g12080.1	1e-126	99.57	34.51	AT2G32300.1
GmaAffx.2472.1.S1_at	Glyma15g12540.1	1e-117	100	20.29	AT5G50740.3
GmaAffx.85292.1.S1_at	Glyma15g13000.1	1e-177	99.68	12.69	AT5G10770.1
GmaAffx.32326.1.S1_at	Glyma15g13360.1	0	100	29.24	AT2G43870.1
Gma.14206.1.A1_at	Glyma15g14710.1	1e-129	99.59	21.13	AT3G17170.1
GmaAffx.66805.1.S1_at	Glyma15g14710.1	0	100	35.21	AT3G17170.1
GmaAffx.32206.1.S1_at	Glyma15g14790.1	5e-99	98.94	8.98	AT3G17120.2
Gma.16569.1.S1_at	Glyma15g15390.1	0	99.57	50.11	AT5G49350.1
Gma.16638.1.A1_at	Glyma15g15690.1	0	99.59	28.2	AT3G06770.2
Gma.14235.1.A1_at	Glyma15g15840.1	1e-159	100	22.31	AT4G15830.1
GmaAffx.60591.1.S1_at	Glyma15g15950.1	1e-110	98.16	6.52	AT3G06880.1
Gma.12568.1.A1_at	Glyma15g16570.1	1e-157	99.65	9.98	AT5G44635.1
Gma.2091.1.S1_at	Glyma15g18360.1	0	99.78	35.07	AT4G25810.1
GmaAffx.93483.1.S1_s_at	Glyma15g18360.1	1e-176	100	23.45	AT4G25810.1
Gma.3464.2.S1_at	Glyma15g18370.3	0	99.75	67.17	AT5G56850.1
GmaAffx.52050.1.S1_at	Glyma15g19360.2	1e-121	100	23.86	AT5G35550.1
GmaAffx.17934.1.A1_at	Glyma15g27510.2	0	99.34	18.23	AT1G78570.1
GmaAffx.21923.1.A1_at	Glyma15g34780.1	1e-133	100	30.1	AT5G59500.1
Gma.13367.1.A1_at	Glyma15g36620.1	1e-149	95.78	48.13	NO BLASTP HIT (E<10-6)
Gma.6374.2.S1_at	Glyma15g37480.1	1e-113	96.9	12.84	AT5G07030.1
Gma.3440.2.S1_at	Glyma15g38010.2	0	100	36.46	AT5G12380.1
Gma.3440.2.S1_a_at	Glyma15g38010.2	1e-168	100	24.53	AT5G12380.1
GmaAffx.89049.1.S1_s_at	Glyma15g38060.2	0	99.12	22.86	AT2G38750.1
GmaAffx.61222.1.S1_s_at	Glyma15g38060.3	0	100	23.88	AT2G38750.1
GmaAffx.1655.1.S1_at	Glyma15g38150.1	0	96.38	34.37	AT4G38770.1
Gma.12019.1.S1_at	Glyma15g38190.1	0	100	50.36	AT4G38770.1
GmaAffx.1301.132.S1_s_at	Glyma15g38190.1	1e-103	100	19.23	AT4G38770.1
Gma.12019.2.S1_at	Glyma15g38190.1	6e-75	100	14.34	AT4G38770.1
GmaAffx.4189.1.S1_at	Glyma15g39050.1	1e-157	100	23.29	AT1G53520.1
GmaAffx.78909.1.A1_at	Glyma15g40630.1	1e-113	96.51	10.45	AT1G79080.1
GmaAffx.80064.1.S1_at	Glyma15g42140.1	1e-119	98.69	12.7	AT1G10670.2
GmaAffx.13399.1.S1_at	Glyma15g43070.1	0	99.41	25.6	AT5G17630.1
Gma.3208.2.S1_a_at	Glyma16g00980.1	0	100	39.51	AT1G72610.1
GmaAffx.44857.1.A1_at	Glyma16g01240.2	1e-151	100	19.09	AT3G14110.1
Gma.1954.1.S1_at	Glyma16g02680.1	0	100	49.75	AT1G01250.1
GmaAffx.15811.1.A1_at	Glyma16g02980.1	1e-163	99.66	14.22	AT1G01430.1
GmaAffx.26271.1.S1_at	Glyma16g02980.1	1e-171	97.85	15.72	AT1G01430.1
Gma.13100.2.A1_at	Glyma16g03650.1	1e-85	100	6.78	AT1G01540.2
Gma.13337.1.S1_at	Glyma16g04460.1	2e-79	99.34	55.07	AT5G56540.1
Gma.13337.1.S1_x_at	Glyma16g04460.1	2e-79	99.34	55.07	AT5G56540.1
GmaAffx.86001.1.S1_at	Glyma16g04920.1	1e-163	99.66	22.26	AT3G26630.1
GmaAffx.34697.1.S1_at	Glyma16g04960.1	1e-152	100	23.77	AT5G13870.1
GmaAffx.11598.1.S1_at	Glyma16g05150.1	1e-107	100	13.01	AT3G26700.1
Gma.17959.1.A1_s_at	Glyma16g05150.1	2e-34	100	4.84	AT3G26700.1
GmaAffx.11228.1.A1_at	Glyma16g06080.1	6e-30	100	2.06	AT3G48200.1
Gma.12676.2.S1_a_at	Glyma16g06350.1	1e-172	100	25.72	NO BLASTP HIT (E<10-6)
Gma.15683.1.S1_at	Glyma16g06640.1	0	99.71	39.84	AT3G05950.1
Gma.16483.1.S1_at	Glyma16g07450.1	0	100	27.16	AT5G14450.1
GmaAffx.82550.1.S1_at	Glyma16g09450.1	1e-154	100	34.64	AT3G25400.1
Gma.16141.1.A1_at	Glyma16g13070.1	0	99.18	38.51	AT1G69120.1
GmaAffx.83107.1.S1_at	Glyma16g15790.1	1e-100	100	8.13	AT2G26570.1
GmaAffx.13179.1.S1_at	Glyma16g15790.2	0	98.33	18.04	AT2G26570.1
GmaAffx.74855.1.S1_at	Glyma16g21930.2	0	100	26.87	AT1G76520.2
GmaAffx.37987.1.S1_at	Glyma16g21970.1	1e-135	97.34	24.74	AT3G51520.1
GmaAffx.1827.1.A1_at	Glyma16g22630.1	0	97.88	31.23	AT4G35640.1
GmaAffx.82121.1.S1_at	Glyma16g25250.1	0	98.63	81.11	AT4G39250.1
GmaAffx.4776.1.A1_at	Glyma16g25830.1	0	99.12	49.41	AT5G66590.1
GmaAffx.87576.1.S1_at	Glyma16g27440.1	0	100	15.9	AT1G05680.1
Gma.2213.1.S1_at	Glyma16g27440.1	1e-129	100	11.09	AT1G05680.1
GmaAffx.58918.1.S1_at	Glyma16g29340.1	8e-35	100	5.35	AT3G16520.3
GmaAffx.768.1.A1_at	Glyma16g29920.1	1e-58	100	6.11	AT4G00350.1
GmaAffx.86752.1.S1_at	Glyma16g34740.1	0	99.74	25.75	AT3G08640.1
Gma.7870.1.A1_at	Glyma17g00650.1	1e-79	100	14.79	AT2G02450.1
Gma.13285.1.S1_at	Glyma17g00670.4	0	98.93	43.19	AT5G49800.1
GmaAffx.53487.1.S1_at	Glyma17g00770.1	2e-92	100	10.43	AT4G17150.1
Gma.7547.1.S1_at	Glyma17g01010.3	1e-161	99.66	22.98	AT5G50740.3
GmaAffx.47831.1.S1_at	Glyma17g01550.2	0	99.71	16.4	AT1G11860.2
Gma.5744.1.S1_at	Glyma17g01580.1	0	99.76	20.18	AT4G22010.1
Gma.5744.2.S1_at	Glyma17g01580.1	0	99.82	26.61	AT4G22010.1
GmaAffx.35465.1.A1_at	Glyma17g01890.1	1e-166	99.34	22.66	AT1G61800.1
GmaAffx.1061.1.S1_at	Glyma17g03090.1	1e-165	100	41.33	AT5G49120.1
GmaAffx.51968.1.S1_at	Glyma17g03310.1	0	99.74	17.03	AT5G11240.1
Gma.12465.1.S1_x_at	Glyma17g03930.1	0	99.07	56.66	AT3G06590.2
Gma.5447.1.S1_a_at	Glyma17g04940.1	1e-100	100	9.05	AT3G43270.1
Gma.5447.1.S1_at	Glyma17g04940.1	0	100	20.48	AT3G43270.1
Gma.12836.1.A1_at	Glyma17g05310.1	1e-108	97.82	28.68	AT3G44735.1
GmaAffx.65580.1.S1_at	Glyma17g05350.1	0	99.42	16.3	AT5G22740.1
Gma.15200.1.A1_at	Glyma17g05360.1	1e-103	98.97	13.51	AT1G08230.2
GmaAffx.28067.1.S1_at	Glyma17g05650.1	6e-80	100	6.02	AT2G05920.1
Gma.10333.1.S1_at	Glyma17g05760.1	0	100	37.39	AT5G20630.1
GmaAffx.68724.1.A1_at	Glyma17g06220.1	1e-152	100	12.84	AT5G56970.1
Gma.1339.1.A1_a_at	Glyma17g06940.1	1e-69	100	8.54	AT2G18950.1
GmaAffx.2561.1.S1_at	Glyma17g07120.1	0	98.23	19.75	AT5G57480.1
GmaAffx.28397.1.S1_at	Glyma17g07220.1	0	100	31.15	AT4G25810.1
Gma.16471.1.S1_at	Glyma17g07250.1	0	98.9	28.58	AT4G25810.1
GmaAffx.33146.1.S1_at	Glyma17g07640.1	9e-74	100	11.66	AT4G30410.1
GmaAffx.60629.1.S1_at	Glyma17g07640.1	0	99.57	38.67	AT4G30410.1
GmaAffx.77524.2.S1_at	Glyma17g07910.1	1e-147	99.62	16.41	AT4G30780.1
Gma.2488.1.S1_at	Glyma17g08090.1	0	99.7	22.41	AT4G30610.1
Gma.14.1.S1_at	Glyma17g08110.1	0	99.44	34.07	AT5G25090.1
Gma.12710.1.A1_at	Glyma17g08660.2	1e-138	98.84	12.54	AT5G61000.1
Gma.8473.1.S1_at	Glyma17g10430.1	0	99.74	20.16	AT5G62680.1
Gma.184.1.S1_at	Glyma17g10480.2	0	100	31.15	AT5G62720.1
Gma.11296.1.S1_at	Glyma17g11220.1	0	100	21.17	AT2G07690.1
GmaAffx.34312.1.S1_at	Glyma17g11420.1	1e-153	100	22.86	AT2G25620.1
Gma.11097.1.A1_at	Glyma17g12030.1	0	97.96	25.98	NO BLASTP HIT (E<10-6)
GmaAffx.12238.1.S1_at	Glyma17g12170.1	1e-110	98.15	32.05	AT5G26330.1
GmaAffx.20164.1.A1_at	Glyma17g12850.1	0	100	13.52	AT5G43810.1
GmaAffx.79599.1.S1_at	Glyma17g13180.1	1e-148	99.63	16.67	AT1G74070.1
GmaAffx.76826.1.S1_at	Glyma17g13600.1	0	96.63	30.54	AT3G48460.1
GmaAffx.20450.1.S1_at	Glyma17g14200.1	1e-141	100	47.74	AT4G22920.1
GmaAffx.55656.1.S1_at	Glyma17g14720.1	1e-151	99.63	53.63	NO BLASTP HIT (E<10-6)
GmaAffx.87042.1.S1_at	Glyma17g14730.1	6e-83	100	6.53	AT4G12420.1
Gma.1546.1.S1_a_at	Glyma17g14750.1	4e-95	100	7.13	AT1G62660.1
Gma.17268.1.A1_at	Glyma17g16890.1	1e-140	100	22.26	AT5G65730.1
GmaAffx.41500.1.A1_at	Glyma17g17460.1	1e-164	100	9.35	AT5G67470.1
GmaAffx.10770.1.S1_at	Glyma17g29690.1	1e-87	100	31.17	AT4G31360.1
Gma.12916.1.A1_at	Glyma17g33600.1	0	98.25	35.23	AT3G43540.1
GmaAffx.69544.2.S1_at	Glyma17g34220.1	0	100	66.29	AT5G12020.1
Gma.1295.1.S1_at	Glyma17g34920.1	1e-111	100	82.19	AT5G11740.1
Gma.12888.1.A1_s_at	Glyma17g35230.1	6e-62	100	10.08	AT4G33800.1
GmaAffx.4389.2.S1_at	Glyma17g35460.1	0	100	38.67	AT5G01075.1
Gma.5294.1.S1_s_at	Glyma17g35530.1	1e-139	100	32.3	AT5G59845.1
Gma.16811.1.S1_at	Glyma17g35710.1	0	98.89	30.83	AT1G60060.1
Gma.16811.2.A1_s_at	Glyma17g35710.1	1e-151	100	18.35	AT1G60060.1
GmaAffx.40430.1.S1_at	Glyma17g36070.1	0	99.71	18.91	AT3G19270.1
Gma.14414.1.S1_at	Glyma17g36150.1	0	100	20.59	AT1G47380.1
Gma.17663.1.S1_at	Glyma17g36320.1	0	100	46.74	AT5G66815.1
GmaAffx.80720.1.S1_at	Glyma17g37060.1	1e-159	100	22.23	AT5G42800.1
GmaAffx.84790.1.S1_at	Glyma17g37170.1	1e-65	100	100	AT1G75388.1
Gma.15776.1.A1_at	Glyma17g37210.1	1e-179	99.69	30.42	AT1G35180.1
Gma.5470.1.A1_at	Glyma17g37640.1	1e-118	96.64	7.67	AT1G19835.1
GmaAffx.67296.1.S1_at	Glyma17g37710.1	1e-180	98.52	20.55	AT1G75710.1
Gma.18022.1.S1_at	Glyma17g37740.1	0	100	19.91	AT1G75730.1
GmaAffx.52757.1.S1_at	Glyma18g00810.1	0	100	85.41	AT1G24260.2
GmaAffx.7302.2.A1_s_at	Glyma18g01100.1	1e-98	99.46	15.03	AT1G67400.1
GmaAffx.88007.1.A1_at	Glyma18g01780.2	0	99.75	35.27	NO BLASTP HIT (E<10-6)
GmaAffx.36390.1.S1_at	Glyma18g01930.1	1e-164	100	57.4	AT5G10310.1
GmaAffx.54549.1.S1_at	Glyma18g02030.2	0	99.15	23.88	AT4G39900.1
Gma.1160.1.S1_s_at	Glyma18g02800.2	1e-113	96.51	13.12	AT2G40300.1
GmaAffx.81981.1.S1_at	Glyma18g02800.2	1e-166	100	16.9	AT2G40300.1
GmaAffx.47611.1.S1_s_at	Glyma18g02870.1	0	100	45.55	AT5G05500.1
Gma.1007.1.S1_a_at	Glyma18g04450.1	1e-104	98.99	23.94	AT5G37770.1
GmaAffx.30960.1.S1_at	Glyma18g04610.1	1e-128	96.53	19.02	AT5G37660.1
Gma.17978.2.S1_at	Glyma18g05640.1	0	99.75	57.39	AT5G58260.1
GmaAffx.12895.1.A1_at	Glyma18g06150.1	3e-40	100	1.8	AT5G58370.2
Gma.10750.1.S1_at	Glyma18g06870.1	1e-119	96.3	18.03	AT5G58660.1
Gma.8463.1.S1_at	Glyma18g06950.1	0	100	32.56	AT5G05580.1
GmaAffx.80805.1.A1_at	Glyma18g07300.1	0	100	60.44	NO BLASTP HIT (E<10-6)
Gma.2569.1.S1_at	Glyma18g07310.1	0	97.3	48.56	AT3G47070.1
Gma.431.2.S1_at	Glyma18g07550.1	1e-162	99.66	26.92	AT2G29570.1
Gma.3093.1.A1_at	Glyma18g10030.1	0	99.79	30.64	AT5G55280.1
GmaAffx.40203.1.S1_at	Glyma18g12210.1	0	99.74	20.58	AT2G19070.1
Gma.17985.2.S1_at	Glyma18g13840.1	0	99.09	40.91	AT2G19070.1
Gma.17985.1.S1_at	Glyma18g13840.1	0	98.33	31.03	AT2G19070.1
GmaAffx.67572.1.A1_at	Glyma18g16240.1	6e-86	97.22	16.13	AT3G54320.3
Gma.5662.1.S1_at	Glyma18g16710.1	1e-174	97.39	39.07	AT5G39950.1
GmaAffx.38046.1.S1_at	Glyma18g18250.1	1e-119	99.55	38.66	NO BLASTP HIT (E<10-6)
GmaAffx.12832.1.S1_at	Glyma18g18920.1	1e-124	100	12.22	AT1G10550.1
Gma.13475.1.S1_at	Glyma18g19670.1	1e-148	96.6	17.15	AT1G60590.1
Gma.16052.1.S1_at	Glyma18g19730.1	0	96.14	53.14	AT1G10657.2
GmaAffx.40911.1.S1_at	Glyma18g26140.1	0	100	49.26	AT5G48500.1
Gma.13901.1.S1_at	Glyma18g38050.1	0	99.77	36.32	AT5G48850.1
Gma.2058.1.S1_at	Glyma18g43920.1	0	97.88	25.6	AT3G51670.1
Gma.119.2.S1_at	Glyma18g44620.1	0	99.24	35.34	AT3G08740.1
Gma.11420.1.S1_at	Glyma18g44670.1	0	99.76	47.7	AT3G08770.1
Gma.10661.2.S1_at	Glyma18g44680.1	1e-154	100	73.07	AT5G59320.1
GmaAffx.50781.5.S1_at	Glyma18g44840.1	5e-44	100	10.91	AT3G08710.2
GmaAffx.65711.1.S1_at	Glyma18g45000.1	0	98.51	34.11	AT3G08600.1
GmaAffx.11204.1.S1_at	Glyma18g45420.1	1e-130	99.17	13.87	AT3G60900.1
GmaAffx.12711.1.A1_at	Glyma18g45750.1	1e-163	100	12.6	AT3G61130.1
GmaAffx.59377.2.S1_at	Glyma18g46240.1	1e-136	96.03	17.51	AT4G23010.1
Gma.9436.1.S1_at	Glyma18g46690.1	1e-141	100	14.19	AT4G00460.2
GmaAffx.56801.1.A1_at	Glyma18g46840.1	1e-138	96.19	25.53	AT2G45990.3
Gma.15979.2.S1_at	Glyma18g47130.1	0	99.02	30.15	AT3G61490.2
Gma.6690.1.A1_at	Glyma18g47500.1	0	99.56	21	AT1G31800.1
GmaAffx.57642.1.S1_at	Glyma18g48200.1	4e-98	100	19.93	AT3G25480.1
GmaAffx.81472.1.S1_at	Glyma18g48330.1	0	96.39	69.31	AT2G44740.1
Gma.17764.1.S1_at	Glyma18g48530.1	1e-159	100	10.73	AT5G59810.1
Gma.13435.1.A1_at	Glyma18g48980.1	0	99.69	25.53	AT5G33370.1
Gma.13252.1.S1_at	Glyma18g49410.1	0	96	42.24	AT5G37820.1
GmaAffx.67477.3.S1_at	Glyma18g49570.1	0	100	43.78	AT1G69530.2
GmaAffx.90733.1.A1_at	Glyma18g50000.1	1e-108	97.26	12.11	AT5G15490.1
GmaAffx.12928.1.S1_at	Glyma18g50120.1	0	100	35.32	AT5G65360.1
GmaAffx.57797.1.S1_at	Glyma18g51490.1	0	100	34.18	AT5G15900.1
GmaAffx.55352.1.S1_at	Glyma18g51490.1	1e-154	100	25.87	AT5G15900.1
GmaAffx.48719.1.A1_at	Glyma18g51500.1	1e-135	98.81	41.24	AT3G18570.1
GmaAffx.92642.1.S1_at	Glyma18g52110.1	1e-109	100	8.92	AT5G13110.1
GmaAffx.92642.1.S1_s_at	Glyma18g52110.1	0	100	22.16	AT5G13110.1
Gma.8915.1.S1_at	Glyma18g52110.1	1e-158	95.41	14.73	AT5G13110.1
GmaAffx.6593.1.S1_at	Glyma18g52610.1	1e-101	100	7.74	AT3G12580.1
GmaAffx.91231.1.S1_s_at	Glyma18g52860.1	0	99.78	26.65	AT3G55430.1
Gma.4850.2.S1_at	Glyma18g53400.1	0	98.39	36.32	AT1G67080.1
GmaAffx.81346.1.S1_at	Glyma18g53630.1	0	100	20.37	AT5G47900.1
GmaAffx.21596.1.S1_at	Glyma19g01090.2	0	100	22.97	AT5G14450.1
GmaAffx.51769.1.S1_at	Glyma19g02460.1	0	100	23.75	AT3G28760.1
GmaAffx.67459.1.S1_at	Glyma19g03570.1	1e-115	100	22.55	AT3G29370.1
GmaAffx.43208.1.A1_at	Glyma19g03760.1	1e-160	100	16.18	AT5G39090.1
Gma.4161.1.S1_at	Glyma19g05570.1	0	98.31	18.78	AT5G38710.1
Gma.4161.2.S1_at	Glyma19g05570.1	0	99.09	25.1	AT5G38710.1
GmaAffx.87893.1.S1_at	Glyma19g05760.1	0	99.4	33.49	AT5G15900.1
Gma.8020.2.S1_at	Glyma19g05980.1	1e-167	100	17.99	AT3G25780.1
GmaAffx.3255.1.S1_at	Glyma19g06890.1	0	100	32.53	AT5G33370.1
GmaAffx.52941.1.S1_at	Glyma19g07070.1	1e-123	99.56	20.6	AT5G33370.1
GmaAffx.85837.1.S1_at	Glyma19g07080.1	0	100	24.35	AT5G33370.1
Gma.2288.1.A1_at	Glyma19g07080.1	1e-165	96.63	23.01	AT5G33370.1
Gma.9221.1.S1_at	Glyma19g22510.1	5e-163	98.22	28.16	AT5G24090.1
Gma.7219.1.A1_at	Glyma19g24640.2	0	96.93	24.87	AT3G27220.1
Gma.9072.1.S1_at	Glyma19g27930.1	0	100	24.52	AT5G13930.1
GmaAffx.77637.1.S1_at	Glyma19g27930.1	0	100	28.63	AT5G13930.1
Gma.16139.1.S1_at	Glyma19g28950.1	2e-79	100	82.78	AT5G56540.1
GmaAffx.39260.1.S1_at	Glyma19g32800.1	0	97.47	28.85	AT2G42200.1
Gma.5496.1.S1_at	Glyma19g35520.1	3e-83	100	22.83	AT4G29030.1
Gma.5496.1.S1_s_at	Glyma19g35520.1	1e-156	96.18	46.24	AT4G29030.1
Gma.15735.1.A1_at	Glyma19g35530.1	1e-136	100	34.08	AT4G29030.1
GmaAffx.84149.1.A1_at	Glyma19g37680.2	1e-168	100	13.11	AT5G03670.1
Gma.12637.1.S1_at	Glyma19g37950.1	1e-151	100	28.39	AT3G52740.1
GmaAffx.80896.1.S1_at	Glyma19g38940.1	0	99.71	39.15	AT3G11690.1
GmaAffx.29978.1.S1_at	Glyma19g38970.1	0	99.7	12.87	AT5G06530.1
GmaAffx.85299.1.S1_at	Glyma19g39030.1	1e-176	97.35	29.1	AT5G06570.2
Gma.3986.1.S1_at	Glyma19g39540.1	7e-86	96.32	10.58	AT1G03010.1
GmaAffx.88672.1.A1_at	Glyma19g39890.1	1e-125	100	17.13	AT4G02405.1
Gma.13864.1.A1_at	Glyma19g40250.1	6e-55	100	11.36	AT5G49330.1
GmaAffx.43119.1.A1_at	Glyma19g40310.1	1e-148	100	21.93	AT4G02090.1
GmaAffx.58409.1.A1_at	Glyma19g41090.1	1e-180	97.66	21.36	AT5G66460.1
Gma.2292.2.S1_at	Glyma19g43400.1	0	99.6	29.13	AT5G28840.1
Gma.14033.2.S1_at	Glyma19g43530.1	1e-161	99.66	29.82	AT3G04620.1
Gma.14033.1.A1_at	Glyma19g43530.1	2e-57	99.14	11.89	AT3G04620.1
Gma.9185.1.S1_at	Glyma19g43920.1	0	100	21.75	AT3G04290.1
Gma.11467.1.S1_at	Glyma19g43930.1	0	99.75	28.38	AT5G33370.1
GmaAffx.18351.1.S1_at	Glyma19g43980.1	0	97.86	27.45	AT3G07360.1
GmaAffx.4080.1.S1_at	Glyma19g44180.1	1e-166	99.33	58.82	NO BLASTP HIT (E<10-6)
GmaAffx.15156.1.S1_at	Glyma20g00840.1	6e-69	96.58	6.3	AT2G02070.1
GmaAffx.40916.3.S1_at	Glyma20g00840.1	5e-163	100	11.26	AT2G02070.1
GmaAffx.14943.1.S1_at	Glyma20g00850.1	1e-141	100	11.22	AT2G02070.1
GmaAffx.27255.1.S1_at	Glyma20g00850.1	0	99.81	23.61	AT2G02070.1
GmaAffx.36998.1.S1_s_at	Glyma20g01040.1	1e-83	100	12.42	AT1G47740.2
Gma.2655.3.S1_at	Glyma20g01040.1	0	98.75	38.14	AT1G47740.2
Gma.7766.1.S1_at	Glyma20g01930.1	1e-96	97.41	23.86	AT5G12020.1
GmaAffx.51983.1.S1_at	Glyma20g02180.1	1e-164	100	88.22	AT2G01505.1
Gma.13775.1.A1_at	Glyma20g08830.1	9e-74	100	8.53	AT2G19070.1
Gma.517.1.A1_at	Glyma20g16490.1	2e-57	100	13.1	AT1G64640.1
Gma.15511.1.S1_at	Glyma20g20630.1	2e-84	98.2	17.52	AT4G13540.1
Gma.14873.1.S1_at	Glyma20g21230.1	0	100	50.48	AT5G59970.1
GmaAffx.4935.1.S1_at	Glyma20g22210.1	1e-108	95.34	11.58	AT5G26670.1
GmaAffx.70490.1.A1_at	Glyma20g22840.1	1e-148	96.63	49.17	AT5G26790.1
GmaAffx.87316.2.S1_at	Glyma20g23100.1	0	100	25.83	AT2G39470.1
GmaAffx.87316.1.S1_at	Glyma20g23100.1	0	99.29	32.61	AT2G39470.1
GmaAffx.65837.1.A1_at	Glyma20g23290.1	9e-97	96.51	14.68	AT2G31840.1
GmaAffx.88676.1.A1_at	Glyma20g23370.1	0	95.35	40.66	AT5G23420.1
Gma.15947.1.S1_at	Glyma20g23370.1	1e-175	99.37	31.41	AT5G23420.1
GmaAffx.67191.1.S1_at	Glyma20g24870.1	1e-157	100	47.86	NO BLASTP HIT (E<10-6)
Gma.6798.1.S1_at	Glyma20g25360.2	3e-74	100	4.89	AT1G68410.2
Gma.13544.1.S1_at	Glyma20g26290.1	0	97.55	24.38	AT4G34160.1
Gma.16761.1.A1_at	Glyma20g26650.1	0	98.23	15.73	AT4G34260.1
Gma.917.1.S1_at	Glyma20g26730.1	0	100	72.4	AT2G14900.1
GmaAffx.86667.1.S1_at	Glyma20g26790.1	0	99.42	48.86	AT3G19550.1
GmaAffx.85211.1.S1_at	Glyma20g28410.1	1e-175	96.84	16.92	AT3G04910.2
Gma.1555.1.S1_a_at	Glyma20g28890.1	0	100	50.23	AT3G22840.1
GmaAffx.28861.1.S1_at	Glyma20g29100.1	0	99.72	16.08	AT5G51750.1
GmaAffx.60451.1.S1_at	Glyma20g29940.1	1e-176	100	70.91	NO BLASTP HIT (E<10-6)
Gma.10447.1.S1_at	Glyma20g30140.1	1e-173	95.48	18.9	AT4G25640.1
Gma.4759.1.A1_at	Glyma20g30160.1	0	100	50.8	NO BLASTP HIT (E<10-6)
Gma.1614.2.S1_at	Glyma20g31270.1	0	99.61	26.51	AT5G48100.1
Gma.1614.1.S1_at	Glyma20g31270.1	0	100	16.38	AT5G48100.1
Gma.1653.1.A1_at	Glyma20g32050.1	0	97.44	28.4	AT3G54810.1
GmaAffx.72367.1.S1_at	Glyma20g32050.1	0	96.01	24.83	AT3G54810.1
GmaAffx.49486.1.A1_at	Glyma20g32610.1	1e-174	100	19.88	AT3G25670.1
GmaAffx.51659.1.A1_at	Glyma20g32820.1	0	99.22	24.94	AT3G20930.1
Gma.13640.1.A1_at	Glyma20g32990.1	1e-162	96.31	18.92	AT5G03760.1
Gma.4628.2.S1_at	Glyma20g33090.1	0	98.98	25.82	AT2G45580.1
Gma.2337.3.A1_at	Glyma20g33810.1	1e-105	100	11.41	AT5G54010.1
GmaAffx.74884.1.A1_at	Glyma20g34320.1	1e-135	98.51	22.17	AT2G33400.1
GmaAffx.67992.1.S1_at	Glyma20g36640.1	1e-136	96.36	22.58	AT5G28150.1
Gma.13051.1.S1_at	Glyma20g36650.1	1e-168	98.71	20.09	AT5G56750.1
Gene_ID	Matching.Soybean.Gene.3.	BLASTN.Glyma1.E.value.4.	BLASTN.Glyma1.Percent.Identity.5.	BLASTN.Glyma1.Percent.Overlap.6.	Best.Arabidopsis.TAIR8.Sequence.Match.7.
GmaAffx.49798.1.S1_at	No Soybean Match Identified, E<10E-30, Perecent ID>95%	NA	NA	NA	AT1G07420.1
GmaAffx.15940.1.S1_at	No Soybean Match Identified, E<10E-30, Perecent ID>95%	NA	NA	NA	AT1G12240.1
Gma.8020.2.S1_a_at	No Soybean Match Identified, E<10E-30, Perecent ID>95%	NA	NA	NA	AT1G13280.1
GmaAffx.93002.1.S1_at	No Soybean Match Identified, E<10E-30, Perecent ID>95%	NA	NA	NA	AT1G16170.1
GmaAffx.29956.1.S1_at	No Soybean Match Identified, E<10E-30, Perecent ID>95%	NA	NA	NA	AT1G17100.1
Gma.11944.1.S1_at	No Soybean Match Identified, E<10E-30, Perecent ID>95%	NA	NA	NA	AT1G19250.1
GmaAffx.9530.1.S1_at	No Soybean Match Identified, E<10E-30, Perecent ID>95%	NA	NA	NA	AT1G19980.1
GmaAffx.78508.1.S1_at	No Soybean Match Identified, E<10E-30, Perecent ID>95%	NA	NA	NA	AT1G50450.1
GmaAffx.2941.1.S1_x_at	No Soybean Match Identified, E<10E-30, Perecent ID>95%	NA	NA	NA	AT1G53520.1
GmaAffx.2941.1.S1_at	No Soybean Match Identified, E<10E-30, Perecent ID>95%	NA	NA	NA	AT1G53520.1
Gma.8039.1.A1_s_at	No Soybean Match Identified, E<10E-30, Perecent ID>95%	NA	NA	NA	AT1G60060.1
GmaAffx.45128.1.S1_at	No Soybean Match Identified, E<10E-30, Perecent ID>95%	NA	NA	NA	AT1G69530.4
GmaAffx.62423.1.S1_at	No Soybean Match Identified, E<10E-30, Perecent ID>95%	NA	NA	NA	AT2G02410.1
GmaAffx.80346.1.S1_at	No Soybean Match Identified, E<10E-30, Perecent ID>95%	NA	NA	NA	AT2G29630.1
GmaAffx.93019.1.S1_at	No Soybean Match Identified, E<10E-30, Perecent ID>95%	NA	NA	NA	AT2G30200.2
GmaAffx.89049.1.S1_at	No Soybean Match Identified, E<10E-30, Perecent ID>95%	NA	NA	NA	AT2G38750.1
Gma.1160.1.S1_at	No Soybean Match Identified, E<10E-30, Perecent ID>95%	NA	NA	NA	AT2G40300.1
GmaAffx.33201.1.S1_at	No Soybean Match Identified, E<10E-30, Perecent ID>95%	NA	NA	NA	AT2G45080.1
Gma.119.1.A1_at	No Soybean Match Identified, E<10E-30, Perecent ID>95%	NA	NA	NA	AT3G08740.1
Gma.8077.1.S1_at	No Soybean Match Identified, E<10E-30, Perecent ID>95%	NA	NA	NA	AT3G23730.1
Gma.12365.1.S1_at	No Soybean Match Identified, E<10E-30, Perecent ID>95%	NA	NA	NA	AT3G46230.1
Gma.16361.1.S1_at	No Soybean Match Identified, E<10E-30, Perecent ID>95%	NA	NA	NA	AT3G46940.1
Gma.6218.1.S1_a_at	No Soybean Match Identified, E<10E-30, Perecent ID>95%	NA	NA	NA	AT3G56010.1
Gma.17326.1.A1_at	No Soybean Match Identified, E<10E-30, Perecent ID>95%	NA	NA	NA	AT4G00370.1
Gma.406.3.S1_at	No Soybean Match Identified, E<10E-30, Perecent ID>95%	NA	NA	NA	AT4G01850.2
GmaAffx.33851.1.S1_s_at	No Soybean Match Identified, E<10E-30, Perecent ID>95%	NA	NA	NA	AT4G20260.3
GmaAffx.7401.1.A1_at	No Soybean Match Identified, E<10E-30, Perecent ID>95%	NA	NA	NA	AT4G20940.1
Gma.10683.2.S1_at	No Soybean Match Identified, E<10E-30, Perecent ID>95%	NA	NA	NA	AT4G34260.1
GmaAffx.59879.1.S1_at	No Soybean Match Identified, E<10E-30, Perecent ID>95%	NA	NA	NA	AT4G36010.2
Gma.13085.2.S1_a_at	No Soybean Match Identified, E<10E-30, Perecent ID>95%	NA	NA	NA	AT4G40010.1
GmaAffx.56767.1.A1_at	No Soybean Match Identified, E<10E-30, Perecent ID>95%	NA	NA	NA	AT5G06270.1
Gma.1379.3.S1_at	No Soybean Match Identified, E<10E-30, Perecent ID>95%	NA	NA	NA	AT5G14920.1
GmaAffx.70350.1.S1_at	No Soybean Match Identified, E<10E-30, Perecent ID>95%	NA	NA	NA	AT5G23310.1
GmaAffx.23416.1.S1_at	No Soybean Match Identified, E<10E-30, Perecent ID>95%	NA	NA	NA	AT5G27390.1
GmaAffx.84607.2.S1_at	No Soybean Match Identified, E<10E-30, Perecent ID>95%	NA	NA	NA	AT5G51550.1
Gma.4274.1.S1_at	No Soybean Match Identified, E<10E-30, Perecent ID>95%	NA	NA	NA	AT5G54380.1
Gma.7178.1.S1_at	No Soybean Match Identified, E<10E-30, Perecent ID>95%	NA	NA	NA	AT5G55400.1
GmaAffx.88725.1.A1_at	No Soybean Match Identified, E<10E-30, Perecent ID>95%	NA	NA	NA	AT5G56670.1
Gma.5294.1.S1_at	No Soybean Match Identified, E<10E-30, Perecent ID>95%	NA	NA	NA	AT5G59845.1
Gma.11070.2.S1_s_at	No Soybean Match Identified, E<10E-30, Perecent ID>95%	NA	NA	NA	AT5G59970.1
Gma.9164.1.S1_at	No Soybean Match Identified, E<10E-30, Perecent ID>95%	NA	NA	NA	AT5G59970.1
Gma.11070.1.A1_at	No Soybean Match Identified, E<10E-30, Perecent ID>95%	NA	NA	NA	AT5G59970.1
Gma.5215.1.S1_at	No Soybean Match Identified, E<10E-30, Perecent ID>95%	NA	NA	NA	AT5G62100.2
GmaAffx.70703.1.S1_at	No Soybean Match Identified, E<10E-30, Perecent ID>95%	NA	NA	NA	AT5G65270.1
Gma.3795.1.S1_at	No Soybean Match Identified, E<10E-30, Perecent ID>95%	NA	NA	NA	AT5G66460.1
GmaAffx.46246.1.S1_at	No Soybean Match Identified, E<10E-30, Perecent ID>95%	NA	NA	NA	ATCG00480.1
GmaAffx.14048.2.S1_at	No Soybean Match Identified, E<10E-30, Perecent ID>95%	NA	NA	NA	ATCG00730.1
GmaAffx.91059.1.S1_at	No Soybean Match Identified, E<10E-30, Perecent ID>95%	NA	NA	NA	ATCG01050.1
Gma.12664.1.A1_at	No Soybean Match Identified, E<10E-30, Perecent ID>95%	NA	NA	NA	NO BLASTX HIT (E<10-6)
Gma.656.1.S1_at	No Soybean Match Identified, E<10E-30, Perecent ID>95%	NA	NA	NA	NO BLASTX HIT (E<10-6)
GmaAffx.4128.1.S1_at	No Soybean Match Identified, E<10E-30, Perecent ID>95%	NA	NA	NA	NO BLASTX HIT (E<10-6)
Gma.7180.1.S1_at	No Soybean Match Identified, E<10E-30, Perecent ID>95%	NA	NA	NA	NO BLASTX HIT (E<10-6)
Gma.13630.1.A1_at	No Soybean Match Identified, E<10E-30, Perecent ID>95%	NA	NA	NA	NO BLASTX HIT (E<10-6)
GmaAffx.66544.1.S1_at	No Soybean Match Identified, E<10E-30, Perecent ID>95%	NA	NA	NA	NO BLASTX HIT (E<10-6)
GmaAffx.55657.1.S1_at	No Soybean Match Identified, E<10E-30, Perecent ID>95%	NA	NA	NA	NO BLASTX HIT (E<10-6)
GmaAffx.83132.1.S1_at	No Soybean Match Identified, E<10E-30, Perecent ID>95%	NA	NA	NA	NO BLASTX HIT (E<10-6)
Gma.499.1.S1_at	No Soybean Match Identified, E<10E-30, Perecent ID>95%	NA	NA	NA	NO BLASTX HIT (E<10-6)
GmaAffx.50026.1.S1_at	No Soybean Match Identified, E<10E-30, Perecent ID>95%	NA	NA	NA	NO BLASTX HIT (E<10-6)
GmaAffx.82531.1.S1_at	No Soybean Match Identified, E<10E-30, Perecent ID>95%	NA	NA	NA	NO BLASTX HIT (E<10-6)
Gma.3005.1.S1_at	No Soybean Match Identified, E<10E-30, Perecent ID>95%	NA	NA	NA	NO BLASTX HIT (E<10-6)
GmaAffx.79541.1.S1_at	No Soybean Match Identified, E<10E-30, Perecent ID>95%	NA	NA	NA	NO BLASTX HIT (E<10-6)
GmaAffx.90122.1.S1_at	No Soybean Match Identified, E<10E-30, Perecent ID>95%	NA	NA	NA	NO BLASTX HIT (E<10-6)
GmaAffx.3851.2.S1_at	No Soybean Match Identified, E<10E-30, Perecent ID>95%	NA	NA	NA	NO BLASTX HIT (E<10-6)
GmaAffx.24977.1.S1_s_at	No Soybean Match Identified, E<10E-30, Perecent ID>95%	NA	NA	NA	NO BLASTX HIT (E<10-6)
GmaAffx.1307.1.S1_at	No Soybean Match Identified, E<10E-30, Perecent ID>95%	NA	NA	NA	NO BLASTX HIT (E<10-6)
Gma.14190.1.A1_at	No Soybean Match Identified, E<10E-30, Perecent ID>95%	NA	NA	NA	NO BLASTX HIT (E<10-6)
GmaAffx.31013.1.A1_at	No Soybean Match Identified, E<10E-30, Perecent ID>95%	NA	NA	NA	NO BLASTX HIT (E<10-6)
GmaAffx.48416.1.S1_at	No Soybean Match Identified, E<10E-30, Perecent ID>95%	NA	NA	NA	NO BLASTX HIT (E<10-6)
GmaAffx.92747.1.S1_s_at	No Soybean Match Identified, E<10E-30, Perecent ID>95%	NA	NA	NA	NO BLASTX HIT (E<10-6)
GmaAffx.25006.1.A1_at	No Soybean Match Identified, E<10E-30, Perecent ID>95%	NA	NA	NA	NO BLASTX HIT (E<10-6)
GmaAffx.65892.1.A1_at	No Soybean Match Identified, E<10E-30, Perecent ID>95%	NA	NA	NA	NO BLASTX HIT (E<10-6)
GmaAffx.69001.1.S1_at	No Soybean Match Identified, E<10E-30, Perecent ID>95%	NA	NA	NA	NO BLASTX HIT (E<10-6)
Gma.16190.1.S1_at	No Soybean Match Identified, E<10E-30, Perecent ID>95%	NA	NA	NA	NO BLASTX HIT (E<10-6)
GmaAffx.22446.1.S1_at	No Soybean Match Identified, E<10E-30, Perecent ID>95%	NA	NA	NA	NO BLASTX HIT (E<10-6)
GmaAffx.86863.1.A1_at	No Soybean Match Identified, E<10E-30, Perecent ID>95%	NA	NA	NA	NO BLASTX HIT (E<10-6)
GmaAffx.74460.1.A1_at	No Soybean Match Identified, E<10E-30, Perecent ID>95%	NA	NA	NA	NO BLASTX HIT (E<10-6)
GmaAffx.55739.1.S1_at	No Soybean Match Identified, E<10E-30, Perecent ID>95%	NA	NA	NA	NO BLASTX HIT (E<10-6)
Gma.8247.1.S1_s_at	No Soybean Match Identified, E<10E-30, Perecent ID>95%	NA	NA	NA	NO BLASTX HIT (E<10-6)
GmaAffx.88610.1.A1_at	No Soybean Match Identified, E<10E-30, Perecent ID>95%	NA	NA	NA	NO BLASTX HIT (E<10-6)
GmaAffx.79526.1.A1_at	No Soybean Match Identified, E<10E-30, Perecent ID>95%	NA	NA	NA	NO BLASTX HIT (E<10-6)
Gma.14267.1.S1_at	No Soybean Match Identified, E<10E-30, Perecent ID>95%	NA	NA	NA	NO BLASTX HIT (E<10-6)
Gma.14101.1.A1_at	No Soybean Match Identified, E<10E-30, Perecent ID>95%	NA	NA	NA	NO BLASTX HIT (E<10-6)
GmaAffx.57799.1.S1_at	No Soybean Match Identified, E<10E-30, Perecent ID>95%	NA	NA	NA	NO BLASTX HIT (E<10-6)
Gma.13962.1.A1_at	No Soybean Match Identified, E<10E-30, Perecent ID>95%	NA	NA	NA	NO BLASTX HIT (E<10-6)
GmaAffx.29586.1.A1_at	No Soybean Match Identified, E<10E-30, Perecent ID>95%	NA	NA	NA	NO BLASTX HIT (E<10-6)
Gma.4048.1.S1_at	No Soybean Match Identified, E<10E-30, Perecent ID>95%	NA	NA	NA	NO BLASTX HIT (E<10-6)
GmaAffx.3021.1.A1_at	No Soybean Match Identified, E<10E-30, Perecent ID>95%	NA	NA	NA	NO BLASTX HIT (E<10-6)
GmaAffx.16106.1.S1_at	No Soybean Match Identified, E<10E-30, Perecent ID>95%	NA	NA	NA	NO BLASTX HIT (E<10-6)
GmaAffx.50677.1.S1_s_at	No Soybean Match Identified, E<10E-30, Perecent ID>95%	NA	NA	NA	NO BLASTX HIT (E<10-6)
GmaAffx.2061.1.S1_at	No Soybean Match Identified, E<10E-30, Perecent ID>95%	NA	NA	NA	NO BLASTX HIT (E<10-6)
Gma.10113.1.S1_at	No Soybean Match Identified, E<10E-30, Perecent ID>95%	NA	NA	NA	NO BLASTX HIT (E<10-6)
Gma.3466.1.S1_at	No Soybean Match Identified, E<10E-30, Perecent ID>95%	NA	NA	NA	NO BLASTX HIT (E<10-6)
