# Supplementary material for: An epigenetic breeding system in soybean for increased yield and stability
Source: Plant Biotechnol J. 2018 May 7;16(11):1836–47. doi: 10.1111/pbi.12919 (PMC6181216; doi:10.1111/pbi.12919)
Supplement: Supplementary file 11 — Table S2 Significant GO term enrichment from DEGs in mild and severe soybean MSH1‐RNAi. [file PBI-16-1836-s007.xls]

## Sheet: Severe MSH1-DR
Table S2: Significant GO term enrichment from DEGs in mild and severe soybean MSH1-RNAi. GO terms (p-value < 0.05) were obtained from AgriGO.
GO term	Ontology	Description	Number in input list	Number in BG/Ref	p-value	FDR
GO:0006952	P	defense response	256	3271	1.5e-30	1.1e-26
GO:0050896	P	response to stimulus	837	16989	4.7e-28	1.7e-24
GO:0009698	P	phenylpropanoid metabolic process	120	1023	1.6e-27	3.2e-24
GO:0006950	P	response to stress	575	10512	1.7e-27	3.2e-24
GO:0019748	P	secondary metabolic process	171	1963	5.2e-25	7.7e-22
GO:0009699	P	phenylpropanoid biosynthetic process	98	793	3.5e-24	3.9e-21
GO:0010876	P	lipid localization	29	42	3.7e-24	3.9e-21
GO:0009607	P	response to biotic stimulus	261	3830	6.4e-23	5.9e-20
GO:0006575	P	cellular amino acid derivative metabolic process	140	1544	4.6e-22	3.8e-19
GO:0019438	P	aromatic compound biosynthetic process	110	1056	1.2e-21	8.9e-19
GO:0042398	P	cellular amino acid derivative biosynthetic process	110	1062	1.8e-21	1.2e-18
GO:0009813	P	flavonoid biosynthetic process	70	475	2.3e-21	1.4e-18
GO:0042221	P	response to chemical stimulus	477	8962	5.4e-20	3.1e-17
GO:0009812	P	flavonoid metabolic process	71	531	1.5e-19	8e-17
GO:0051707	P	response to other organism	237	3591	3.2e-19	1.6e-16
GO:0006725	P	cellular aromatic compound metabolic process	148	1886	5.7e-18	2.6e-15
GO:0009055	F	electron carrier activity	139	1755	3e-17	6.5e-14
GO:0006979	P	response to oxidative stress	130	1654	5.8e-16	2.5e-13
GO:0010033	P	response to organic substance	339	6152	6.5e-16	2.7e-13
GO:0051704	P	multi-organism process	263	4568	2.2e-14	8.6e-12
GO:0010035	P	response to inorganic substance	89	992	3.2e-14	1.2e-11
GO:0009620	P	response to fungus	95	1120	9.4e-14	3.3e-11
GO:0009751	P	response to salicylic acid stimulus	90	1063	4.6e-13	1.5e-10
GO:0005506	F	iron ion binding	133	1859	1.8e-13	2e-10
GO:0042742	P	defense response to bacterium	80	899	9.3e-13	3e-10
GO:0009719	P	response to endogenous stimulus	283	5235	2e-12	6.2e-10
GO:0006519	P	cellular amino acid and derivative metabolic process	181	3012	1.5e-11	4.5e-09
GO:0009617	P	response to bacterium	94	1224	2.2e-11	6.1e-09
GO:0006955	P	immune response	121	1766	3.1e-11	8.3e-09
GO:0009808	P	lignin metabolic process	38	282	3.1e-11	8.3e-09
GO:0016491	F	oxidoreductase activity	272	5066	1.2e-11	8.4e-09
GO:0009753	P	response to jasmonic acid stimulus	87	1106	4e-11	1e-08
GO:0005576	C	extracellular region	119	1695	1.1e-11	1e-08
GO:0030312	C	external encapsulating structure	125	1844	2.8e-11	1.3e-08
GO:0050832	P	defense response to fungus	68	775	8.2e-11	2e-08
GO:0045087	P	innate immune response	107	1515	8.9e-11	2.1e-08
GO:0031347	P	regulation of defense response	52	513	1.4e-10	3.2e-08
GO:0005618	C	cell wall	119	1763	1.1e-10	3.3e-08
GO:0020037	F	heme binding	84	1072	1e-10	5.5e-08
GO:0002376	P	immune system process	125	1955	8.3e-10	1.9e-07
GO:0046906	F	tetrapyrrole binding	85	1139	7.1e-10	3.1e-07
GO:0080134	P	regulation of response to stress	53	592	5.1e-09	1.1e-06
GO:0009505	C	plant-type cell wall	101	1538	1e-08	2.4e-06
GO:0048046	C	apoplast	43	440	1.4e-08	2.6e-06
GO:0009725	P	response to hormone stimulus	247	4878	1.8e-08	3.7e-06
GO:0070887	P	cellular response to chemical stimulus	161	2902	3.7e-08	7.6e-06
GO:0016684	F	oxidoreductase activity, acting on peroxide as acceptor	45	492	4e-08	1.1e-05
GO:0016209	F	antioxidant activity	48	540	3.2e-08	1.1e-05
GO:0004601	F	peroxidase activity	45	492	4e-08	1.1e-05
GO:0009867	P	jasmonic acid mediated signaling pathway	37	367	6.8e-08	1.3e-05
GO:0009628	P	response to abiotic stimulus	320	6757	6.7e-08	1.3e-05
GO:0000302	P	response to reactive oxygen species	51	611	7.7e-08	1.5e-05
GO:0009611	P	response to wounding	59	764	9.5e-08	1.7e-05
GO:0009682	P	induced systemic resistance	22	153	1.5e-07	2.7e-05
GO:0005507	F	copper ion binding	41	443	1.2e-07	2.8e-05
GO:0009809	P	lignin biosynthetic process	24	190	3.7e-07	6.4e-05
GO:0009864	P	induced systemic resistance, jasmonic acid mediated signaling pathway	20	136	4e-07	6.8e-05
GO:0046148	P	pigment biosynthetic process	44	529	6.4e-07	0.00011
GO:0006032	P	chitin catabolic process	13	58	7.3e-07	0.00012
GO:0006022	P	aminoglycan metabolic process	17	105	8.9e-07	0.00014
GO:0048583	P	regulation of response to stimulus	76	1166	8.8e-07	0.00014
GO:0006026	P	aminoglycan catabolic process	13	60	1e-06	0.00015
GO:0005509	F	calcium ion binding	81	1265	7.5e-07	0.00016
GO:0009814	P	defense response, incompatible interaction	54	731	1.2e-06	0.00017
GO:0004091	F	carboxylesterase activity	65	955	1.4e-06	0.00025
GO:0016762	F	xyloglucan:xyloglucosyl transferase activity	16	96	1.3e-06	0.00025
GO:0004568	F	chitinase activity	12	53	1.8e-06	0.00029
GO:0006030	P	chitin metabolic process	13	66	2.6e-06	0.00038
GO:0034614	P	cellular response to reactive oxygen species	13	67	3e-06	0.00043
GO:0009723	P	response to ethylene stimulus	71	1105	3.2e-06	0.00044
GO:0034599	P	cellular response to oxidative stress	14	79	3.2e-06	0.00044
GO:0006800	P	oxygen and reactive oxygen species metabolic process	29	299	3.4e-06	0.00047
GO:0008171	F	O-methyltransferase activity	18	131	3.5e-06	0.00055
GO:0004553	F	hydrolase activity, hydrolyzing O-glycosyl compounds	82	1346	3.8e-06	0.00055
GO:0009816	P	defense response to bacterium, incompatible interaction	28	286	4.3e-06	0.00057
GO:0006629	P	lipid metabolic process	159	3120	5.2e-06	0.00069
GO:0009737	P	response to abscisic acid stimulus	109	1959	5.5e-06	0.0007
GO:0010176	F	homogentisate phytyltransferase activity	8	22	5.3e-06	0.00071
GO:0006805	P	xenobiotic metabolic process	13	72	5.9e-06	0.00075
GO:0033559	P	unsaturated fatty acid metabolic process	11	50	6e-06	0.00075
GO:0048610	P	reproductive cellular process	14	85	6.8e-06	0.00083
GO:0009410	P	response to xenobiotic stimulus	13	74	7.7e-06	0.00093
GO:0031225	C	anchored to membrane	52	737	6.1e-06	0.00094
GO:0060249	P	anatomical structure homeostasis	8	24	9e-06	0.0011
GO:0042440	P	pigment metabolic process	46	633	1e-05	0.0012
GO:0016765	F	transferase activity, transferring alkyl or aryl (other than methyl) groups	35	425	1e-05	0.0012
GO:0030528	F	transcription regulator activity	275	6026	1e-05	0.0012
GO:0010354	F	homogentisate prenyltransferase activity	8	25	1.1e-05	0.0013
GO:0001740	C	Barr body	8	25	1.1e-05	0.0014
GO:0042406	C	extrinsic to endoplasmic reticulum membrane	10	44	1.2e-05	0.0014
GO:0050776	P	regulation of immune response	32	375	1.3e-05	0.0015
GO:0009266	P	response to temperature stimulus	134	2582	1.3e-05	0.0015
GO:0045088	P	regulation of innate immune response	28	307	1.4e-05	0.0016
GO:0070301	P	cellular response to hydrogen peroxide	12	67	1.4e-05	0.0016
GO:0042744	P	hydrogen peroxide catabolic process	12	67	1.4e-05	0.0016
GO:0003700	F	transcription factor activity	210	4428	1.5e-05	0.0016
GO:0009886	P	post-embryonic morphogenesis	33	399	1.7e-05	0.0018
GO:0045089	P	positive regulation of innate immune response	26	276	1.7e-05	0.0018
GO:0002218	P	activation of innate immune response	26	276	1.7e-05	0.0018
GO:0042542	P	response to hydrogen peroxide	37	480	2.3e-05	0.0023
GO:0051716	P	cellular response to stimulus	214	4566	2.4e-05	0.0024
GO:0009627	P	systemic acquired resistance	25	265	2.4e-05	0.0024
GO:0010252	P	auxin homeostasis	15	111	2.7e-05	0.0025
GO:0009642	P	response to light intensity	37	483	2.6e-05	0.0025
GO:0002213	P	defense response to insect	9	38	2.5e-05	0.0025
GO:0031349	P	positive regulation of defense response	26	284	2.7e-05	0.0025
GO:0009605	P	response to external stimulus	123	2368	2.8e-05	0.0026
GO:0008061	F	chitin binding	7	20	2.5e-05	0.0026
GO:0016798	F	hydrolase activity, acting on glycosyl bonds	84	1471	2.7e-05	0.0027
GO:0016758	F	transferase activity, transferring hexosyl groups	75	1280	3.3e-05	0.0031
GO:0047205	F	quinate O-hydroxycinnamoyltransferase activity	9	40	3.6e-05	0.0031
GO:0047172	F	shikimate O-hydroxycinnamoyltransferase activity	9	40	3.6e-05	0.0031
GO:0009416	P	response to light stimulus	134	2643	3.6e-05	0.0033
GO:0010117	P	photoprotection	6	14	4e-05	0.0035
GO:0090030	P	regulation of steroid hormone biosynthetic process	6	14	4e-05	0.0035
GO:0009625	P	response to insect	14	101	3.8e-05	0.0035
GO:0010422	P	regulation of brassinosteroid biosynthetic process	6	14	4e-05	0.0035
GO:0000805	C	X chromosome	8	30	3.5e-05	0.0036
GO:0009915	P	phloem loading	9	41	4.3e-05	0.0037
GO:0051607	P	defense response to virus	20	192	4.3e-05	0.0037
GO:0019825	F	oxygen binding	35	459	4.5e-05	0.0038
GO:0006636	P	unsaturated fatty acid biosynthetic process	9	42	5e-05	0.0042
GO:0002253	P	activation of immune response	26	298	5.6e-05	0.0047
GO:0009408	P	response to heat	55	870	5.8e-05	0.0048
GO:0050778	P	positive regulation of immune response	26	299	5.9e-05	0.0048
GO:0016705	F	oxidoreductase activity, acting on paired donors, with incorporation or reduction of molecular oxygen	46	685	6.1e-05	0.0049
GO:0009615	P	response to virus	28	336	6.3e-05	0.005
GO:0016682	F	oxidoreductase activity, acting on diphenols and related substances as donors, oxygen as acceptor	14	108	7.4e-05	0.0057
GO:0009963	P	positive regulation of flavonoid biosynthetic process	10	56	7.5e-05	0.006
GO:0002682	P	regulation of immune system process	32	415	7.7e-05	0.0061
GO:0016563	F	transcription activator activity	59	969	8.4e-05	0.0062
GO:0006869	P	lipid transport	29	360	8.1e-05	0.0064
GO:0010189	P	vitamin E biosynthetic process	10	57	8.6e-05	0.0066
GO:0042360	P	vitamin E metabolic process	10	57	8.6e-05	0.0066
GO:0009314	P	response to radiation	134	2699	8.8e-05	0.0066
GO:0045548	F	phenylalanine ammonia-lyase activity	5	10	0.0001	0.0071
GO:0046527	F	glucosyltransferase activity	34	460	0.0001	0.0071
GO:0006633	P	fatty acid biosynthetic process	45	679	9.7e-05	0.0073
GO:0009827	P	plant-type cell wall modification	17	158	0.00011	0.0081
GO:0043090	P	amino acid import	10	59	0.00011	0.0081
GO:0031408	P	oxylipin biosynthetic process	18	175	0.00012	0.0081
GO:0031407	P	oxylipin metabolic process	18	175	0.00012	0.0081
GO:0051554	P	flavonol metabolic process	13	99	0.00012	0.0081
GO:0051555	P	flavonol biosynthetic process	13	99	0.00012	0.0081
GO:0051552	P	flavone metabolic process	13	99	0.00012	0.0081
GO:0051553	P	flavone biosynthetic process	13	99	0.00012	0.0081
GO:0045552	F	dihydrokaempferol 4-reductase activity	6	18	0.00012	0.0082
GO:0042743	P	hydrogen peroxide metabolic process	15	130	0.00014	0.0093
GO:0050737	F	O-hydroxycinnamoyltransferase activity	9	49	0.00014	0.0093
GO:0009807	P	lignan biosynthetic process	10	61	0.00014	0.0095
GO:0009806	P	lignan metabolic process	10	61	0.00014	0.0095
GO:0034641	P	cellular nitrogen compound metabolic process	98	1875	0.00015	0.0097
GO:0016210	F	naringenin-chalcone synthase activity	6	19	0.00016	0.0099
GO:0016131	P	brassinosteroid metabolic process	15	132	0.00016	0.01
GO:0050734	F	hydroxycinnamoyltransferase activity	9	50	0.00016	0.01
GO:0002684	P	positive regulation of immune system process	26	321	0.00017	0.011
GO:0009646	P	response to absence of light	12	89	0.00017	0.011
GO:0005516	F	calmodulin binding	46	723	0.0002	0.012
GO:0047209	F	coniferyl-alcohol glucosyltransferase activity	8	40	0.0002	0.012
GO:0009664	P	plant-type cell wall organization	23	270	0.0002	0.013
GO:0004364	F	glutathione transferase activity	15	137	0.00023	0.013
GO:0035251	F	UDP-glucosyltransferase activity	30	403	0.00022	0.013
GO:0016298	F	lipase activity	34	485	0.00025	0.014
GO:0010149	P	senescence	25	314	0.00029	0.018
GO:0009873	P	ethylene mediated signaling pathway	27	351	0.00028	0.018
GO:0004713	F	protein tyrosine kinase activity	135	2816	0.00033	0.018
GO:0050810	P	regulation of steroid biosynthetic process	6	22	0.0003	0.019
GO:0009414	P	response to water deprivation	58	999	0.0003	0.019
GO:0004659	F	prenyltransferase activity	13	113	0.00038	0.019
GO:0009863	P	salicylic acid mediated signaling pathway	24	298	0.00032	0.02
GO:0035059	C	RCAF complex	8	41	0.00023	0.021
GO:0030247	F	polysaccharide binding	9	58	0.00043	0.021
GO:0001871	F	pattern binding	9	58	0.00043	0.021
GO:0042802	F	identical protein binding	60	1059	0.00043	0.021
GO:0016661	F	oxidoreductase activity, acting on other nitrogenous compounds as donors	5	15	0.00046	0.021
GO:0033773	F	isoflavone 2'-hydroxylase activity	5	15	0.00046	0.021
GO:0030414	F	peptidase inhibitor activity	17	181	0.00047	0.021
GO:0009415	P	response to water	60	1051	0.00036	0.022
GO:0043565	F	sequence-specific DNA binding	79	1500	0.0005	0.022
GO:0042178	P	xenobiotic catabolic process	8	45	0.0004	0.024
GO:0001739	C	sex chromatin	8	43	0.00031	0.024
GO:0031012	C	extracellular matrix	16	157	0.0003	0.024
GO:0009718	P	anthocyanin biosynthetic process	13	114	0.00041	0.025
GO:0031312	C	extrinsic to organelle membrane	10	69	0.00035	0.025
GO:0019760	P	glucosinolate metabolic process	13	115	0.00044	0.026
GO:0016143	P	S-glycoside metabolic process	13	115	0.00044	0.026
GO:0019757	P	glycosinolate metabolic process	13	115	0.00044	0.026
GO:0009654	C	oxygen evolving complex	8	45	0.0004	0.027
GO:0002252	P	immune effector process	20	233	0.00046	0.027
GO:0004497	F	monooxygenase activity	47	789	0.00065	0.028
GO:0019439	P	aromatic compound catabolic process	11	90	0.00066	0.038
GO:0016629	F	12-oxophytodienoate reductase activity	5	18	0.00091	0.039
GO:0004866	F	endopeptidase inhibitor activity	16	176	0.00094	0.039
GO:0000272	P	polysaccharide catabolic process	22	279	0.00072	0.041
GO:0009962	P	regulation of flavonoid biosynthetic process	12	106	0.00071	0.041
GO:0042362	P	fat-soluble vitamin biosynthetic process	11	91	0.00072	0.041
GO:0016137	P	glycoside metabolic process	22	280	0.00075	0.042
GO:0010260	P	organ senescence	22	281	0.00079	0.044
GO:0016616	F	oxidoreductase activity, acting on the CH-OH group of donors, NAD or NADP as acceptor	41	679	0.0011	0.044
GO:0044036	P	cell wall macromolecule metabolic process	22	282	0.00082	0.045
GO:0015692	P	lead ion transport	10	78	0.00082	0.045
GO:0005976	P	polysaccharide metabolic process	57	1024	0.00088	0.048
GO:0005199	F	structural constituent of cell wall	9	68	0.0012	0.048
GO:0032442	F	phenylcoumaran benzylic ether reductase activity	5	20	0.0014	0.05
GO:0016757	F	transferase activity, transferring glycosyl groups	86	1721	0.0013	0.05
GO:0016841	F	ammonia-lyase activity	5	20	0.0014	0.05
GO:0010294	F	abscisic acid glucosyltransferase activity	8	55	0.0013	0.05
GO:0008194	F	UDP-glycosyltransferase activity	47	819	0.0013	0.05

## Sheet: Mild MSH1-DR
GO term	Ontology	Description	Number in input list	Number in BG/Ref	p-value	FDR
GO:0010035	P	response to inorganic substance	11	992	1.7e-06	0.00066
GO:0009314	P	response to radiation	17	2699	5.1e-06	0.00066
GO:0009266	P	response to temperature stimulus	17	2582	2.9e-06	0.00066
GO:0009416	P	response to light stimulus	17	2643	3.9e-06	0.00066
GO:0050896	P	response to stimulus	51	16989	1.1e-05	0.0011
GO:0009628	P	response to abiotic stimulus	27	6757	3.3e-05	0.0028
GO:0042221	P	response to chemical stimulus	31	8962	0.00012	0.0086
GO:0009409	P	response to cold	11	1809	0.00036	0.023
GO:0006350	P	transcription	26	7675	0.00068	0.036
GO:0006979	P	response to oxidative stress	10	1654	0.00071	0.036
GO:0000302	P	response to reactive oxygen species	6	611	0.0008	0.037
GO:0010033	P	response to organic substance	22	6152	0.00096	0.04
GO:0045449	P	regulation of transcription	24	7064	0.0011	0.04
GO:0010468	P	regulation of gene expression	26	7896	0.001	0.04
