# Supplementary material for: An epigenetic breeding system in soybean for increased yield and stability
Source: Plant Biotechnol J. 2018 May 7;16(11):1836–47. doi: 10.1111/pbi.12919 (PMC6181216; doi:10.1111/pbi.12919)
Supplement: Supplementary file 12 — Table S3 Spreadsheet containing enriched GO terms for DEGs in soybean severe MSH1‐RNAi, tomato extreme MSH1‐RNAi, and Arabidopsis MSH1 T‐DNA insertion mutant. [file PBI-16-1836-s008.xls]

## Sheet: Soybean_Severe_ArabidopsisID
Table S3: Spreadsheet containing enriched GO terms for DEGs in soybean severe MSH1-RNAi, tomato extreme MSH1-RNAi, and Arabidopsis MSH1 T-DNA insertion mutant. Best Arabidopsis BLAST hit (e-value < e-10) from soybean and tomato DEGs were used for GO analysis in AgriGO.
GO_ID	GO_Description	FDR	Number
GO:0050896	response to stimulus	3.2e-65	750
GO:0002376	immune system process	1.4e-34	192
GO:0051704	multi-organism process	6.8e-28	260
GO:0008152	metabolic process	8.1e-25	1110
GO:0023052	signaling	1.1e-21	290
GO:0065007	biological regulation	2.6e-21	590
GO:0051179	localization	4.4e-20	402
GO:0051234	establishment of localization	1.2e-19	387
GO:0009987	cellular process	4.3e-18	1124
GO:0016265	death	6.5e-18	99
GO:0003824	catalytic activity	1.1e-16	752
GO:0050789	regulation of biological process	2.1e-15	487
GO:0023046	signaling process	3.9e-15	213
GO:0005623	cell	3e-11	1561
GO:0044464	cell part	3e-11	1561
GO:0055044	symplast	4.3e-09	110
GO:0005576	extracellular region	1.6e-08	268
GO:0032502	developmental process	8e-08	359
GO:0005488	binding	1.7e-07	855
GO:0032501	multicellular organismal process	2e-07	351
GO:0048519	negative regulation of biological process	5e-06	131
GO:0071554	cell wall organization or biogenesis	2e-05	105
GO:0048518	positive regulation of biological process	2.4e-05	99
GO:0030528	transcription regulator activity	4.8e-05	169
GO:0040007	growth	0.0026	93
GO:0016043	cellular component organization	0.016	247
GO:0009055	electron carrier activity	0.02	55
GO:0044421	extracellular region part	0.027	11

## Sheet: Tomato_Extreme_ArabidospisID
GO_ID	GO_Description	FDR	Number
GO:0071554	cell wall organization or biogenesis	0.00013	138
GO:0023046	signaling process	0.0015	219
GO:0043226	organelle	0.0024	1746
GO:0043473	pigmentation	0.0027	26
GO:0005215	transporter activity	0.0054	167
GO:0055044	symplast	1.1e-08	144
GO:0051179	localization	1.1e-16	533
GO:0016043	cellular component organization	1.1e-23	491
GO:0065007	biological regulation	1.1e-26	849
GO:0008152	metabolic process	1.3e-42	1662
GO:0048519	negative regulation of biological process	1.4e-08	193
GO:0016265	death	1.6e-06	91
GO:0051704	multi-organism process	1.7e-15	296
GO:0032501	multicellular organismal process	1.7e-23	591
GO:0000003	reproduction	1.8e-13	340
GO:0005488	binding	1.9e-24	1345
GO:0050789	regulation of biological process	2.4e-22	719
GO:0040007	growth	2.6e-06	146
GO:0005623	cell	2.7e-26	2337
GO:0044464	cell part	2.7e-26	2337
GO:0051234	establishment of localization	2e-15	507
GO:0044085	cellular component biogenesis	3.4e-06	207
GO:0022414	reproductive process	3.5e-14	338
GO:0002376	immune system process	3.6e-13	181
GO:0009987	cellular process	3.7e-45	1745
GO:0050896	response to stimulus	4.1e-47	949
GO:0023052	signaling	4.5e-08	320
GO:0032502	developmental process	5.3e-25	607
GO:0044422	organelle part	6e-10	444
GO:0048518	positive regulation of biological process	8.7e-08	147
GO:0003824	catalytic activity	9.6e-42	1188

## Sheet: Arabidopsis_T-DNA
GO_ID	GO_Description	FDR	Number
GO:0009987	cellular process	9.2e-15	1804
GO:0048519	negative regulation of biological process	6.4e-15	246
GO:0051234	establishment of localization	4e-07	512
GO:0051179	localization	4.8e-08	540
GO:0016265	death	4.7e-35	182
GO:0050789	regulation of biological process	4.5e-38	890
GO:0050896	response to stimulus	4.3e-96	1240
GO:0023052	signaling	3.3e-43	519
GO:0030528	transcription regulator activity	2.9e-08	285
GO:0005623	cell	2.6e-08	2583
GO:0044464	cell part	2.6e-08	2583
GO:0023046	signaling process	2.5e-36	403
GO:0065007	biological regulation	2.4e-37	1011
GO:0008152	metabolic process	2.3e-14	1716
GO:0003824	catalytic activity	2.3e-09	1141
GO:0002376	immune system process	1.6e-65	347
GO:0051704	multi-organism process	1.6e-47	447
GO:0048511	rhythmic process	1.6e-06	49
GO:0060089	molecular transducer activity	0.018	54
GO:0009055	electron carrier activity	0.018	87
GO:0043473	pigmentation	0.008	28
GO:0055044	symplast	0.00038	140
GO:0005488	binding	0.00013	1357
