# Supplementary material for: An epigenetic breeding system in soybean for increased yield and stability
Source: Plant Biotechnol J. 2018 May 7;16(11):1836–47. doi: 10.1111/pbi.12919 (PMC6181216; doi:10.1111/pbi.12919)
Supplement: Supplementary file 13 — Table S4 Summary of phenotypic data analysis for number of pods per plant, number of seeds per plant, seed weight, 100 seed weight, flowering time, and maturity time in reciprocal epi‐F2 population in the greenhouse. [file PBI-16-1836-s009.xls]

## Sheet: Sheet1
Table S4: Differential expression of soybean orthologs in MSH1-RNAi lines for 16 genes identified in Arabidopsis msh1 memory lines through integration of methylome, RNAseq, and network analysis.
Gene Name	Description	Severe MSH1		Mild MSH1
		Fold Change	q-value	Fold Change	q-value
LHY	circadian rhythm myb factor
GI	circadian controlled flowering	1.87886	0.000519186	1.88121	0.0421541
APRR3	affects the period of the circadian clock
CRY2	positive regulator of constans	1.30708	0.00394169
TOC1	generation of circadian rhythms			0.705256	0.046475
CCA1	overlaps LHY in circadian oscillator
PHYA	photomorphogenesis	1.4367	0.00299182
ELF3	core component of cirdadian clock	1.35038	0.00693925
FKF1	complex with GI in clock regulation	1.57395	0.00107418	1.54549	0.0319942
CDF1	a circadian regulator of flowering time	1.25707	0.0241933
ERS1	ethylene receptor
EBF2	involved in the ethylene-response pathway
EIL1	ethylene activated signaling
CTR1	negative regulator in the ethylene signal transduction pathway	1.21048	0.0316177
SRK2D	ABA signaling during seed germination
ABF1	transcriptional regulation ABA response
