# Supplementary material for: An epigenetic breeding system in soybean for increased yield and stability
Source: Plant Biotechnol J. 2018 May 7;16(11):1836–47. doi: 10.1111/pbi.12919 (PMC6181216; doi:10.1111/pbi.12919)
Supplement: Supplementary file 14 — Table S5 Summary of phenotypic data analysis for number of pods per plant, days to flowering, and plant height in three epi‐F2 population compared to wild type in the greenhouse. [file PBI-16-1836-s010.xls]

## Sheet: Sheet1
Table S5: Summary of phenotypic data analysis for number of pods per plant, number of seeds per plant, seed weight, 100 seed weight, flowering time, and maturity time in reciprocal epi-F2 population in the greenhouse.
Trait	Group	Mean	SD	SEM	Range	Variance
# Pods per plant	WT	74.31	10.1503	2.53758	60 - 94	103.029
	(T8 x WT)F2	77.16	19.0887	2.9143	49 - 126	364.378
	(WT x T9)F2	87.41	14.6191	1.9917	59 - 136	213.718
# seeds per plant	WT	185.75	25.0613	6.26531	153-234	628.067
	(T8 x WT)F2	187.05	49.1596	7.50528	120 - 312	2416.66
	(WT x T9)F2	215.61	36.2259	4.93541	141 - 332	1312.32
Seed weight (g)	WT	34.2	4.69634	1.17409	25.2 - 40.6	22.0556
	(T8 x WT)F2	33.8	8.47695	1.29419	19.7 - 55.4	71.8587
	(WT x T9)F2	37.6	6.64273	0.905004	21.8 - 58.6	44.1258
100 seed weight (g)	WT	19.2	1.59999	0.399997	15.9 - 22.0	2.55996
	(T8 x WT)F2	18.6	2.11255	0.322527	15.1 - 24.7	4.46287
	(WT x T9)F2	17.8	1.35556	0.184681	14.8 - 20.6	1.83754
Days to flowering (R1)	WT	44.31	1.4477	0.361925	42 - 46	2.09583
	(T8 x WT)F2	46.33	3.05287	0.466088	41 - 54	9.32004
	(WT x T9)F2	45.13	2.73376	0.372447	41 - 52	7.47345
Days to maturity (R8)	WT	125.6	5.54827	1.38707	117 - 133	30.7833
	(T8 x WT)F2	135.2	13.9829	2.13479	107 - 158	195.52
	(WT x T9)F2	134.1	13.6189	1.85543	106 - 156	185.473
