# Supplementary material for: An epigenetic breeding system in soybean for increased yield and stability
Source: Plant Biotechnol J. 2018 May 7;16(11):1836–47. doi: 10.1111/pbi.12919 (PMC6181216; doi:10.1111/pbi.12919)
Supplement: Supplementary file 15 — Table S6 Summary of phenotypic data analysis for total yield, maturity, plant height, protein concentration, and oil concentration in wild type and epi‐F2:4 lines. [file PBI-16-1836-s011.xls]

## Sheet: Sheet1
Table S6: Summary of phenotypic data analysis for number of pods per plant, days to flowering, and plant height in three epi-F2 population compared to wild type in the greenhouse.
Trait	Group	Mean	SD	SEM	Range	Variance
# Pods per plant	WT	47.75	9.12084	1.69218	23 - 65	84.7765
	(WT x eMSH1-dr)F2	59.13	8.25346	1.50611	47 - 80	68.1195
	(WT x iMSH1-dr)F2	66.2	15.4259	2.81495	27 - 94	237.959
	(WT x nMSH1-dr)F2	52.71	14.311	2.70529	23 - 86	204.804
Days to flowering (R1)	WT	37.7	1.53466	0.280189	35 - 41	2.35517
	(WT x eMSH1-dr)F2	40.67	3.12758	0.591057	36 - 46	9.78175
	(WT x iMSH1-dr)F2	39.31	2.64715	0.491563	36 - 44	7.00739
	(WT x nMSH1-dr)F2	38.03	2.02726	0.383116	36 -44	4.10979
Plant height	WT	54.84	7.51714	1.37244	28.8 - 70.2	56.5074
	(WT x eMSH1-dr)F2	59.96	6.01049	1.09736	50.1 - 72.2	36.126
	(WT x iMSH1-dr)F2	53.53	7.30496	1.3337	34.5 - 65.2	53.3624
	(WT x nMSH1-dr)F2	52.42	9.85953	1.8001	23.1 - 72	97.2103
