# Supplementary material for: An epigenetic breeding system in soybean for increased yield and stability
Source: Plant Biotechnol J. 2018 May 7;16(11):1836–47. doi: 10.1111/pbi.12919 (PMC6181216; doi:10.1111/pbi.12919)
Supplement: Supplementary file 16 — Table S7 Summary of variance components for total yield in wild type and epi‐F2:4 populations. [file PBI-16-1836-s012.xls]

## Sheet: Sheet1
Table S7: Summary of variance components for total yield in wild type and epi-F2:4 populations
	Population*	Variance components#
		G	G x E	Residual
	Wild type (Thorne)	972.7	11000.7	72050.7
	F2:4 eMSH1	1270.2	1442.3	92872.1
	F2:4 iMSH1	37.2	0	88009.9
	F2:4 nMSH1	9580.5	0	90071
* Different epi-population (F2:4 eMSH1, F2:4 iMSH1, and F2:4 nMSH1) were developed from crossing wild type Thorne with msh1 memory lines varying in phenotypic severity (Supplemental Figure 1B).
