# Supplementary material for: An epigenetic breeding system in soybean for increased yield and stability
Source: Plant Biotechnol J. 2018 May 7;16(11):1836–47. doi: 10.1111/pbi.12919 (PMC6181216; doi:10.1111/pbi.12919)
Supplement: Supplementary file 17 — Table S8 Test of significant difference in variance for strain and plants within strains by ANOVA in wild type sub‐lines and three different epi‐F2:4 populations from single plant measurements of plant height, number of branches, and number of pods per plant. [file PBI-16-1836-s013.xls]

## Sheet: Sheet1
Table S8. Test of significant difference in variance for strain and plants within strains by ANOVA in wild type sub-lines and three different epi-F2:4 populations from single plant measurements of plant height, number of branches, and number of pods per plant.
	Plant Height	Source	DF	Type III SS	Mean Square	F Value	Pr > F
	F2:4 eMSH1	Loc	1	18254.3	18254.3	5.94	0.0166
		Rep(Loc)	2	4742.89	2371.44	0.77	0.465
		Strain	9	32746.1	3638.46	1.18	0.3139
		Plant(Strain)	40	119450	2986.24	0.97	0.5275
		Loc*Strain	9	29421.4	3269.04	1.06	0.3963
		Loc*Plant(Strain)	40	117017	2925.43	0.95	0.5578
	F2:4 iMSH1	Loc	1	9212.85	9212.85	261.91	<.0001
		Rep(Loc)	2	573.877	286.938	8.16	0.0005
		Strain	9	829.095	92.1216	2.62	0.0096
		Plant(Strain)	40	1420.84	35.521	1.01	0.4713
		Loc*Strain	9	526.838	58.5375	1.66	0.1088
		Loc*Plant(Strain)	40	1512.8	37.8199	1.08	0.3795
	F2:4 nMSH1	Loc	1	8722.56	8722.56	131.17	<.0001
		Rep(Loc)	2	109.032	54.516	0.82	0.4435
		Strain	9	1617.93	179.77	2.7	0.0075
		Plant(Strain)	40	2450.32	61.2579	0.92	0.606
		Loc*Strain	9	834.837	92.7597	1.39	0.2008
		Loc*Plant(Strain)	40	2636.12	65.9031	0.99	0.4986
	Wild type	Loc	1	10587	10587	298.37	<.0001
		Rep(Loc)	2	61.4342	30.7171	0.87	0.4243
		Strain	9	516.853	57.4281	1.62	0.1222
		Plant(Strain)	40	1412.08	35.3019	0.99	0.494
		Loc*Strain	9	769.223	85.4692	2.41	0.0171
		Loc*Plant(Strain)	40	1253.52	31.3379	0.88	0.6632
	Branches	Source	DF	Type III SS	Mean Square	F Value	Pr > F
	F2:4 eMSH1	Loc	1	24.5128	24.5128	20.04	<.0001
		Rep(Loc)	2	9.49696	4.74848	3.88	0.024
		Strain	9	8.17595	0.908439	0.74	0.6691
		Plant(Strain)	40	37.7928	0.944819	0.77	0.8188
		Loc*Strain	9	17.1076	1.90084	1.55	0.1408
		Loc*Plant(Strain)	40	74.3922	1.85981	1.52	0.0507
	F2:4 iMSH1	Loc	1	70.1243	70.1243	54.84	<.0001
		Rep(Loc)	2	0.584444	0.292222	0.23	0.7961
		Strain	9	20.345	2.26056	1.77	0.0849
		Plant(Strain)	40	58.2736	1.45684	1.14	0.2996
		Loc*Strain	9	28.7705	3.19672	2.5	0.0132
		Loc*Plant(Strain)	40	32.1972	0.80493	0.63	0.9486
	F2:4 nMSH1	Loc	1	12.5359	12.5359	7.88	0.0061
		Rep(Loc)	2	6.61224	3.30612	2.08	0.1308
		Strain	9	15.5276	1.72529	1.08	0.3816
		Plant(Strain)	40	45.6521	1.1413	0.72	0.8809
		Loc*Strain	9	11.5848	1.2872	0.81	0.6093
		Loc*Plant(Strain)	40	49.4521	1.2363	0.78	0.814
	Wild type	Loc	1	32.2237	32.2237	23.8	<.0001
		Rep(Loc)	2	2.34375	1.17188	0.87	0.4244
		Strain	9	13.6833	1.52036	1.12	0.3554
		Plant(Strain)	40	76.8243	1.92061	1.42	0.0885
		Loc*Strain	9	10.3584	1.15093	0.85	0.5726
		Loc*Plant(Strain)	40	45.2187	1.13047	0.83	0.734
	Pods per plant	Source	DF	Type III SS	Mean Square	F Value	Pr > F
	F2:4 eMSH1	Loc	1	0.062557	0.062557	0	0.9779
		Rep(Loc)	2	61.2204	30.6102	0.38	0.6869
		Strain	9	328.669	36.5188	0.45	0.9041
		Plant(Strain)	40	3025.94	75.6485	0.93	0.5897
		Loc*Strain	9	1155.46	128.384	1.58	0.1321
		Loc*Plant(Strain)	40	2631.93	65.7981	0.81	0.7694
	F2:4 iMSH1	Loc	1	968.736	968.736	9.24	0.0031
		Rep(Loc)	2	860.384	430.192	4.1	0.0196
		Strain	9	1994.76	221.64	2.11	0.0358
		Plant(Strain)	40	3286.8	82.1699	0.78	0.804
		Loc*Strain	9	1367.36	151.929	1.45	0.1788
		Loc*Plant(Strain)	40	3774.74	94.3684	0.9	0.638
	F2:4 nMSH1	Loc	1	560.952	560.952	9.05	0.0033
		Rep(Loc)	2	260.809	130.404	2.1	0.1274
		Strain	9	961.149	106.794	1.72	0.0937
		Plant(Strain)	40	2639.23	65.9806	1.07	0.392
		Loc*Strain	9	1511.17	167.907	2.71	0.0074
		Loc*Plant(Strain)	40	2603.13	65.0783	1.05	0.4121
	Wild type	Loc	1	259.994	259.994	3.55	0.0629
		Rep(Loc)	2	364.583	182.292	2.49	0.0889
		Strain	9	944.925	104.992	1.43	0.1863
		Plant(Strain)	40	5602.83	140.071	1.91	0.0061
		Loc*Strain	9	994.528	110.503	1.51	0.1574
		Loc*Plant(Strain)	40	2648.54	66.2134	0.9	0.632
