# Supplementary material for: An epigenetic breeding system in soybean for increased yield and stability
Source: Plant Biotechnol J. 2018 May 7;16(11):1836–47. doi: 10.1111/pbi.12919 (PMC6181216; doi:10.1111/pbi.12919)
Supplement: Supplementary file 18 — Table S9 Table containing summary of phenotypic data analysis for total yield, maturity date, plant height, protein, and oil concentration in wild type and enhanced growth epi‐F2:5 lines. [file PBI-16-1836-s014.xls]

## Sheet: Sheet1
Table S9: Table containing summary of phenotypic data analysis for total yield, maturity date, plant height, protein, and oil concentration in wild type and enhanced growth epi-F2:5 lines.
Trait	Strain	Mean	SD	SEM	95% CI	Range
Yield	WT	4398	301	86.9	4222-4574	3881-4821
	F2:5_P34	4312	282.3	81.5	4136-4488	3923-4936
	F2:5_P37	4671	227.6	65.7	4495-4847	4212-4962
	F2:5_P38	4319	353.2	102	4143-4495	3634-4796
	F2:5_R10	4424	405.5	117.1	4248-4600	3769-5077
	F2:5_R34	4424	449.3	129.7	4248-4600	3852-5232
	F2:5_R38	4450	410.3	118.4	4274-4626	3782-4993
	WTS	4373	346.4	100	4197-4549	3785-5012
	F2:5_P34S	4513	464.6	134.1	4337-4689	3673-5381
	F2:5_P37S	4703	449.5	129.8	4527-4879	3866-5245
	F2:5_P38S	4573	243.8	70.4	4397-4749	4157-5059
	F2:5_R10S	4619	273.8	79	4443-4795	4224-5015
	F2:5_R34S	4573	393.6	113.6	4397-4749	3932-5132
	F2:5_R38S	4306	271.6	78.4	4130-4482	3613-4598
Protein	WT	36.69	0.46	0.13	36.39-36.99	36.1-37.64
	F2:5_P34	36.9	0.44	0.13	36.58-37.19	36.12-37.75
	F2:5_P37	36.66	0.5	0.14	36.36-36.96	35.97-37.51
	F2:5_P38	36.89	0.52	0.15	36.59-37.19	36.25-37.73
	F2:5_R10	36.66	0.41	0.12	36.36-36.97	35.96-37.42
	F2:5_R34	36.76	0.44	0.13	36.46-37.06	36.13-37.61
	F2:5_R38	36.66	0.45	0.13	36.36-36.96	35.86-37.39
	WTS	36.62	0.54	0.16	36.32-36.92	36.06-37.89
	F2:5_P34S	36.79	0.42	0.12	36.49-37.09	36.31-37.65
	F2:5_P37S	36.55	0.44	0.13	36.25-36.85	35.85-37.44
	F2:5_P38S	36.66	0.44	0.13	36.36-36.96	36.19-37.34
	F2:5_R10S	36.98	0.74	0.21	36.68-37.29	35.48-38.19
	F2:5_R34S	36.61	0.66	0.19	36.31-36.92	35.62-37.95
	F2:5_R38S	36.6	0.49	0.14	36.3-36.9	35.8-37.74
100 SW	WT	18.59	0.84	0.24	18.07-19.12	17.66-19.85
	F2:5_P34	19.03	0.93	0.27	18.51-19.56	17.51-20.32
	F2:5_P37	18.88	1.07	0.31	18.36-19.41	16.88-20.38
	F2:5_P38	18.49	1.11	0.32	17.97-19.01	16.62-20.62
	F2:5_R10	18.27	1.11	0.32	17.74-18.79	16.91-19.77
	F2:5_R34	18.64	0.59	0.17	18.12-19.16	17.51-19.5
	F2:5_R38	18.4	0.7	0.2	17.87-18.92	17.36-19.37
	WTS	18.62	0.94	0.27	18.09-19.14	17.09-20.44
	F2:5_P34S	18.9	0.92	0.27	18.37-19.42	17.34-20.3
	F2:5_P37S	18.86	0.93	0.27	18.34-19.39	17.62-20.23
	F2:5_P38S	18.9	0.82	0.24	18.38-19.42	17.54-20.01
	F2:5_R10S	18.7	0.69	0.2	18.18-19.23	17.56-19.81
	F2:5_R34S	18.52	0.96	0.28	18-19.04	17.46-20.43
	F2:5_R38S	18.43	0.77	0.22	17.91-18.96	17.49-19.57
Oil	WT	19	0.21	0.06	18.88-19.12	18.69-19.4
	F2:5_P34	18.98	0.18	0.05	18.85-19.09	18.72-19.34
	F2:5_P37	18.88	0.14	0.04	18.76-18.99	18.64-19.04
	F2:5_P38	18.9	0.24	0.07	18.78-19.01	18.46-19.24
	F2:5_R10	18.82	0.2	0.06	18.71-18.94	18.57-19.18
	F2:5_R34	18.79	0.24	0.07	18.67-18.9	18.37-19.01
	F2:5_R38	18.84	0.21	0.06	18.72-18.95	18.51-19.22
	WTS	19.09	0.17	0.05	18.97-19.2	18.88-19.46
	F2:5_P34S	19.02	0.12	0.04	18.91-19.14	18.78-19.2
	F2:5_P37S	18.96	0.2	0.06	18.84-19.07	18.62-19.28
	F2:5_P38S	19.07	0.16	0.05	18.95-19.18	18.81-19.32
	F2:5_R10S	18.75	0.27	0.08	18.63-18.86	18.28-19.2
	F2:5_R34S	18.91	0.22	0.06	18.8-19.03	18.53-19.25
	F2:5_R38S	18.88	0.18	0.05	18.76-18.99	18.55-19.23
Maturity Date	WT	118.92	5.5	1.59	115.64-122.19	110-124
	F2:5_R10	117.83	4.86	1.4	114.56-121.11	109-123
	F2:5_R34	118.25	5.14	1.48	114.98-121.52	110-123
	F2:5_R38	118.83	5.86	1.69	115.56-122.11	109-125
	F2:5_P34	119.5	5.89	1.7	116.23-122.77	109-125
	F2:5_P37	119.33	5.73	1.65	116.06-122.61	110-125
	F2:5_P38	119.42	5.76	1.66	116.14-122.69	110-124
	WTS	118.92	5.55	1.6	115.64-122.19	110-125
	F2:5_P34S	118.42	5.05	1.46	115.14-121.69	110-123
	F2:5_P37S	117.83	5.01	1.45	114.56-121.11	109-122
	F2:5_P38S	119.08	5.79	1.67	115.81-122.36	109-125
	F2:5_R10S	119.25	5.64	1.63	115.98-122.52	110-124
	F2:5_R34S	119.25	5.89	1.7	115.98-122.52	109-124
	F2:5_R38S	119	5.08	1.47	115.73-122.27	110-124
Height at R8	WT	89.33	1.53	0.88	87.2-91.47	88-91
	F2:5_P34	87.33	1.53	0.88	85.2-89.47	86-89
	F2:5_P37	90.33	0.58	0.33	88.2-92.47	90-91
	F2:5_P38	87.33	2.08	1.2	85.2-89.47	85-89
	F2:5_R10	86.67	1.53	0.88	84.53-88.8	85-88
	F2:5_R34	88.33	0.58	0.33	86.2-90.47	88-89
	F2:5_R38	86.33	1.15	0.67	84.2-88.47	85-87
	WTS	87.33	1.53	0.88	85.2-89.47	86-89
	F2:5_P34S	87	2.65	1.53	84.86-89.14	85-90
	F2:5_P37S	87.33	0.58	0.33	85.2-89.47	87-88
	F2:5_P38S	88.67	3.21	1.86	86.53-90.8	85-91
	F2:5_R10S	86	1	0.58	83.86-88.14	85-87
	F2:5_R34S	90	1	0.58	87.86-92.14	89-91
	F2:5_R38S	87.67	3.21	1.86	85.53-89.8	84-90
Lodging score	WT	1.33	0.44	0.13	1.06-1.6	1-2.5
	F2:5_P34	1.38	0.53	0.15	1.1-1.65	1-2.5
	F2:5_P37	1.21	0.33	0.1	0.94-1.48	1-2
	F2:5_P38	1.29	0.58	0.17	1.02-1.56	1-3
	F2:5_R10	1.08	0.19	0.06	0.81-1.35	1-1.5
	F2:5_R34	1.17	0.33	0.09	0.9-1.44	1-2
	F2:5_R38	1.21	0.45	0.13	0.94-1.48	1-2.5
	WTS	1.25	0.34	0.1	0.98-1.52	1-2
	F2:5_P34S	1.21	0.33	0.1	0.94-1.48	1-2
	F2:5_P37S	1.54	0.54	0.16	1.27-1.81	1-2.5
	F2:5_P38S	1.25	0.4	0.12	0.98-1.52	1-2
	F2:5_R10S	1.21	0.4	0.11	0.94-1.48	1-2
	F2:5_R34S	1.29	0.58	0.17	1.02-1.56	1-3
	F2:5_R38S	1.46	0.75	0.22	1.19-1.73	1-3
