# Supplementary material for: An epigenetic breeding system in soybean for increased yield and stability
Source: Plant Biotechnol J. 2018 May 7;16(11):1836–47. doi: 10.1111/pbi.12919 (PMC6181216; doi:10.1111/pbi.12919)
Supplement: Supplementary file 19 — Table S10 Spreadsheet containing DEGs in soybean MSH1 epi‐lines R‐10 and P‐37 in F2:4, F2:5 and F2:6 generation compared to respective wild type control. [file PBI-16-1836-s015.xls]

## Sheet: R10F4_WTF4
Gene_ID	baseMean	log2FoldChange	padj
Glyma.14G136300	30.9391	-6.50029	4.03e-05
Glyma.01G178800	16.793	-4.63714	9.63e-08
Glyma.15G085700	16.9695	-4.34251	5.9e-05
Glyma.11G152700	106.279	-4.00139	0.00200961
Glyma.19G098500	317.073	-3.7092	4.71e-07
Glyma.15G187300	105.36	-3.70048	0.025407
Glyma.20G047700	4.30966	-3.6728	0.00569833
Glyma.08G195100	226.55	-3.56907	1.23e-06
Glyma.18G072900	10.91	-3.484	0.00459211
Glyma.13G028200	102.004	-3.44902	0.00279489
Glyma.19G188000	5.08877	-3.30355	0.00166201
Glyma.14G132100	10.6988	-3.25994	0.00148326
Glyma.08G056400	339.673	-3.23667	3.11e-06
Glyma.15G133000	5.84709	-3.22382	0.000778682
Glyma.07G011800	32.486	-3.20519	1.33e-12
Glyma.15G000100	26.2253	-3.2046	0.00116526
Glyma.13G012000	13.2457	-3.19175	0.0289926
Glyma.13G024200	16.4064	-3.17954	0.0135941
Glyma.05G109600	17.2357	-3.17461	1.36e-09
Glyma.14G165000	592.39	-3.17289	0.000152564
Glyma.13G012200	9.80701	-3.13455	0.0374837
Glyma.05G081200	31.6591	-3.10917	0.00883206
Glyma.11G162200	43.1791	-3.10799	0.0125955
Glyma.13G091100	271.082	-3.09986	0.000579865
Glyma.08G195000	75.8728	-3.09013	1.23e-14
Glyma.14G153800	10.2288	-3.01884	0.0180103
Glyma.07G011900	30.9892	-3.00647	6.88e-09
Glyma.07G227300	13.5379	-2.80416	0.00135096
Glyma.13G023200	32.1599	-2.78805	0.0422846
Glyma.16G174400	24.5116	-2.7568	0.0283881
Glyma.10G088100	21.7567	-2.6873	0.0223568
Glyma.13G011200	9.26887	-2.64566	0.0440191
Glyma.13G034800	4.13608	-2.5608	0.0148819
Glyma.11G218300	739.823	-2.52613	0.00200037
Glyma.13G068600	9.38355	-2.52538	0.00172765
Glyma.01G183700	19.6461	-2.51076	0.0212489
Glyma.16G052000	370.848	-2.50906	1.37e-05
Glyma.02G267900	119.949	-2.50117	2.56e-14
Glyma.13G011400	82.0487	-2.45243	0.00345547
Glyma.12G013200	303.27	-2.43797	8.24e-07
Glyma.05G084400	96.6454	-2.3987	0.00142296
Glyma.19G064300	88.3153	-2.36659	1.73e-11
Glyma.12G232700	33.8302	-2.36409	0.00399931
Glyma.05G084500	12.7135	-2.35287	0.00591607
Glyma.04G147600	123.635	-2.32016	2.38e-06
Glyma.17G046700	18.9781	-2.31768	2.05e-05
Glyma.16G192000	33.7964	-2.28278	1.75e-05
Glyma.17G108700	50.8025	-2.27972	6.28e-10
Glyma.12G123800	8.84466	-2.26986	0.0131078
Glyma.02G267000	8.12949	-2.26078	0.0306542
Glyma.14G158500	98.5517	-2.23687	4.29e-05
Glyma.09G090100	18.0048	-2.22477	0.0178925
Glyma.08G269900	493.83	-2.20105	0.00299616
Glyma.20G186500	46.3189	-2.1624	2.14e-09
Glyma.19G089800	59.6795	-2.15253	0.00118091
Glyma.12G227700	43.0056	-2.14907	6.22e-11
Glyma.03G078300	995.165	-2.14213	3.59e-05
Glyma.13G024100	50.702	-2.14106	0.0196114
Glyma.03G043300	6.50791	-2.13229	0.00254424
Glyma.08G116900	1589.4	-2.09592	0.000566974
Glyma.13G162600	59.0202	-2.07014	7.1e-08
Glyma.17G114700	340.725	-2.05562	4.3e-07
Glyma.08G341700	1132.47	-2.05479	0.000726661
Glyma.01G142400	65.2936	-2.05224	0.0459099
Glyma.14G176500	45.5253	-2.04565	2.24e-05
Glyma.10G078900	11.2869	-2.03826	0.00267778
Glyma.09G133900	229.743	-2.03238	0.00377305
Glyma.16G192200	7.09538	-2.01894	0.00753539
Glyma.05G084600	74.516	-2.00433	0.0101116
Glyma.13G023800	36.1379	-1.99702	0.0439998
Glyma.13G012400	134.985	-1.99659	0.0419412
Glyma.13G147200	45.751	-1.98771	4.23e-08
Glyma.20G008300	18.2189	-1.95767	0.0029257
Glyma.17G069200	499.294	-1.9567	0.0168115
Glyma.17G065300	63.2321	-1.9453	0.049788
Glyma.19G098000	12.8706	-1.93243	0.000704144
Glyma.20G181900	295.208	-1.92357	5.31e-05
Glyma.13G023700	65.5547	-1.88794	0.0494312
Glyma.14G176400	30.6936	-1.8859	0.000308324
Glyma.05G247900	152.342	-1.88441	3.59e-09
Glyma.19G187300	70.6287	-1.88302	0.00704947
Glyma.08G175300	96.3487	-1.88283	0.00305597
Glyma.11G095600	59.9315	-1.87775	5.19e-06
Glyma.12G212300	43.431	-1.86832	0.0229226
Glyma.18G092200	378.522	-1.85117	0.00784869
Glyma.16G057600	35.9604	-1.84483	2.48e-05
Glyma.16G019600	6.83433	-1.84441	0.0382479
Glyma.06G028200	89.0043	-1.84331	0.000536998
Glyma.01G058600	24.9913	-1.83388	0.00848641
Glyma.12G065500	114.817	-1.82866	0.00121349
Glyma.13G023600	68.7954	-1.81854	0.047071
Glyma.13G293500	136.409	-1.79936	6.94e-08
Glyma.15G104900	301.422	-1.77503	0.00169482
Glyma.11G049300	296.215	-1.77292	0.00160905
Glyma.08G014200	200.426	-1.76127	5.7e-10
Glyma.02G260100	151.767	-1.75855	0.000612129
Glyma.02G038600	144.978	-1.75643	0.00343619
Glyma.09G153900	284.639	-1.75571	4.6e-06
Glyma.19G064200	566.351	-1.75493	3.87e-08
Glyma.05G103300	130.119	-1.74913	0.00164581
Glyma.09G217700	102.887	-1.74116	0.00510988
Glyma.18G277500	18.9703	-1.73717	0.000358358
Glyma.15G251400	119.206	-1.72267	0.00737871
Glyma.01G036900	249.674	-1.69146	5.22e-05
Glyma.02G199400	46.1839	-1.66851	2.31e-05
Glyma.07G155500	27.6464	-1.66631	0.00386954
Glyma.09G223700	877.708	-1.66393	1.52e-07
Glyma.13G272500	122.432	-1.66288	9.66e-10
Glyma.17G103300	82.2803	-1.65579	0.0057696
Glyma.03G073500	37.0327	-1.65463	0.00191412
Glyma.01G192600	147.29	-1.65368	0.00458874
Glyma.02G098800	90.8283	-1.64971	1.08e-05
Glyma.16G107400	14.8458	-1.6422	0.00202062
Glyma.10G204200	141.259	-1.6284	2.57e-09
Glyma.09G164000	800.473	-1.62631	0.0044094
Glyma.13G113000	65.8908	-1.61365	5.55e-06
Glyma.18G072800	292.773	-1.60513	2.66e-05
Glyma.16G212500	386.7	-1.59814	0.000700952
Glyma.08G342800	8.55732	-1.59597	0.0170265
Glyma.13G014300	96.4599	-1.58905	0.0370204
Glyma.13G166800	199.44	-1.58773	2.62e-11
Glyma.09G164100	22.7811	-1.55329	0.0126355
Glyma.17G162000	231.668	-1.54005	0.000648849
Glyma.04G154200	50.1731	-1.53821	1.65e-05
Glyma.16G085600	25.6278	-1.53713	0.0135871
Glyma.14G049600	73.406	-1.53444	2.31e-05
Glyma.04G087800	252.774	-1.53095	1.97e-12
Glyma.09G160100	172.781	-1.52631	6.93e-05
Glyma.12G207600	169.38	-1.52248	0.000170933
Glyma.06G278600	13.9838	-1.5144	0.0275058
Glyma.13G056600	62.5336	-1.48659	5.45e-05
Glyma.10G080100	27.8509	-1.4852	0.00139393
Glyma.19G231800	28.0299	-1.48455	0.00169635
Glyma.03G241200	175.728	-1.48058	9.13e-05
Glyma.01G129700	34.3864	-1.47346	0.000379094
Glyma.08G341600	2873.91	-1.45216	0.000936297
Glyma.02G217600	182.548	-1.45037	0.000179048
Glyma.08G254600	23.8689	-1.44707	0.0144161
Glyma.07G184000	100.227	-1.44122	4.19e-07
Glyma.12G122500	18.2548	-1.4403	0.00379957
Glyma.09G127900	14.1675	-1.43899	0.00497247
Glyma.18G297100	48.6444	-1.43688	2.69e-06
Glyma.02G254900	35.2972	-1.43316	0.000641202
Glyma.16G160500	26.0731	-1.42965	0.00483537
Glyma.14G087200	480.906	-1.4207	1.03e-05
Glyma.08G281300	38.4152	-1.41352	0.0376878
Glyma.06G229000	24.9154	-1.4027	0.00457837
Glyma.07G079300	48.2205	-1.40008	0.00595142
Glyma.06G319200	17.4443	-1.39125	0.0173596
Glyma.13G208200	549.883	-1.39027	0.0145713
Glyma.16G032700	170.863	-1.37759	7.57e-10
Glyma.07G200100	70.9826	-1.37056	0.000393012
Glyma.09G006300	25.1811	-1.36896	0.00108324
Glyma.14G121200	75.3314	-1.366	0.00010831
Glyma.10G256100	16.4636	-1.36579	0.0162071
Glyma.13G133400	260.493	-1.36519	0.000210356
Glyma.15G198900	15.1142	-1.36317	0.0169744
Glyma.14G164900	2926.87	-1.33671	0.0128302
Glyma.03G202400	202.642	-1.3308	0.00522993
Glyma.06G219900	5085.38	-1.32869	0.00171089
Glyma.13G068900	38.8976	-1.32452	0.000186987
Glyma.05G207500	143.089	-1.32223	2.21e-05
Glyma.09G011100	541.853	-1.31395	1.28e-15
Glyma.04G058400	64.8438	-1.31248	3.92e-06
Glyma.06G325800	38.0811	-1.31147	0.000622431
Glyma.19G093400	14.7775	-1.3072	0.0308921
Glyma.19G193900	53.6516	-1.30254	0.00326248
Glyma.08G094600	141.069	-1.30205	6.75e-05
Glyma.01G011800	59.0789	-1.29397	0.00329249
Glyma.18G206000	32.2977	-1.2844	0.00931489
Glyma.03G131100	919.865	-1.27838	9.56e-10
Glyma.14G051000	426.073	-1.27693	0.00544605
Glyma.06G281100	92.0507	-1.26856	0.0100137
Glyma.02G060900	15.8014	-1.26595	0.0106753
Glyma.15G208300	38.7608	-1.26145	0.00960016
Glyma.19G178100	326.349	-1.25438	0.00914178
Glyma.14G173500	654.898	-1.25212	4.67e-09
Glyma.08G267500	14.6912	-1.25085	0.0423013
Glyma.03G074800	637.839	-1.24247	0.0104883
Glyma.19G126400	34.5184	-1.23934	0.0143512
Glyma.14G149900	7.29982	-1.23576	0.0485716
Glyma.17G157400	23.5369	-1.23014	0.0113674
Glyma.03G240000	55.6142	-1.2202	0.000109309
Glyma.09G047200	252.125	-1.21367	7.37e-07
Glyma.12G092800	20.5384	-1.20593	0.0451359
Glyma.05G139200	322.367	-1.20342	4.27e-17
Glyma.07G023500	163.268	-1.20134	2.09e-05
Glyma.03G041300	50.0553	-1.19849	0.0108525
Glyma.14G153900	15.0725	-1.19788	0.0254334
Glyma.12G112600	17.2189	-1.19628	0.00688165
Glyma.10G215900	14.7684	-1.19622	0.0470909
Glyma.20G214200	34.6638	-1.18672	0.00178545
Glyma.12G231900	62.367	-1.18424	0.00261143
Glyma.07G014500	77512.8	-1.18319	0.000488827
Glyma.18G133300	31.7763	-1.17715	0.000646577
Glyma.06G089600	549.252	-1.17587	4.99e-25
Glyma.11G032200	191.05	-1.17576	4.57e-07
Glyma.19G120100	1656.61	-1.17253	7.54e-05
Glyma.11G226200	688.782	-1.17097	4.91e-10
Glyma.14G085600	25834.7	-1.16405	0.00331095
Glyma.12G234900	19.5566	-1.16293	0.0129961
Glyma.12G140600	54.833	-1.15425	0.0175058
Glyma.10G251700	194.498	-1.15202	5.28e-08
Glyma.09G073400	31.3601	-1.14519	0.0286616
Glyma.13G347800	6918.6	-1.14467	0.00165556
Glyma.18G057100	919.61	-1.14276	0.0121308
Glyma.11G094100	119.385	-1.14248	0.000241015
Glyma.02G142000	25.9024	-1.1411	0.00743302
Glyma.03G041400	203.151	-1.13934	0.0377708
Glyma.07G038500	7581.99	-1.13725	0.000649937
Glyma.16G007700	9679.21	-1.13513	7.53e-06
Glyma.09G156700	91.9781	-1.13472	0.000269069
Glyma.08G199300	34.9655	-1.12809	0.0477329
Glyma.14G139400	36.9704	-1.12805	0.00224568
Glyma.17G115600	284.012	-1.12287	0.0105609
Glyma.11G208700	16.6863	-1.12277	0.0361934
Glyma.14G087600	149.27	-1.11887	5.46e-08
Glyma.09G155500	1521.4	-1.1181	0.00147565
Glyma.01G109700	639.386	-1.11588	0.00478535
Glyma.14G053900	23.5665	-1.11393	0.0262738
Glyma.04G006900	43.3208	-1.10994	0.00467288
Glyma.16G142200	39.7713	-1.10681	0.00293961
Glyma.11G028400	65.5478	-1.10453	0.000528309
Glyma.06G079500	43.3848	-1.10428	0.0403097
Glyma.05G026100	40.8271	-1.10142	0.0175834
Glyma.06G293200	301.264	-1.10087	0.000715489
Glyma.16G204600	87.177	-1.09736	3.51e-05
Glyma.01G241200	236.689	-1.0958	2.85e-12
Glyma.05G098600	2549.76	-1.09513	1.26e-10
Glyma.18G025500	2123.56	-1.09465	4.51e-08
Glyma.16G185900	18.3345	-1.09303	0.04422
Glyma.18G170300	15.3653	-1.0861	0.0448502
Glyma.09G266700	19.7337	-1.08392	0.00713097
Glyma.10G251400	146.515	-1.08033	1.96e-10
Glyma.12G182900	427.945	-1.07977	0.000177519
Glyma.03G100900	107.309	-1.07622	2.37e-07
Glyma.18G121400	66.7007	-1.07466	0.00083379
Glyma.08G097600	75.5376	-1.074	0.00311117
Glyma.08G060400	121.488	-1.07386	4.18e-06
Glyma.09G216800	83.4003	-1.07319	0.00101286
Glyma.08G007800	25.4599	-1.06931	0.00540393
Glyma.02G132100	1380.66	-1.06915	0.000474801
Glyma.04G087000	626.739	-1.06814	0.006259
Glyma.08G060300	121.519	-1.06763	4.71e-06
Glyma.14G115600	25.8183	-1.06634	0.00929217
Glyma.18G250200	42.5305	-1.06378	0.031452
Glyma.19G046700	30290.5	-1.06171	1.7e-06
Glyma.13G088700	771.705	-1.06125	0.0096007
Glyma.08G007900	2768.98	-1.05844	0.0036763
Glyma.05G190200	295.488	-1.05378	1.72e-05
Glyma.11G195900	13895.9	-1.05044	0.000416141
Glyma.08G090400	608.866	-1.04842	0.000172217
Glyma.09G223800	22.6037	-1.04621	0.00482679
Glyma.05G163100	206.465	-1.04614	4.43e-10
Glyma.08G047800	715.328	-1.0444	3.57e-08
Glyma.19G102900	89.2867	-1.04316	0.000150989
Glyma.17G110300	48.742	-1.04203	0.00131613
Glyma.02G270200	3173.12	-1.03943	0.000630146
Glyma.01G011500	179.531	-1.03661	0.023391
Glyma.04G135200	32.0656	-1.03558	0.0249473
Glyma.19G064400	27.5933	-1.03535	0.00585155
Glyma.12G120200	48.9979	-1.03288	0.0422855
Glyma.17G140400	108.612	-1.03218	0.00773834
Glyma.13G304400	825.967	-1.03137	2.29e-09
Glyma.05G221900	21.2653	-1.03129	0.0380141
Glyma.07G058700	156.736	-1.03016	0.0002184
Glyma.10G121600	296.34	-1.02782	5.71e-06
Glyma.07G032900	102.769	-1.02443	0.000337384
Glyma.20G210100	105.885	-1.02229	0.000163066
Glyma.08G200100	2742.28	-1.01397	0.0105579
Glyma.10G179200	640.333	-1.01358	2.38e-10
Glyma.15G068500	1527.79	-1.00858	0.000281767
Glyma.12G197600	409.977	-0.999472	3.01e-08
Glyma.03G005900	2675.35	-0.998178	0.000415361
Glyma.04G105900	253.165	-0.997636	9.57e-06
Glyma.06G092600	165.105	-0.997308	0.000626341
Glyma.16G002500	13443.2	-0.997276	6.74e-05
Glyma.19G218900	66.681	-0.994996	0.000552908
Glyma.16G098000	69.8142	-0.992453	0.000366386
Glyma.11G121700	660.775	-0.991774	0.0450233
Glyma.01G044400	17.1776	-0.989929	0.0180237
Glyma.18G272200	2091.04	-0.989662	1.54e-06
Glyma.14G174600	110.12	-0.987038	6.4e-07
Glyma.12G051800	55.6132	-0.986187	0.00204244
Glyma.18G258000	1052.5	-0.982719	0.000741016
Glyma.12G167200	62.5462	-0.982171	0.00239351
Glyma.10G208800	607.062	-0.980683	0.0021895
Glyma.03G103500	212.295	-0.979198	0.00884255
Glyma.07G120500	527.998	-0.979055	0.00296722
Glyma.08G137000	2527.81	-0.978968	4.08e-05
Glyma.11G061800	38.6449	-0.978677	0.00122425
Glyma.15G223200	50.9836	-0.978651	0.000533697
Glyma.04G254300	74.8696	-0.977652	0.00439342
Glyma.10G151800	267.527	-0.977398	1.85e-06
Glyma.18G247800	70.7041	-0.975762	0.00277761
Glyma.04G157900	34.8359	-0.975081	0.0155317
Glyma.07G028500	2268.12	-0.974264	0.000588007
Glyma.12G101800	801.937	-0.973323	0.00441361
Glyma.05G007100	59341.1	-0.972811	0.0302811
Glyma.01G096200	1201.52	-0.97151	0.0310968
Glyma.17G237100	1840.81	-0.970268	1.43e-06
Glyma.01G148700	134.926	-0.967928	0.0017158
Glyma.02G106800	46.4994	-0.967713	0.00693536
Glyma.05G046200	27.2726	-0.966504	0.0115133
Glyma.14G000100	115.106	-0.965272	0.0280119
Glyma.09G177100	154.514	-0.963101	0.0021895
Glyma.19G112700	664.487	-0.959997	2.08e-05
Glyma.11G044800	592.788	-0.958951	7.5e-07
Glyma.16G118800	46.971	-0.95615	0.00103899
Glyma.18G009500	142.34	-0.955161	1.1e-05
Glyma.14G137100	848.12	-0.95458	0.000911278
Glyma.11G241000	1706.04	-0.952775	7.64e-06
Glyma.19G120700	29.297	-0.951715	0.0320512
Glyma.09G076000	37.5351	-0.950619	0.00699768
Glyma.19G133100	1551.47	-0.948927	4.63e-07
Glyma.10G140900	1949.89	-0.946633	0.00053092
Glyma.08G284600	24.1037	-0.946306	0.0216227
Glyma.14G064600	25697.8	-0.945319	0.000128669
Glyma.17G115300	102.904	-0.945295	0.00606901
Glyma.08G263700	25.6393	-0.939794	0.00764161
Glyma.02G066100	583.752	-0.939181	0.00103242
Glyma.04G022300	81.0123	-0.937473	0.00815663
Glyma.06G077800	823.992	-0.936222	9.81e-06
Glyma.09G196700	74.5069	-0.935156	0.000218235
Glyma.16G019500	56.8336	-0.934179	0.00183147
Glyma.04G019800	20.0157	-0.933021	0.0256901
Glyma.17G167100	224.353	-0.930958	1.05e-07
Glyma.08G008800	1903.88	-0.929443	0.00933435
Glyma.06G050500	76.1784	-0.92865	0.000319944
Glyma.10G076400	1131.53	-0.928538	0.0104208
Glyma.05G076800	2496.89	-0.928099	0.00686117
Glyma.13G289700	21.0282	-0.927338	0.0263426
Glyma.13G332600	40.4693	-0.925176	0.0152111
Glyma.08G282600	100.614	-0.923346	5.68e-05
Glyma.08G038000	108.587	-0.922773	0.0046038
Glyma.13G084000	1013.21	-0.922522	0.00369707
Glyma.13G243100	1500.05	-0.921564	0.000886519
Glyma.04G161100	23.6286	-0.921392	0.0450182
Glyma.06G104700	46.6436	-0.920348	0.00763948
Glyma.11G080300	32.7889	-0.919958	0.0103437
Glyma.12G232100	62.5251	-0.917751	0.0120568
Glyma.17G124500	1503.14	-0.917448	5.43e-07
Glyma.05G216100	89.7581	-0.915928	0.0142974
Glyma.02G135400	509.989	-0.91533	0.0145283
Glyma.10G053100	740.573	-0.915059	0.00837021
Glyma.03G122600	115.632	-0.914974	4.14e-05
Glyma.15G035600	1551.62	-0.914488	0.00127584
Glyma.10G074600	268.311	-0.914086	1.32e-11
Glyma.05G179500	34.8972	-0.913329	0.00829568
Glyma.06G084200	4198.3	-0.911699	0.00658772
Glyma.07G082100	34.9616	-0.910333	0.00549188
Glyma.08G132700	43.4459	-0.906941	0.0455685
Glyma.08G311500	206.25	-0.906139	0.00132281
Glyma.12G216300	53.4347	-0.905593	0.0185566
Glyma.01G081900	374.956	-0.904938	0.0497001
Glyma.05G135200	570.857	-0.903514	1.66e-06
Glyma.08G237600	26.9888	-0.903218	0.0466416
Glyma.15G009500	23.5312	-0.902793	0.0495918
Glyma.10G214300	13.2963	-0.902622	0.0398663
Glyma.11G234300	684.177	-0.902492	0.00386954
Glyma.11G142200	138.861	-0.902365	0.00870414
Glyma.01G048600	39.3973	-0.901655	0.0227408
Glyma.14G007600	42.1755	-0.899065	0.00775867
Glyma.08G341800	690.436	-0.898614	0.0182045
Glyma.03G045400	155.504	-0.898169	0.00118669
Glyma.19G237600	25.4859	-0.897685	0.0285725
Glyma.17G258200	136.621	-0.893756	0.0443108
Glyma.08G185500	2365.39	-0.893372	0.000166976
Glyma.15G002300	329.941	-0.891959	1.31e-05
Glyma.04G190100	1709.27	-0.891887	2.78e-05
Glyma.15G023700	246.736	-0.891042	0.00040812
Glyma.16G177200	22.9754	-0.890704	0.0310803
Glyma.15G005100	116.485	-0.887941	0.000910987
Glyma.01G031900	328.656	-0.887458	3.09e-07
Glyma.19G193400	104.769	-0.886927	0.00598143
Glyma.11G048100	1474.09	-0.8855	0.00181975
Glyma.11G107600	164.989	-0.884161	0.0258712
Glyma.18G219100	1915.38	-0.884148	1.36e-06
Glyma.14G209200	37.132	-0.882947	0.019686
Glyma.13G245300	1819.98	-0.878667	0.00291048
Glyma.17G096600	631.614	-0.877387	7.44e-07
Glyma.20G152400	566.309	-0.872146	0.00100104
Glyma.05G201300	6427.74	-0.870811	0.00100734
Glyma.13G070300	102.411	-0.870432	6e-05
Glyma.01G068000	7273.14	-0.870421	0.000493168
Glyma.09G007900	494.433	-0.87012	3.57e-05
Glyma.12G166200	11846.8	-0.869988	1.73e-05
Glyma.09G253500	68.2514	-0.86619	0.000297004
Glyma.15G250500	15080.4	-0.865564	0.00082705
Glyma.06G102100	383.639	-0.865152	4.82e-09
Glyma.19G052400	15108.9	-0.863112	0.00017156
Glyma.09G179400	206.912	-0.860691	2.24e-05
Glyma.13G291000	243.915	-0.859804	6.09e-05
Glyma.15G075400	243.487	-0.856821	0.00262395
Glyma.02G084300	1048.14	-0.856683	4.54e-05
Glyma.18G132900	566.013	-0.855983	0.00153444
Glyma.08G363000	28.0495	-0.855973	0.0308763
Glyma.13G269900	1417.36	-0.855739	0.00179038
Glyma.07G124900	36.8812	-0.855029	0.0179163
Glyma.09G193300	11872	-0.854353	3.72e-05
Glyma.07G149500	405.93	-0.851864	2.49e-05
Glyma.01G123700	23.9006	-0.850919	0.0333652
Glyma.13G112500	3561.72	-0.850556	0.00767819
Glyma.16G001300	401.864	-0.850396	4.72e-10
Glyma.12G232000	606.807	-0.849607	0.000109255
Glyma.08G236400	1914.78	-0.84914	3.35e-05
Glyma.10G050600	193.448	-0.847462	0.017277
Glyma.03G250700	1126.58	-0.847225	0.000119193
Glyma.05G167500	28.1183	-0.847008	0.0305131
Glyma.18G213900	1528.6	-0.846104	0.00292182
Glyma.07G055000	642.796	-0.844578	8.01e-07
Glyma.09G039800	357.499	-0.843823	3.56e-06
Glyma.08G287500	2195.52	-0.842575	8.64e-08
Glyma.03G205900	102.018	-0.841208	0.00023309
Glyma.13G214600	5360.12	-0.840779	0.000320524
Glyma.13G316800	54.9723	-0.840743	0.00737954
Glyma.13G338700	1469.75	-0.840463	0.00456521
Glyma.03G002600	600.678	-0.840243	0.0229909
Glyma.17G237900	47.3316	-0.839737	0.00884713
Glyma.04G105500	363.035	-0.839013	6.56e-05
Glyma.07G270900	138.118	-0.837296	9.23e-05
Glyma.15G110700	86.6769	-0.834851	0.0118033
Glyma.20G211000	134.137	-0.834331	9.81e-06
Glyma.03G252700	4361.89	-0.833807	0.0492965
Glyma.06G067000	2260.64	-0.833107	0.00994601
Glyma.19G030800	616.27	-0.832324	9.24e-06
Glyma.16G147300	797.828	-0.831233	0.0256208
Glyma.02G124500	5564.46	-0.830571	0.0117445
Glyma.16G025700	1213.18	-0.829264	0.000127256
Glyma.03G230900	63.7739	-0.828972	0.00830346
Glyma.17G039500	1250.82	-0.827391	1.08e-05
Glyma.01G026100	963.752	-0.826913	2.29e-05
Glyma.20G189400	43.8889	-0.826222	0.00975287
Glyma.06G281800	134.726	-0.826159	0.0497415
Glyma.20G177400	727.982	-0.825958	0.00235647
Glyma.01G086700	31.0577	-0.825094	0.0133351
Glyma.04G226900	3692.24	-0.824176	0.000405459
Glyma.08G077400	76.0559	-0.824003	0.0175131
Glyma.14G123400	142.247	-0.823523	0.00114619
Glyma.03G255300	26.7908	-0.82174	0.0270926
Glyma.16G043500	4286.57	-0.821494	2.95e-07
Glyma.15G267100	687.989	-0.821195	0.00989029
Glyma.01G192900	300.753	-0.820795	0.000797928
Glyma.01G018800	38.8974	-0.820785	0.0152012
Glyma.01G201200	271.759	-0.820584	1.33e-05
Glyma.15G154700	182.612	-0.819391	0.000405755
Glyma.09G119500	58.7179	-0.819334	0.042927
Glyma.07G256200	418.838	-0.818327	0.00476285
Glyma.07G273400	130.838	-0.818255	9.2e-05
Glyma.20G141800	106.086	-0.818197	9.85e-05
Glyma.08G130400	285.572	-0.81679	8.65e-07
Glyma.13G149800	1619.93	-0.814684	6.16e-09
Glyma.10G127000	1423.91	-0.8127	2.97e-05
Glyma.09G267700	923.178	-0.812589	5.21e-08
Glyma.03G068000	45.7471	-0.812352	0.0164507
Glyma.06G295600	92.5312	-0.811472	0.0167795
Glyma.06G164200	1159.52	-0.811108	0.0417487
Glyma.06G139200	1496.23	-0.810205	3.09e-05
Glyma.10G037400	867.461	-0.808977	7.99e-05
Glyma.18G026100	1893.36	-0.808218	0.00414332
Glyma.10G269400	301.422	-0.807829	6.88e-05
Glyma.16G141000	62.7403	-0.806068	0.00624819
Glyma.02G224900	357.487	-0.805717	0.009941
Glyma.07G117300	496.542	-0.805587	0.0134294
Glyma.15G271200	4053.74	-0.805334	0.000331916
Glyma.07G005500	970.337	-0.805301	0.000103739
Glyma.04G083100	1521.07	-0.804984	4.17e-05
Glyma.14G017100	1311.04	-0.804827	3.38e-06
Glyma.11G003700	986.745	-0.804513	0.019882
Glyma.20G046900	25.4829	-0.803871	0.0491184
Glyma.09G181300	214.397	-0.803352	0.000698236
Glyma.13G358300	111.437	-0.802264	5.07e-05
Glyma.15G002200	352.73	-0.801773	0.00758523
Glyma.03G132100	46.5496	-0.801401	0.0202899
Glyma.18G110000	175.634	-0.801337	0.00027248
Glyma.01G145400	8433.5	-0.800316	4.82e-05
Glyma.14G201500	1891.76	-0.800038	2.42e-05
Glyma.13G271500	256.168	-0.79977	0.000881397
Glyma.03G247000	1245.33	-0.799008	1.59e-06
Glyma.02G058000	87.1341	-0.798933	0.0340479
Glyma.12G233400	222.44	-0.798932	2.23e-07
Glyma.15G089000	7074.66	-0.79802	0.00429379
Glyma.03G105400	766.647	-0.798003	0.000191159
Glyma.04G018200	1103.75	-0.797549	1.55e-05
Glyma.05G151400	39.899	-0.796863	0.0119725
Glyma.19G045400	300.636	-0.796324	7.87e-08
Glyma.13G250700	311.219	-0.795784	1.73e-06
Glyma.19G242700	1813.56	-0.795207	0.00577178
Glyma.03G246300	8604.03	-0.794945	5.33e-07
Glyma.09G248900	1135.63	-0.79342	1.29e-05
Glyma.06G275700	300.38	-0.793366	0.000525137
Glyma.08G210700	137.907	-0.793351	0.00691099
Glyma.10G225400	636.432	-0.793122	0.0268613
Glyma.08G084300	2657.4	-0.79305	0.000367125
Glyma.15G079300	58.4104	-0.791962	0.017101
Glyma.14G011500	123.398	-0.791937	7.1e-05
Glyma.04G098600	574.353	-0.791392	7.96e-05
Glyma.15G202300	1176.34	-0.791005	4.53e-11
Glyma.01G196800	235.559	-0.790473	5.81e-05
Glyma.11G003600	996.852	-0.79021	0.0359737
Glyma.19G007700	89655.4	-0.789984	0.00974935
Glyma.20G202400	33.9531	-0.789982	0.0348578
Glyma.05G114900	16358.9	-0.789504	0.000439849
Glyma.08G205900	925.538	-0.789502	0.00436348
Glyma.17G108200	280.731	-0.789263	4.58e-06
Glyma.13G347700	12766.9	-0.788674	0.000181823
Glyma.14G145100	49.0889	-0.78857	0.013175
Glyma.12G012400	355.303	-0.78815	0.000345619
Glyma.09G073600	632.632	-0.787484	3.72e-05
Glyma.20G223800	205.075	-0.787089	0.00512367
Glyma.10G131900	28.579	-0.78707	0.0226712
Glyma.19G026600	281.361	-0.786613	6.34e-06
Glyma.08G139200	40.6578	-0.785474	0.0330823
Glyma.02G233700	3222.69	-0.785306	1.55e-05
Glyma.13G309600	57.6433	-0.784456	0.0205586
Glyma.03G215300	1323.08	-0.783234	0.000453832
Glyma.10G078400	14011.3	-0.783185	2.3e-05
Glyma.14G061600	221.988	-0.783009	0.0183699
Glyma.01G161200	352.318	-0.782732	2.4e-05
Glyma.17G003000	288.496	-0.782505	0.000560783
Glyma.09G273600	560.233	-0.781744	3.8e-06
Glyma.13G221300	2176.18	-0.781678	0.00647075
Glyma.10G289600	1687.35	-0.781551	4.32e-06
Glyma.13G136400	2877.99	-0.78124	0.000248861
Glyma.18G026500	56.8353	-0.781135	0.0497471
Glyma.12G239900	57.2704	-0.780556	0.00619599
Glyma.01G107700	32.641	-0.780535	0.0140255
Glyma.17G140300	123.015	-0.780458	0.00420407
Glyma.16G011900	43.8326	-0.77912	0.00816406
Glyma.04G044500	285.662	-0.778737	0.0145195
Glyma.09G213800	2081.79	-0.777584	1.36e-05
Glyma.08G009000	172.425	-0.776951	0.00261638
Glyma.05G068400	253.628	-0.776941	0.000147117
Glyma.15G184400	585.986	-0.776735	0.0241683
Glyma.11G144700	48.2547	-0.776601	0.00739719
Glyma.09G283900	28.2249	-0.776144	0.0447889
Glyma.11G069000	184.256	-0.775982	0.00170344
Glyma.05G019600	438.368	-0.775553	1.29e-08
Glyma.18G151900	459.211	-0.774649	6.03e-08
Glyma.01G036200	865.381	-0.774388	1.79e-05
Glyma.18G072700	218.56	-0.773354	0.00264649
Glyma.02G266200	480.453	-0.772634	0.0167588
Glyma.10G020900	84.4544	-0.772419	0.0170867
Glyma.11G017600	387.26	-0.772151	2.21e-05
Glyma.05G074900	116.559	-0.771093	0.00181566
Glyma.17G130100	11330.1	-0.770971	9.77e-08
Glyma.02G034700	2061.85	-0.7706	2.57e-05
Glyma.13G049100	50.4561	-0.770469	0.0194171
Glyma.08G121700	53.0754	-0.769275	0.0105406
Glyma.03G122200	160.666	-0.769098	0.0148685
Glyma.10G175500	35.4496	-0.769086	0.0312572
Glyma.16G169800	217.611	-0.768634	0.000512726
Glyma.18G019500	90.3207	-0.768257	0.000321194
Glyma.11G070100	335.733	-0.767993	0.000152211
Glyma.18G143700	350.206	-0.767893	1.39e-05
Glyma.06G229900	1854.29	-0.767373	5.3e-08
Glyma.06G245200	1945.49	-0.76732	3.19e-10
Glyma.05G052600	7200.67	-0.767201	5.91e-05
Glyma.20G017200	748.972	-0.766697	0.0203517
Glyma.17G175800	64.3343	-0.765582	0.00402403
Glyma.03G139200	392.265	-0.764395	3.05e-05
Glyma.13G338500	608.837	-0.764347	0.000119193
Glyma.01G149700	2403.11	-0.764275	4.97e-06
Glyma.07G198600	1606.86	-0.764013	0.0188932
Glyma.05G239000	1853.52	-0.76323	0.0328219
Glyma.03G109500	2650.1	-0.763094	0.000417188
Glyma.15G059400	83.5383	-0.761959	0.0413856
Glyma.06G077100	355.38	-0.761579	4.39e-05
Glyma.09G103400	2660.12	-0.760355	0.00108324
Glyma.03G063200	6230.54	-0.759132	3.23e-06
Glyma.01G208200	81.8318	-0.758623	0.0185499
Glyma.10G045900	448.052	-0.757928	0.000591917
Glyma.17G034600	892.288	-0.757287	8.01e-05
Glyma.15G130400	31.4893	-0.756812	0.0427792
Glyma.09G013300	65.2539	-0.756565	0.0197228
Glyma.14G013700	747.499	-0.756479	1.76e-07
Glyma.02G198200	272.364	-0.756031	3.65e-06
Glyma.08G107000	109.107	-0.756026	0.000284103
Glyma.04G238900	82.7818	-0.755341	0.00316719
Glyma.05G242600	165.991	-0.754798	0.00360099
Glyma.11G233800	1055.57	-0.754231	9.09e-06
Glyma.11G048900	65.994	-0.753859	0.0129748
Glyma.13G230600	4715.53	-0.753537	0.000308574
Glyma.03G194100	216.961	-0.752974	3.18e-05
Glyma.19G032100	39.383	-0.752606	0.0448613
Glyma.02G204700	253.1	-0.752517	0.000158007
Glyma.16G179800	1116.79	-0.752459	6.85e-05
Glyma.05G057800	131.515	-0.751961	0.00990732
Glyma.04G098000	35.9878	-0.751936	0.0344286
Glyma.13G307000	466.556	-0.751491	0.0195787
Glyma.14G068600	775.451	-0.751321	0.0319302
Glyma.07G041700	565.335	-0.750909	0.000230202
Glyma.10G054400	1022.04	-0.750884	9.73e-06
Glyma.15G010900	164.315	-0.749978	0.00086137
Glyma.18G279900	239.137	-0.749879	0.0021437
Glyma.10G040200	197.452	-0.749345	0.00469284
Glyma.06G134500	86.2863	-0.749017	0.00202007
Glyma.11G221000	137337	-0.748191	0.000340944
Glyma.18G261800	71.7338	-0.747901	0.00720364
Glyma.11G002400	848.221	-0.746796	0.015383
Glyma.10G223400	5704.75	-0.746363	0.00503431
Glyma.04G034900	74.7592	-0.746303	0.0388973
Glyma.02G029800	709.75	-0.745697	4.86e-05
Glyma.17G127200	406.067	-0.744867	8.65e-07
Glyma.17G235100	522.151	-0.744644	6.94e-08
Glyma.01G113000	2105.39	-0.743949	1.65e-09
Glyma.13G089800	238.313	-0.743338	0.000179275
Glyma.04G193700	569.832	-0.743271	0.0046323
Glyma.10G267000	2690.19	-0.742904	9.82e-06
Glyma.06G222000	1090.04	-0.742692	0.000100033
Glyma.17G142200	129.101	-0.742534	0.00201799
Glyma.15G180900	5897.03	-0.742493	0.0013931
Glyma.04G083000	307.953	-0.74135	1.65e-07
Glyma.07G237500	170.065	-0.740863	1.8e-05
Glyma.15G152900	168.184	-0.740406	0.0171551
Glyma.15G136800	860.08	-0.73966	0.000518701
Glyma.07G043800	3215.53	-0.739316	0.000503252
Glyma.19G145100	950.039	-0.739308	0.013739
Glyma.02G016100	40.6477	-0.739257	0.0273716
Glyma.08G196500	2295.28	-0.739191	0.0185414
Glyma.18G025700	113.898	-0.738444	0.00163218
Glyma.11G098700	10579.8	-0.736512	0.000722064
Glyma.18G153800	36.1033	-0.73651	0.0345067
Glyma.17G133600	1479.51	-0.736394	0.000312813
Glyma.05G041900	3070.37	-0.736237	5.99e-05
Glyma.20G222900	63.4508	-0.736098	0.0267402
Glyma.09G191500	64.4193	-0.73604	0.0064172
Glyma.17G047200	2008.99	-0.736022	0.0294915
Glyma.15G016400	3711.2	-0.736012	3.4e-07
Glyma.09G031800	1829.53	-0.735933	0.00133177
Glyma.13G207900	2117.01	-0.735808	0.000473969
Glyma.03G130900	121.206	-0.735654	0.00149919
Glyma.07G265300	394.5	-0.735112	0.000376465
Glyma.10G224200	1856.51	-0.733025	0.0156378
Glyma.16G165700	89.33	-0.732631	0.0164104
Glyma.10G168600	517.518	-0.731756	0.000938355
Glyma.13G242800	581.127	-0.731716	4.96e-07
Glyma.19G256000	295.235	-0.731066	1.09e-06
Glyma.11G094700	1648.61	-0.729892	0.000334551
Glyma.03G142300	1319.28	-0.729232	0.00682725
Glyma.10G026900	118.755	-0.72915	0.00084901
Glyma.05G088600	34.7848	-0.728879	0.0188891
Glyma.11G031500	451.923	-0.728754	0.000442654
Glyma.03G173800	576.968	-0.727959	0.00033264
Glyma.11G006600	2088.73	-0.727715	0.000816541
Glyma.18G072600	314.044	-0.72743	0.000131005
Glyma.07G115500	2035.4	-0.72728	0.02619
Glyma.05G058200	87.7727	-0.727015	0.00213108
Glyma.12G170600	32.6191	-0.726045	0.0371026
Glyma.09G220600	30.8642	-0.725855	0.0483313
Glyma.08G237500	1293.19	-0.725441	0.00104318
Glyma.03G068100	414.241	-0.725364	0.0401242
Glyma.12G027300	1057.97	-0.724531	0.000451172
Glyma.04G147800	901.145	-0.723877	0.00613916
Glyma.07G211000	86.9553	-0.723854	0.0076795
Glyma.06G138400	1885	-0.723729	0.00218595
Glyma.07G264300	601.433	-0.723331	0.00109942
Glyma.12G122900	6904.33	-0.723195	0.000315828
Glyma.05G066000	149.338	-0.722476	4.28e-06
Glyma.09G041000	321.715	-0.722337	7.67e-08
Glyma.03G135700	58.6865	-0.722202	0.0148685
Glyma.04G180900	136.633	-0.722194	3.67e-05
Glyma.09G000700	467.277	-0.721964	0.0188431
Glyma.20G129100	1001.52	-0.721265	0.000147374
Glyma.08G337700	99.9419	-0.721211	0.00118686
Glyma.18G135000	39.0775	-0.720929	0.0342308
Glyma.15G080900	96.8314	-0.720807	0.0200028
Glyma.13G117000	1002.68	-0.72078	1.87e-07
Glyma.03G059800	57.8489	-0.719827	0.00927777
Glyma.09G072400	153.778	-0.719688	0.00489927
Glyma.11G053400	2332.11	-0.71894	0.00305461
Glyma.13G039900	37.3914	-0.718453	0.0190132
Glyma.16G141700	1246.9	-0.718451	8.39e-09
Glyma.10G277700	64.6938	-0.718322	0.0131638
Glyma.11G252700	75.8914	-0.718317	0.0145307
Glyma.09G072100	10125.7	-0.718197	0.000556716
Glyma.11G150400	3151.81	-0.718084	0.0029731
Glyma.03G261800	3572.61	-0.71797	7.43e-07
Glyma.08G089600	371.452	-0.71789	0.0180997
Glyma.12G094800	93.2966	-0.71783	0.000961275
Glyma.06G176700	59.0294	-0.717647	0.00627188
Glyma.11G087900	419.147	-0.717358	6.05e-13
Glyma.04G198600	2112.02	-0.716414	0.0020718
Glyma.16G104700	119.24	-0.716328	0.000158504
Glyma.08G093500	1984.05	-0.716236	5.34e-07
Glyma.20G050800	753.614	-0.715951	0.00135813
Glyma.17G128400	688.736	-0.715568	0.0215384
Glyma.11G211700	304.84	-0.715514	0.000359777
Glyma.10G048600	4451.46	-0.715512	0.000194892
Glyma.17G137600	9455.4	-0.715438	6.2e-05
Glyma.08G061500	205.312	-0.715167	0.000310301
Glyma.10G215400	1167.99	-0.714708	0.000150602
Glyma.02G223000	951.787	-0.714514	2.1e-05
Glyma.07G205200	51.2622	-0.713592	0.0271413
Glyma.01G187200	742.064	-0.713289	0.000336455
Glyma.17G144200	95.9954	-0.713255	0.000366733
Glyma.06G242700	210.83	-0.712545	0.0422258
Glyma.10G164800	2996.53	-0.712509	5.09e-06
Glyma.11G235400	4857.68	-0.712289	1.85e-06
Glyma.08G144400	34.1734	-0.712268	0.046315
Glyma.04G194300	41.1599	-0.712245	0.0236682
Glyma.18G224200	158.413	-0.712145	0.00275485
Glyma.13G297600	28.4466	-0.711572	0.0455685
Glyma.12G240600	399.441	-0.711535	0.0412445
Glyma.12G121000	745.818	-0.711491	2e-09
Glyma.07G018300	370.431	-0.711353	5.15e-07
Glyma.15G270900	134.696	-0.711005	0.00470215
Glyma.06G141900	356.826	-0.710836	0.000188763
Glyma.06G066300	630.339	-0.71067	1.18e-05
Glyma.15G047200	1620.86	-0.710539	0.000494981
Glyma.14G061100	11468.8	-0.709545	0.000931541
Glyma.03G142200	1429.43	-0.70953	0.0010859
Glyma.12G242100	38.168	-0.709503	0.0182258
Glyma.05G048000	7100.11	-0.709177	2.07e-07
Glyma.17G045800	457.772	-0.70917	0.000129266
Glyma.13G311500	223.361	-0.708856	5.14e-06
Glyma.18G027100	190.89	-0.708838	0.000392332
Glyma.13G273200	27.8269	-0.708064	0.0447154
Glyma.18G049400	3663.86	-0.707645	0.000312813
Glyma.05G040900	979.154	-0.706969	0.0310285
Glyma.12G021700	120.105	-0.706124	0.000194708
Glyma.07G032200	1094.42	-0.70594	0.000701158
Glyma.06G180400	482.24	-0.705654	0.00010842
Glyma.15G108500	328.908	-0.705035	4.72e-06
Glyma.20G160400	1679.05	-0.704835	0.00987789
Glyma.11G005700	126.803	-0.704789	0.013614
Glyma.12G165000	540.46	-0.704409	1.07e-07
Glyma.12G112000	63.9364	-0.704314	0.0435427
Glyma.06G324300	3024.67	-0.704182	0.000163056
Glyma.16G012200	1915.45	-0.704078	0.000682002
Glyma.19G174700	296.203	-0.70404	0.00149919
Glyma.16G074600	712.304	-0.703202	0.0265605
Glyma.04G007100	108.129	-0.702783	0.00402891
Glyma.09G013600	205.813	-0.702567	0.00192762
Glyma.13G356000	566.091	-0.702068	0.000929453
Glyma.13G127200	3385.03	-0.701696	3.02e-06
Glyma.20G089600	966.164	-0.701583	6.32e-05
Glyma.19G036300	143.379	-0.701232	0.000593113
Glyma.02G249600	32750.5	-0.70122	3.66e-05
Glyma.09G167500	45.9949	-0.700782	0.0407806
Glyma.20G114500	2088.27	-0.700674	4.92e-08
Glyma.07G263700	366.402	-0.700589	1.75e-07
Glyma.01G081100	321.034	-0.700409	0.00534552
Glyma.19G248200	821.993	-0.700136	0.000246686
Glyma.05G166700	58.8178	-0.699452	0.0137252
Glyma.02G206700	5672.84	-0.699425	9.54e-06
Glyma.03G001200	350.473	-0.69919	0.00139042
Glyma.19G089900	71.1506	-0.699154	0.00883293
Glyma.07G056600	1338.51	-0.698995	0.0297149
Glyma.17G028000	120.119	-0.698699	5.83e-05
Glyma.20G169900	3439.95	-0.698615	0.00400702
Glyma.12G078100	20443.7	-0.698399	0.00178879
Glyma.08G028000	179.897	-0.698365	0.00832021
Glyma.20G176300	1393.97	-0.698196	2.14e-05
Glyma.15G238400	383.177	-0.697918	0.0302022
Glyma.10G117200	1407.56	-0.697902	9.23e-06
Glyma.20G217100	130.549	-0.697547	0.00491725
Glyma.03G159000	1707.2	-0.696898	0.0180103
Glyma.03G259800	256.54	-0.696356	1.05e-06
Glyma.11G230100	51.7283	-0.696236	0.017022
Glyma.05G216700	3453.8	-0.696076	0.0276455
Glyma.18G215100	194.514	-0.695574	0.021859
Glyma.18G222200	1581.56	-0.695485	4.91e-08
Glyma.04G133100	994.735	-0.695195	0.000542299
Glyma.01G037900	194.491	-0.694429	0.00114581
Glyma.12G172300	42.7614	-0.694025	0.0414536
Glyma.11G100300	371.128	-0.693037	0.000354298
Glyma.07G106300	2088.45	-0.692231	8.92e-06
Glyma.04G182000	1023.39	-0.692168	6.09e-05
Glyma.09G086200	97.6358	-0.691559	0.0308487
Glyma.08G287400	64.4507	-0.691411	0.0256399
Glyma.08G344000	681.1	-0.691066	1.75e-05
Glyma.04G228500	153.091	-0.690133	0.000333189
Glyma.09G206100	211.9	-0.690039	0.000254277
Glyma.20G099600	1778.96	-0.688935	4.19e-05
Glyma.12G021100	5312.25	-0.688002	0.00028317
Glyma.10G220600	91.7632	-0.687927	0.00662696
Glyma.11G111100	34115.9	-0.687717	0.00175523
Glyma.08G175700	212.42	-0.687171	0.00244049
Glyma.15G187800	32.0634	-0.687122	0.0336524
Glyma.17G125700	4672.95	-0.687116	0.000887592
Glyma.11G209200	1538.33	-0.686979	0.0262503
Glyma.06G274200	1156.57	-0.686935	0.0318895
Glyma.13G126900	213.111	-0.68691	0.000109599
Glyma.18G079900	3401.54	-0.68688	0.000249399
Glyma.05G240700	789.724	-0.686875	4.89e-05
Glyma.15G185000	3834.8	-0.68676	4.71e-05
Glyma.15G035800	314.226	-0.686416	0.0043126
Glyma.03G205800	1091.32	-0.685869	0.0278777
Glyma.15G205300	46.5021	-0.68547	0.031725
Glyma.13G045300	66.0101	-0.685059	0.00663838
Glyma.11G158500	1604.73	-0.684305	0.0276501
Glyma.07G062400	682.447	-0.684246	0.00103402
Glyma.19G035400	208.014	-0.684147	0.0169699
Glyma.12G107100	266.778	-0.68404	0.00142983
Glyma.13G286500	564.627	-0.683948	1.84e-05
Glyma.19G213200	1576.29	-0.683665	0.0147075
Glyma.08G345900	484.958	-0.683065	0.000306216
Glyma.04G095000	244.324	-0.68304	0.00204244
Glyma.02G255800	100.287	-0.682712	0.0342949
Glyma.11G175300	306.305	-0.682203	8.85e-06
Glyma.15G106500	215.64	-0.681959	0.00392321
Glyma.04G178700	120.299	-0.681927	0.00293961
Glyma.06G164100	704.8	-0.681568	0.000185958
Glyma.11G076000	735.784	-0.681425	0.0370738
Glyma.04G068000	220.593	-0.681388	0.00246057
Glyma.10G048500	916.776	-0.680066	1.59e-06
Glyma.11G015500	833.316	-0.679716	1.35e-06
Glyma.14G209600	403.501	-0.679501	0.000966561
Glyma.04G161600	2163.16	-0.679215	0.000100771
Glyma.15G145000	306.027	-0.6792	3.39e-05
Glyma.12G181400	895.925	-0.679192	0.0205143
Glyma.12G151200	43.5066	-0.678701	0.0198371
Glyma.06G239900	488.425	-0.678676	0.0013616
Glyma.03G177500	157.523	-0.678658	0.00131032
Glyma.17G029900	50.4828	-0.678567	0.0445145
Glyma.02G255500	3395.14	-0.677714	0.00225381
Glyma.05G132500	2963.31	-0.677392	0.00394853
Glyma.17G087900	114.202	-0.677114	0.0335385
Glyma.04G145400	204.021	-0.676855	0.0043693
Glyma.05G055500	8949.14	-0.676618	6.27e-06
Glyma.14G159600	363.332	-0.676	4.21e-05
Glyma.18G021500	4328.48	-0.675939	1.66e-05
Glyma.08G181000	4105.15	-0.675892	0.000313989
Glyma.15G039500	212.152	-0.675686	0.00522644
Glyma.04G082800	76.3719	-0.675604	0.00353985
Glyma.18G082700	66.7076	-0.67521	0.00784199
Glyma.08G179900	835.079	-0.675207	4.16e-05
Glyma.02G046600	237.87	-0.67497	6.83e-05
Glyma.13G114000	446.689	-0.674469	7.3e-06
Glyma.01G037800	72.2454	-0.674382	0.0481333
Glyma.10G222500	619.43	-0.674159	2.67e-05
Glyma.10G040600	1345.69	-0.674083	8.69e-05
Glyma.06G124800	115.741	-0.674064	0.00949059
Glyma.03G114100	944.442	-0.674005	0.000418257
Glyma.20G228100	1909.9	-0.673899	0.000596234
Glyma.04G151200	51.4071	-0.673827	0.0190778
Glyma.20G238000	171.52	-0.673627	0.00193768
Glyma.03G007200	804.772	-0.673503	9.56e-07
Glyma.13G127500	695.555	-0.67334	0.00217349
Glyma.18G074000	440.024	-0.673141	5.37e-05
Glyma.17G026800	179.623	-0.673022	0.0106054
Glyma.15G182600	160.679	-0.672925	0.030387
Glyma.13G119200	112.556	-0.672651	0.00273713
Glyma.01G058400	60.7592	-0.672593	0.0140748
Glyma.14G220500	52.1468	-0.67164	0.0235668
Glyma.06G138700	4465.44	-0.671625	0.00488521
Glyma.03G055900	375.609	-0.671535	1.52e-05
Glyma.15G033200	144.215	-0.671424	0.00133177
Glyma.13G206000	35.1928	-0.671215	0.0491747
Glyma.05G009800	32.6118	-0.671042	0.0497415
Glyma.08G286800	4286.75	-0.670467	0.000875024
Glyma.19G260200	1164.75	-0.670187	0.000861367
Glyma.05G218800	2445.63	-0.670136	0.000213827
Glyma.12G142700	42.936	-0.669985	0.0284389
Glyma.13G165200	2973.13	-0.669634	0.0288743
Glyma.10G021800	2031.5	-0.669491	0.000110262
Glyma.08G222600	3429.5	-0.669365	8.76e-05
Glyma.16G038900	838.96	-0.669183	2.6e-05
Glyma.14G213600	56.5194	-0.668463	0.0201203
Glyma.09G070500	70.6516	-0.668455	0.0407209
Glyma.10G044700	366.025	-0.668401	2.73e-07
Glyma.15G188000	37.9532	-0.668157	0.0248518
Glyma.07G261900	208.509	-0.667744	0.000723699
Glyma.16G104300	273.623	-0.66741	0.000300408
Glyma.04G084600	122.292	-0.667401	0.00061021
Glyma.02G294900	3199.2	-0.667396	0.000377524
Glyma.02G200300	1347.91	-0.666986	0.021859
Glyma.20G125900	187.255	-0.666826	0.00494786
Glyma.06G295500	230.566	-0.666154	0.00219314
Glyma.12G058000	4462.84	-0.665994	2.1e-05
Glyma.20G025700	851.08	-0.665905	8.73e-07
Glyma.19G178800	1090.33	-0.665751	0.0228726
Glyma.01G015600	102.526	-0.665348	0.008663
Glyma.12G169400	7358.64	-0.665321	0.00238764
Glyma.14G051300	413.719	-0.665261	0.00337419
Glyma.08G141900	117.124	-0.664208	0.00040812
Glyma.03G216600	2242.88	-0.663731	0.00293088
Glyma.09G153300	1446.78	-0.663103	8.8e-08
Glyma.14G210700	4280.09	-0.662843	2.32e-08
Glyma.14G092500	970.292	-0.662764	4.69e-05
Glyma.18G007500	2696.13	-0.662634	0.00678396
Glyma.02G169800	350.837	-0.662526	1.04e-05
Glyma.12G055900	895.962	-0.662517	4.81e-06
Glyma.14G030000	457.482	-0.662436	0.00326888
Glyma.05G112200	681.224	-0.661863	0.003505
Glyma.18G103500	1273.78	-0.661728	0.000301285
Glyma.09G275000	509.404	-0.66152	0.00238947
Glyma.08G286300	57.3926	-0.661363	0.013942
Glyma.12G223400	1825.27	-0.661259	0.000272099
Glyma.17G094300	1136.74	-0.660862	0.000580247
Glyma.12G037400	66377.4	-0.660694	0.00239446
Glyma.11G048200	799.292	-0.660504	0.000490008
Glyma.01G167300	1620.26	-0.660352	0.0470995
Glyma.12G206300	128.719	-0.658932	0.0202899
Glyma.13G053400	47.425	-0.6585	0.0250682
Glyma.17G058000	312.856	-0.65826	0.000158504
Glyma.02G036000	3000.21	-0.657697	0.000636373
Glyma.17G071600	203.706	-0.657619	0.00116239
Glyma.06G172400	1568.24	-0.65731	0.000799129
Glyma.10G237500	228.145	-0.656774	0.000379846
Glyma.09G079900	667.884	-0.656256	5.68e-06
Glyma.02G155400	196.156	-0.655604	0.0178279
Glyma.07G196900	209.938	-0.655581	3.1e-07
Glyma.16G068000	749.989	-0.655139	0.00360988
Glyma.05G235600	730.672	-0.654747	0.0331087
Glyma.02G263200	3011.46	-0.654364	0.00163959
Glyma.01G155600	68.334	-0.654338	0.0104703
Glyma.03G129100	69.4382	-0.653792	0.0257925
Glyma.06G298500	365.592	-0.65369	0.00175382
Glyma.04G134000	115.694	-0.653478	0.00252795
Glyma.06G098500	122.43	-0.653357	0.00359512
Glyma.02G240400	200.493	-0.652672	0.000518457
Glyma.13G232500	12756.7	-0.652641	0.000802362
Glyma.20G199100	375.219	-0.652622	0.000412533
Glyma.17G234000	194.881	-0.652532	0.0212703
Glyma.16G185200	359.325	-0.652267	0.000145998
Glyma.11G221100	912.523	-0.65174	6.06e-06
Glyma.13G107200	63.3359	-0.651215	0.0180176
Glyma.01G240000	1003.1	-0.650967	0.0308466
Glyma.08G143100	958.491	-0.650838	0.000379244
Glyma.18G217800	184.939	-0.65065	0.00012826
Glyma.08G068100	78.8821	-0.650188	0.00278458
Glyma.05G221600	1365.62	-0.650027	3.27e-06
Glyma.15G072800	57.8513	-0.649962	0.0261316
Glyma.13G069400	446.19	-0.649932	0.000114178
Glyma.05G233000	354.302	-0.649608	0.000254515
Glyma.02G298000	559.076	-0.64947	9.05e-07
Glyma.08G200200	3447.25	-0.649156	0.00175382
Glyma.08G045100	1583.47	-0.648993	0.0387677
Glyma.17G029800	317.267	-0.648989	0.00529464
Glyma.19G223600	4326.2	-0.648888	5.36e-05
Glyma.08G254000	962.272	-0.648402	4.65e-06
Glyma.06G012500	183.939	-0.648351	0.000500119
Glyma.19G215400	414.655	-0.648345	3.38e-06
Glyma.06G236200	4522.09	-0.648083	0.00016957
Glyma.10G207800	1254.85	-0.648045	4.31e-09
Glyma.08G343900	310.265	-0.64776	0.000315731
Glyma.09G062000	62.2928	-0.647616	0.0403691
Glyma.15G012100	122.623	-0.647005	0.0386037
Glyma.11G202700	1411.02	-0.646953	2.97e-05
Glyma.16G173200	119.289	-0.646912	0.000232159
Glyma.13G046900	322.311	-0.646791	8.43e-06
Glyma.04G100400	297.927	-0.646743	1.4e-06
Glyma.01G030900	1398.69	-0.646516	0.000248861
Glyma.12G076400	73.945	-0.646332	0.00129206
Glyma.07G182300	555.19	-0.646202	9.06e-06
Glyma.02G245400	400.442	-0.646153	0.00494276
Glyma.01G039500	100.053	-0.645783	0.00220393
Glyma.20G167600	377.186	-0.645717	0.0310961
Glyma.06G298100	725.169	-0.645617	0.000273817
Glyma.09G094300	582.934	-0.645312	0.00162252
Glyma.09G157400	89.165	-0.6452	0.0334393
Glyma.18G125500	1866.27	-0.645133	5.53e-09
Glyma.08G255000	601.414	-0.645014	0.00146361
Glyma.15G017900	370.033	-0.644131	0.00254086
Glyma.13G316000	154.948	-0.643979	0.00983656
Glyma.08G159800	835.688	-0.643961	0.000227258
Glyma.20G024800	1305.96	-0.643659	0.000139469
Glyma.07G006900	18105.2	-0.64358	0.0011402
Glyma.08G024900	4603.72	-0.64335	0.000244575
Glyma.18G203400	1178.82	-0.643222	0.000108512
Glyma.15G040100	225.986	-0.642758	2.15e-05
Glyma.19G173200	107.967	-0.642507	0.0155517
Glyma.17G142500	91.3623	-0.641453	0.0192023
Glyma.10G016100	97.3612	-0.640916	0.000829217
Glyma.07G185100	98.5157	-0.640713	0.0208739
Glyma.07G142700	8930.92	-0.640581	0.000245044
Glyma.16G058900	368.784	-0.640506	0.0103474
Glyma.12G168300	281.003	-0.640486	0.000102134
Glyma.03G226600	5497.6	-0.640325	0.000177168
Glyma.11G052500	211.272	-0.640095	0.00246256
Glyma.07G222000	116.358	-0.639747	0.00101275
Glyma.05G143200	101.349	-0.639187	0.00277761
Glyma.04G132900	1927.8	-0.638789	0.0406558
Glyma.09G007300	439.885	-0.638415	0.000148649
Glyma.12G117500	190.789	-0.638392	0.00585132
Glyma.18G041500	60.8243	-0.637403	0.032555
Glyma.19G217100	67.6682	-0.637169	0.0154221
Glyma.09G180400	108.558	-0.637136	0.0187898
Glyma.15G241300	196.169	-0.637102	0.0125372
Glyma.13G124000	974.054	-0.636993	0.000212092
Glyma.12G106800	189.068	-0.636883	0.0143579
Glyma.06G138600	2490.9	-0.636791	0.00663565
Glyma.14G168500	259.901	-0.636037	0.000124045
Glyma.11G022100	2062.81	-0.636001	0.0353247
Glyma.02G253900	46.8636	-0.635729	0.0208449
Glyma.18G156100	202.12	-0.635565	1.9e-05
Glyma.17G072300	2414.44	-0.635128	5.13e-07
Glyma.05G002500	177.787	-0.634964	0.000109599
Glyma.18G193600	8266.1	-0.634869	7.56e-05
Glyma.07G137100	123.154	-0.633878	0.0143598
Glyma.05G020500	526.145	-0.633795	1.32e-06
Glyma.07G006500	44.1416	-0.633645	0.0472666
Glyma.07G114900	3862.83	-0.633596	9.08e-05
Glyma.03G196900	6972.9	-0.633483	0.000706068
Glyma.02G138100	2015.77	-0.633219	3.38e-06
Glyma.12G228600	1243.54	-0.633117	0.000356368
Glyma.18G089400	497.328	-0.632994	0.00646455
Glyma.15G261900	42803.1	-0.632973	0.000678175
Glyma.05G045000	706.265	-0.632932	4.6e-07
Glyma.04G065100	402.19	-0.632847	9.96e-07
Glyma.11G201500	3090.39	-0.632576	0.00104133
Glyma.01G152500	85.2517	-0.632521	0.0369406
Glyma.09G009200	47.9571	-0.632263	0.0227543
Glyma.15G000800	114.613	-0.631884	0.00712564
Glyma.07G254600	971.338	-0.6318	0.000562868
Glyma.17G169200	32.5017	-0.631572	0.0490902
Glyma.17G164400	341.265	-0.63101	0.000178621
Glyma.19G079800	70.561	-0.630784	0.00832201
Glyma.16G147100	84.6736	-0.63068	0.00753064
Glyma.17G247300	4573.3	-0.630669	3.26e-05
Glyma.13G336200	7631.66	-0.630447	0.000297348
Glyma.19G189600	2605.88	-0.630269	0.00408855
Glyma.02G014800	604.769	-0.630089	4.15e-06
Glyma.05G238000	2072.66	-0.629615	0.0056402
Glyma.09G120200	1617.29	-0.629469	5.13e-05
Glyma.12G229700	2499.22	-0.629008	0.00244758
Glyma.07G049500	601.23	-0.62824	0.0167835
Glyma.03G218600	422.576	-0.627222	4e-08
Glyma.17G158900	37.0424	-0.627125	0.04385
Glyma.11G117100	619.581	-0.626909	1.57e-08
Glyma.04G109700	55.4971	-0.62687	0.0165037
Glyma.18G272300	608.889	-0.626864	2.6e-05
Glyma.08G172400	422.279	-0.626534	0.00108499
Glyma.01G104800	418.162	-0.626267	0.000315731
Glyma.10G030600	3694.74	-0.626074	2.66e-06
Glyma.11G034100	745.775	-0.625679	0.00069101
Glyma.01G025300	415.94	-0.625418	6.06e-07
Glyma.04G157300	167.792	-0.625284	0.000111064
Glyma.04G002900	9589.62	-0.625154	0.0036589
Glyma.12G085800	49.8326	-0.625121	0.0352285
Glyma.11G212500	117.226	-0.624557	0.00386828
Glyma.18G124800	678.953	-0.624532	0.00035421
Glyma.01G034000	3127.69	-0.624403	0.00788971
Glyma.12G172500	618.408	-0.624097	0.000266166
Glyma.20G245300	1208.38	-0.624095	6.8e-07
Glyma.16G182200	757.601	-0.623979	2.29e-06
Glyma.03G050400	1479.99	-0.623416	0.00116833
Glyma.01G087100	223.062	-0.623411	0.00256397
Glyma.12G201900	1202.46	-0.623091	0.0300858
Glyma.08G043900	324.534	-0.622551	6.58e-06
Glyma.08G125000	462.062	-0.622435	0.000178461
Glyma.03G234400	369.181	-0.621815	0.000870311
Glyma.18G019900	182.5	-0.621641	0.00334001
Glyma.13G357400	81.4722	-0.621473	0.00592421
Glyma.09G045700	261.504	-0.621272	0.00685435
Glyma.05G060100	82.7245	-0.621225	0.0275351
Glyma.12G207500	604.155	-0.621101	0.0253608
Glyma.10G249600	37.3095	-0.620679	0.0462249
Glyma.10G001500	168.525	-0.620534	0.000212317
Glyma.18G090500	43.5165	-0.62042	0.0427867
Glyma.13G276300	143.644	-0.620387	0.0212413
Glyma.20G013900	158.926	-0.620288	0.00142958
Glyma.14G056900	3714.53	-0.620086	0.00248787
Glyma.02G139000	112.461	-0.61973	0.0170265
Glyma.06G166800	2068.43	-0.619718	0.00907014
Glyma.14G176300	100.984	-0.619391	0.0479517
Glyma.08G209000	630.856	-0.619361	0.0348524
Glyma.12G035700	613.779	-0.619265	6.82e-05
Glyma.15G146800	358.664	-0.619258	0.000185197
Glyma.10G052600	165.519	-0.619243	0.000277947
Glyma.04G191700	6272.51	-0.619029	0.000272875
Glyma.17G105900	3109.31	-0.618909	0.00223401
Glyma.02G110800	193.19	-0.618697	0.000526268
Glyma.19G182400	43.5774	-0.618232	0.0389985
Glyma.08G165500	26714.8	-0.618118	7.94e-05
Glyma.08G176900	551.431	-0.618095	0.00542255
Glyma.16G165200	33361.7	-0.617588	0.0249
Glyma.15G156500	1100.58	-0.617396	0.00106021
Glyma.20G240400	780.354	-0.617247	0.00475705
Glyma.15G095000	407.309	-0.617186	3.47e-07
Glyma.05G085000	324.813	-0.617174	0.00109677
Glyma.15G158400	1198.41	-0.616708	0.0231631
Glyma.02G152500	187.921	-0.615968	0.00428508
Glyma.03G178700	76.1818	-0.615702	0.0237027
Glyma.01G148800	690.586	-0.6153	0.000722952
Glyma.05G129600	1086.78	-0.614509	0.00403494
Glyma.13G073200	3388.5	-0.614374	0.0039824
Glyma.02G038000	564.979	-0.614219	0.000184662
Glyma.01G202000	176.538	-0.614139	0.00368211
Glyma.18G212800	816.538	-0.61408	0.000252123
Glyma.13G134800	409.098	-0.613913	0.00113227
Glyma.10G173100	41.6596	-0.613617	0.0494918
Glyma.19G047300	1687.65	-0.613477	0.0375326
Glyma.18G138000	1818.42	-0.613469	1.71e-05
Glyma.19G057200	57.7096	-0.613346	0.0151672
Glyma.02G172800	357.526	-0.613184	6.87e-05
Glyma.08G048200	1698.21	-0.612901	0.0244651
Glyma.09G171700	332.725	-0.612844	1.86e-05
Glyma.05G150400	254.847	-0.612334	0.00122669
Glyma.01G193800	865.633	-0.612169	1.52e-05
Glyma.13G164900	316.161	-0.61207	0.00112313
Glyma.05G052300	4372.33	-0.612043	0.00117782
Glyma.02G247700	485.227	-0.611633	0.0074805
Glyma.11G115400	1962.41	-0.611121	0.00687438
Glyma.18G011900	387.074	-0.611105	0.000108852
Glyma.06G184200	490.774	-0.611089	3.79e-07
Glyma.14G025300	1115.28	-0.61107	0.000353063
Glyma.17G036100	91.2666	-0.61092	0.0131092
Glyma.16G204000	973.367	-0.610849	5.44e-08
Glyma.13G215300	807.461	-0.610546	0.00648469
Glyma.16G006100	64.6642	-0.610477	0.0234385
Glyma.07G102100	429.119	-0.610151	0.0094038
Glyma.02G289700	1097.5	-0.610134	0.000735769
Glyma.01G203100	962.657	-0.610113	1.41e-05
Glyma.06G299100	3059.76	-0.610044	6.58e-05
Glyma.07G115900	3310.72	-0.60996	0.0016904
Glyma.10G160300	1323.32	-0.609683	0.0269441
Glyma.05G199600	245.211	-0.609584	5.21e-05
Glyma.09G184600	1922.49	-0.609488	0.0316247
Glyma.13G160400	16313.3	-0.609412	0.000185302
Glyma.10G002300	375.768	-0.609397	0.00375198
Glyma.05G243800	4127.54	-0.609227	0.00696101
Glyma.11G082500	646.158	-0.609113	0.00197604
Glyma.09G082100	266.243	-0.609089	0.0143643
Glyma.09G027000	65.7759	-0.60904	0.0299757
Glyma.03G177300	167.882	-0.608999	0.024343
Glyma.09G246300	649.441	-0.608953	8.73e-05
Glyma.19G211800	814.271	-0.608855	0.00546037
Glyma.13G286800	388.084	-0.608794	0.00240418
Glyma.11G021700	2097	-0.608169	0.00856566
Glyma.19G014800	208.24	-0.608053	0.000239233
Glyma.19G124900	1094.59	-0.607923	0.0273615
Glyma.07G122300	357.858	-0.607764	0.000266921
Glyma.09G095400	1016.11	-0.607661	6.3e-10
Glyma.02G047800	1801.73	-0.607654	0.00512882
Glyma.13G169900	148.081	-0.607096	0.00345315
Glyma.10G207400	733.418	-0.606958	0.000544884
Glyma.10G293500	34467.5	-0.606725	3.31e-05
Glyma.04G038900	471.93	-0.606703	0.000111598
Glyma.01G236600	1260.28	-0.606022	0.0243109
Glyma.03G230300	1303.29	-0.605483	0.000396221
Glyma.05G173100	253.972	-0.605436	0.0241713
Glyma.17G037900	8000.58	-0.605245	0.00365361
Glyma.01G098700	1147.39	-0.604943	2.1e-05
Glyma.18G263300	102.335	-0.604832	0.0128866
Glyma.10G208900	121.617	-0.604832	0.018355
Glyma.12G000800	679.232	-0.604563	0.000123522
Glyma.17G084100	1699.88	-0.604528	0.000524824
Glyma.11G247700	168.959	-0.604218	0.00181958
Glyma.09G125800	436.758	-0.603973	6.77e-05
Glyma.06G289700	588.594	-0.603283	0.00657484
Glyma.13G246900	338.49	-0.603195	0.00740676
Glyma.08G218800	804.693	-0.60316	0.000169343
Glyma.06G178300	728.078	-0.603109	0.00607222
Glyma.17G216700	175.623	-0.60281	0.000474801
Glyma.20G095800	134.332	-0.602751	0.0069197
Glyma.15G048200	231.171	-0.602738	0.0314411
Glyma.13G200000	72.9853	-0.602618	0.0252841
Glyma.07G007000	1554.73	-0.602548	0.0336236
Glyma.04G192800	83.1007	-0.602463	0.0101474
Glyma.20G060000	291.863	-0.602213	0.000220376
Glyma.14G187800	4056.07	-0.602178	0.00519322
Glyma.14G095400	1321.55	-0.602026	1.1e-06
Glyma.12G025400	7193.94	-0.601575	0.0142613
Glyma.02G249500	53.4947	-0.601551	0.0280498
Glyma.15G075600	1977.53	-0.601299	0.00299612
Glyma.02G205700	1062.53	-0.601265	2.27e-05
Glyma.01G190500	192.311	-0.601221	0.0126449
Glyma.13G169600	225.166	-0.601051	0.000417262
Glyma.13G080000	86.1809	-0.601025	0.0141319
Glyma.08G023900	2540.49	-0.599945	0.00014029
Glyma.07G090700	1386.29	-0.599515	0.000144111
Glyma.18G264800	148.918	-0.599488	0.000454655
Glyma.13G099200	279.525	-0.599445	0.0062837
Glyma.15G055600	1442.28	-0.599267	2.57e-06
Glyma.08G097900	3135.13	-0.599223	0.000199388
Glyma.06G283600	1074.19	-0.598356	5.62e-06
Glyma.02G233300	445.184	-0.598287	0.00563664
Glyma.06G100200	2127.32	-0.598263	0.000345619
Glyma.20G161700	711.867	-0.598231	0.00159261
Glyma.15G118100	88.226	-0.597949	0.0320566
Glyma.17G048700	118.662	-0.597722	0.013586
Glyma.20G156100	54.4954	-0.59766	0.0228769
Glyma.15G215000	89.7225	-0.597596	0.00398524
Glyma.19G009100	131.882	-0.597423	0.00635056
Glyma.17G095400	101.914	-0.59725	0.0320229
Glyma.08G055600	1031.75	-0.596453	6.06e-12
Glyma.01G124300	346.972	-0.596133	0.0497424
Glyma.16G001900	2467.75	-0.596061	0.00556064
Glyma.06G223500	13116.7	-0.595876	4.35e-05
Glyma.15G026500	54964.3	-0.59583	0.00049944
Glyma.12G228400	1274.08	-0.594957	0.00308331
Glyma.18G197300	109.247	-0.59486	0.000997628
Glyma.02G152400	3867.64	-0.594631	9.47e-06
Glyma.10G229900	144.675	-0.594537	0.017277
Glyma.12G192800	122.931	-0.594241	0.0121555
Glyma.04G245100	454.393	-0.5942	5.76e-05
Glyma.10G268900	187.759	-0.594048	0.000154684
Glyma.07G142400	75.6685	-0.593943	0.0362672
Glyma.06G225800	1346.26	-0.593715	0.00154989
Glyma.17G140600	3189.85	-0.59329	0.00186956
Glyma.06G270600	49.923	-0.593233	0.0420251
Glyma.20G168100	4642.63	-0.593043	0.00901002
Glyma.12G165500	3146.9	-0.592725	0.00115753
Glyma.02G038700	906.948	-0.592488	0.00854032
Glyma.11G245400	4518.16	-0.592364	0.00229063
Glyma.05G166000	82.9456	-0.59216	0.0325753
Glyma.04G188700	13256.4	-0.592089	7.14e-06
Glyma.08G032200	116.522	-0.591932	0.00314113
Glyma.16G172700	589.274	-0.591552	4.34e-05
Glyma.07G221900	754.765	-0.591532	3.11e-05
Glyma.06G073600	2485.86	-0.591434	0.00106602
Glyma.15G062600	103.568	-0.591185	0.0496891
Glyma.04G074100	44.9422	-0.590992	0.0475068
Glyma.03G172600	164.508	-0.590655	0.00349732
Glyma.02G078100	1288.95	-0.590605	0.000101378
Glyma.08G260800	56.009	-0.590578	0.0330271
Glyma.15G038100	5577.71	-0.590519	0.000428478
Glyma.07G034200	222.024	-0.590498	0.0300551
Glyma.12G108100	82.2655	-0.590411	0.0441745
Glyma.05G146800	1506.69	-0.590205	0.00814369
Glyma.03G260900	2120.07	-0.590117	0.0376431
Glyma.10G133800	1385.07	-0.590095	0.02814
Glyma.19G232100	612.505	-0.590046	0.0406042
Glyma.08G297200	1484.35	-0.590033	0.000383372
Glyma.03G110100	6780.56	-0.589962	0.000192601
Glyma.13G239500	137.53	-0.589935	0.000743465
Glyma.11G181300	577.85	-0.589878	0.000266304
Glyma.01G230600	224.999	-0.589492	0.00361155
Glyma.01G010200	30268.8	-0.58932	0.000177519
Glyma.08G291800	206.534	-0.589274	0.00338316
Glyma.02G131600	152.012	-0.589184	0.00273713
Glyma.10G297700	531.574	-0.588833	0.000919691
Glyma.05G048100	155.014	-0.588646	0.0191971
Glyma.11G192500	5369.4	-0.588563	0.000266683
Glyma.15G064300	2681.47	-0.588496	0.000286716
Glyma.15G249400	71.9529	-0.588258	0.0196102
Glyma.07G269600	1400.4	-0.587475	0.00247072
Glyma.13G169500	3401.67	-0.587442	0.000245044
Glyma.01G159600	105.021	-0.587373	0.00371815
Glyma.08G160200	100.059	-0.587049	0.0407692
Glyma.03G097900	1837.93	-0.586964	0.000326447
Glyma.13G237800	1348.72	-0.586871	0.028892
Glyma.15G003800	65.5445	-0.586644	0.026957
Glyma.06G285200	219.04	-0.586278	0.0252841
Glyma.14G142500	305.818	-0.586029	0.0111625
Glyma.04G225300	92.0964	-0.585872	0.0322859
Glyma.14G078100	2129.44	-0.585822	6.94e-06
Glyma.17G012300	3084.69	-0.584734	8.91e-06
Glyma.04G081900	86.352	-0.584716	0.0316966
Glyma.02G005200	2149.99	-0.584667	0.000750398
Glyma.18G213500	1149.39	-0.584582	3.65e-05
Glyma.17G003500	178.897	-0.584498	0.0132083
Glyma.08G033500	1211.09	-0.584497	0.00256694
Glyma.02G288500	191.758	-0.584373	0.00287868
Glyma.04G185700	975.365	-0.584291	0.000845765
Glyma.06G170700	238.445	-0.584055	0.00949413
Glyma.16G028900	861.168	-0.583666	0.00853535
Glyma.11G055200	854.424	-0.583653	0.000135743
Glyma.14G115500	30798.7	-0.583484	0.00292062
Glyma.20G211200	1627.19	-0.583447	1.03e-06
Glyma.11G133800	4078.81	-0.583389	0.000862843
Glyma.01G204200	106.918	-0.583107	0.0194896
Glyma.16G141200	496.512	-0.582694	0.00175646
Glyma.06G272500	1294.76	-0.582412	0.0423804
Glyma.03G063600	780.854	-0.582238	1.85e-06
Glyma.05G034300	62.3511	-0.582224	0.0204402
Glyma.13G124500	446.568	-0.582211	2.84e-05
Glyma.13G177800	445.009	-0.582081	0.041942
Glyma.07G181700	134.677	-0.581844	0.0225724
Glyma.17G042900	615.154	-0.581612	0.000171785
Glyma.07G164900	340.067	-0.58116	1.07e-05
Glyma.06G074900	392.944	-0.581036	1.75e-05
Glyma.06G028500	457.22	-0.581023	0.00200627
Glyma.20G176400	1996.4	-0.581012	0.00399619
Glyma.08G152700	917.897	-0.580628	0.0064172
Glyma.06G152500	1302.51	-0.580513	4.64e-05
Glyma.18G092600	455.604	-0.580206	0.0101353
Glyma.12G059600	6963.84	-0.579972	3.88e-05
Glyma.08G159900	1350.99	-0.579943	0.00531909
Glyma.15G107400	47.8729	-0.579481	0.0291316
Glyma.07G196000	128.613	-0.579351	0.00277761
Glyma.10G260200	1952.28	-0.579343	9.05e-05
Glyma.18G225100	357.113	-0.579167	0.0161716
Glyma.03G190900	212.681	-0.579108	0.00330635
Glyma.07G209500	298.89	-0.579103	0.00911838
Glyma.12G148200	855.894	-0.578561	1.56e-07
Glyma.06G055900	720.362	-0.578517	6.28e-06
Glyma.02G101000	262.204	-0.578383	0.00273818
Glyma.08G241400	388.906	-0.578288	0.000350152
Glyma.10G162800	278.661	-0.57802	0.000843931
Glyma.10G138600	3726.98	-0.577973	2.52e-05
Glyma.05G241200	1984.73	-0.577873	0.0109649
Glyma.03G178000	638.523	-0.577627	0.034384
Glyma.08G134800	300.981	-0.576996	0.00404661
Glyma.09G218800	2238.45	-0.576539	1.32e-05
Glyma.14G062900	914.821	-0.57637	0.00710188
Glyma.15G271000	371.033	-0.576172	0.0173698
Glyma.02G235900	249.741	-0.576092	0.00635271
Glyma.12G171900	55.5694	-0.576002	0.0370738
Glyma.04G240500	545.793	-0.575697	0.00584686
Glyma.07G261800	743.429	-0.575526	0.00114765
Glyma.14G223000	2100.05	-0.575087	0.00781897
Glyma.20G237400	2210.81	-0.574872	0.00612456
Glyma.05G138400	48.8649	-0.574661	0.0310803
Glyma.17G147900	5513.59	-0.574489	0.000302145
Glyma.04G213800	673.678	-0.574408	0.00399931
Glyma.08G196000	42.9303	-0.574243	0.0473846
Glyma.17G186500	296.077	-0.574023	0.0190778
Glyma.13G366300	1381.5	-0.57399	4.19e-05
Glyma.13G298400	222.955	-0.573347	0.00819057
Glyma.17G225500	147.408	-0.573231	0.00144197
Glyma.04G196500	842.571	-0.573181	0.00425614
Glyma.19G190800	6878.08	-0.572918	0.000467806
Glyma.10G221600	2013.31	-0.572824	0.00711471
Glyma.02G203300	2810.69	-0.572572	4.82e-05
Glyma.12G155300	83.2823	-0.572569	0.0127648
Glyma.09G171000	196.272	-0.572463	0.000338321
Glyma.14G189400	4674.37	-0.572455	0.001596
Glyma.11G200200	158.335	-0.572032	0.0149369
Glyma.14G126400	292.483	-0.571817	8.14e-05
Glyma.06G144100	458.035	-0.571743	0.00210014
Glyma.10G213300	309.892	-0.571456	0.00301712
Glyma.03G189300	1478.77	-0.57099	0.0141945
Glyma.06G002900	3271.83	-0.570814	0.00349057
Glyma.08G238300	497.359	-0.570738	0.0371024
Glyma.18G281200	997.253	-0.57023	0.0489867
Glyma.02G229800	478.192	-0.569971	0.0414529
Glyma.19G256400	1135.57	-0.569839	0.00109624
Glyma.02G291100	1274.19	-0.56979	0.00224208
Glyma.08G364600	7923.96	-0.569557	5.64e-07
Glyma.03G241100	1208.66	-0.569466	0.0320925
Glyma.13G267800	15012.4	-0.569177	0.000568981
Glyma.05G092800	133.179	-0.56915	0.00250423
Glyma.18G036400	91864	-0.56901	0.00260214
Glyma.19G009700	4590.73	-0.568997	0.00124923
Glyma.13G347400	200.182	-0.568905	0.00052276
Glyma.13G141500	863.299	-0.568901	0.00136856
Glyma.02G173900	485.436	-0.568844	5e-05
Glyma.09G052100	686.439	-0.56883	0.048637
Glyma.17G142800	223.882	-0.568625	1.05e-05
Glyma.13G302100	3672.53	-0.568315	0.00109911
Glyma.08G241500	127.526	-0.568276	0.0105609
Glyma.02G302600	143.194	-0.567899	0.00334101
Glyma.13G352500	1073.73	-0.56772	0.000154005
Glyma.06G317400	1738.1	-0.567706	0.011046
Glyma.08G172200	1243.49	-0.567534	0.000207438
Glyma.18G187800	172.749	-0.567498	0.00789333
Glyma.03G207500	3321.13	-0.567452	0.0137244
Glyma.08G117900	87.9112	-0.567158	0.0136767
Glyma.08G079200	72.7383	-0.56705	0.0133516
Glyma.04G156200	10925.9	-0.566867	3.46e-05
Glyma.18G153300	1485.57	-0.566258	5.24e-06
Glyma.15G081300	558.502	-0.566095	0.000184019
Glyma.11G117900	87.2253	-0.566022	0.0250697
Glyma.09G205700	147.659	-0.566013	0.0349744
Glyma.04G233500	1329.49	-0.565995	0.00220828
Glyma.08G087000	1934.85	-0.565994	0.0152305
Glyma.02G018900	106.692	-0.565879	0.00390467
Glyma.09G132300	269.602	-0.565863	0.00181017
Glyma.15G034000	296.929	-0.565724	0.000494865
Glyma.18G017100	427.877	-0.565602	0.00272505
Glyma.06G172600	12656.7	-0.565557	0.00048223
Glyma.14G195600	122.949	-0.565021	0.0387458
Glyma.17G009700	782.192	-0.564436	0.0283418
Glyma.06G289500	178.317	-0.564104	0.0110472
Glyma.05G138700	219.327	-0.563971	8.02e-05
Glyma.02G046800	2234.94	-0.563896	1.96e-05
Glyma.17G044500	596.356	-0.563587	0.00782173
Glyma.10G066200	203.42	-0.563377	0.0128571
Glyma.07G028200	150.366	-0.563253	0.022676
Glyma.20G140700	68.4305	-0.563218	0.0429622
Glyma.08G311400	1330.29	-0.563135	1.93e-05
Glyma.20G175300	3770.34	-0.562271	1.53e-06
Glyma.06G028900	66.3239	-0.562024	0.0303978
Glyma.12G131700	891.852	-0.561977	0.0498243
Glyma.09G202500	758.522	-0.561965	0.0066413
Glyma.15G115500	1650.54	-0.561898	1.18e-05
Glyma.19G263400	155.934	-0.561613	0.00163302
Glyma.13G291300	2424.39	-0.561612	0.000230931
Glyma.01G119400	469.71	-0.561512	0.0087209
Glyma.08G219200	2132.26	-0.56118	1.3e-05
Glyma.19G126700	1460.14	-0.560688	8.11e-05
Glyma.20G009500	377.724	-0.560487	0.00294507
Glyma.20G054000	1278.81	-0.560381	0.037664
Glyma.09G227400	666.329	-0.560238	0.00105392
Glyma.13G275900	1018.35	-0.560172	5.91e-05
Glyma.13G072000	213.419	-0.559827	0.0203587
Glyma.03G120300	9956.58	-0.559613	0.00683344
Glyma.17G143200	2165.99	-0.559396	0.00646717
Glyma.08G056500	189.819	-0.559329	0.0117445
Glyma.08G089700	1779.75	-0.559115	0.0116785
Glyma.06G088200	247.013	-0.558677	0.00140798
Glyma.08G143700	50.7149	-0.558577	0.0484848
Glyma.07G105200	150.323	-0.558566	0.00300943
Glyma.20G248100	322.463	-0.558191	0.00316034
Glyma.08G302200	321.577	-0.55807	0.000584568
Glyma.05G045200	2237.65	-0.557993	0.000494865
Glyma.01G222100	2356.99	-0.557883	0.010407
Glyma.10G235300	90.5509	-0.557652	0.0292908
Glyma.10G244200	1585.28	-0.557544	0.000287141
Glyma.15G026400	8710.77	-0.557487	0.0035026
Glyma.09G177000	283.818	-0.557275	0.00204016
Glyma.04G056000	1061.38	-0.55727	0.00217568
Glyma.08G215300	321.398	-0.557147	0.000302384
Glyma.11G201700	3251.67	-0.556849	0.000199388
Glyma.03G162900	292.974	-0.556031	0.0238205
Glyma.16G162600	19498.9	-0.55587	0.0203243
Glyma.05G031500	211.877	-0.555242	0.0280465
Glyma.15G041500	1031.21	-0.555198	0.00452774
Glyma.08G028100	784.627	-0.555139	0.000686446
Glyma.14G177200	5379.98	-0.555022	0.000352327
Glyma.18G276800	681.687	-0.554942	4.33e-05
Glyma.05G088700	117.6	-0.554406	0.00749508
Glyma.04G072300	1331.28	-0.554122	0.000156925
Glyma.19G244800	224.507	-0.553854	0.000759712
Glyma.13G070100	2986.02	-0.553769	0.00710818
Glyma.01G235800	57.8593	-0.553697	0.0441565
Glyma.11G060600	233.942	-0.553558	0.00998372
Glyma.04G200700	227.551	-0.553474	0.0487154
Glyma.15G167400	2166.94	-0.553472	0.0093161
Glyma.08G188200	905.755	-0.553296	0.000150989
Glyma.05G051600	1307.09	-0.553267	0.000634755
Glyma.11G014400	496.031	-0.553127	0.0153749
Glyma.11G034700	1822.13	-0.553075	0.0439763
Glyma.19G243800	226.355	-0.553021	0.00111775
Glyma.06G249500	66.1075	-0.552316	0.0119968
Glyma.19G205000	1853.91	-0.552216	0.00731288
Glyma.16G010200	797.972	-0.552192	0.00125819
Glyma.01G173300	4343.2	-0.551943	0.000429216
Glyma.04G002600	1006.38	-0.55187	1.18e-05
Glyma.14G034900	171.55	-0.551724	0.00812103
Glyma.04G235800	574.541	-0.551707	0.0142975
Glyma.07G241600	654.717	-0.551193	1.41e-05
Glyma.06G175400	7710.45	-0.551013	0.00246467
Glyma.03G073600	403.46	-0.550844	7.14e-05
Glyma.05G073800	429.129	-0.55082	1.87e-06
Glyma.11G054900	691.012	-0.550787	0.000686446
Glyma.02G198400	17724.9	-0.550561	0.000231197
Glyma.17G257100	1040.27	-0.550309	2.2e-08
Glyma.03G058000	221.405	-0.550228	0.00733498
Glyma.14G080800	301.521	-0.550019	0.000362923
Glyma.18G105500	418.921	-0.549972	0.0015879
Glyma.03G146600	1247.24	-0.549889	0.000352098
Glyma.13G042600	1038.39	-0.549882	6.01e-05
Glyma.19G046400	80.9055	-0.549699	0.046744
Glyma.19G106000	119.398	-0.549463	0.0432488
Glyma.11G143400	1894.81	-0.549413	0.00651837
Glyma.10G202000	476.561	-0.549308	0.000962892
Glyma.16G166900	92.384	-0.549305	0.0275904
Glyma.04G112500	221.249	-0.54929	3.04e-05
Glyma.17G015500	188.695	-0.549053	0.0337741
Glyma.13G135400	479.638	-0.548964	0.00101582
Glyma.09G073000	121.432	-0.548765	0.0479932
Glyma.08G162000	1052.37	-0.548712	0.0139692
Glyma.02G205500	1697.6	-0.548682	0.000150012
Glyma.07G224400	742.954	-0.54856	0.000706068
Glyma.14G007700	842.774	-0.548497	0.0374889
Glyma.07G088300	1945.02	-0.548452	0.00229063
Glyma.08G249900	1528.19	-0.54843	0.00375155
Glyma.06G284900	1202.37	-0.548346	1.55e-07
Glyma.08G143000	303.791	-0.548255	0.00262692
Glyma.05G185200	1407.58	-0.548219	0.000326302
Glyma.18G038000	262.466	-0.54818	0.0169381
Glyma.01G029200	2547.13	-0.548024	0.00488521
Glyma.13G010200	855.318	-0.547652	0.000243328
Glyma.09G286000	906.447	-0.547381	0.00215562
Glyma.17G154800	570.875	-0.547044	0.00903231
Glyma.13G357200	5519.53	-0.546989	7.5e-06
Glyma.03G003600	872.076	-0.546915	0.000253325
Glyma.03G089000	728.324	-0.546858	3.76e-06
Glyma.01G229800	5864.95	-0.546578	0.000456092
Glyma.13G352100	1708.14	-0.546344	0.0101348
Glyma.15G027600	92.2204	-0.546302	0.022984
Glyma.07G124000	579.109	-0.545883	0.000340944
Glyma.13G169000	1119.16	-0.54585	8.43e-05
Glyma.10G286000	132.834	-0.545478	0.00785219
Glyma.02G111700	149.033	-0.545387	0.000881945
Glyma.05G243500	307.162	-0.545373	8.1e-05
Glyma.01G114000	305.065	-0.545336	0.00410245
Glyma.10G023600	128.237	-0.545197	0.0174548
Glyma.19G106800	68535.8	-0.544963	0.000869143
Glyma.10G113100	1487.3	-0.544899	1.89e-06
Glyma.03G185800	3736.75	-0.544874	4.51e-06
Glyma.02G150500	161.462	-0.544792	0.00522143
Glyma.19G216400	433.488	-0.544391	0.00219397
Glyma.02G042200	111.084	-0.544339	0.0158489
Glyma.15G176900	14082.9	-0.544337	0.00968501
Glyma.06G170300	6773.46	-0.544258	0.0146608
Glyma.06G111500	157.734	-0.544171	0.0361282
Glyma.01G169900	877.586	-0.543732	3.4e-05
Glyma.04G074200	254.417	-0.543709	0.0158273
Glyma.18G104200	156.849	-0.543401	0.00107762
Glyma.20G190800	126.301	-0.543315	0.00956755
Glyma.15G015500	1437.74	-0.543066	0.00348485
Glyma.09G117900	208.643	-0.542997	0.00692439
Glyma.14G064200	116.243	-0.542603	0.00489538
Glyma.02G015600	282.757	-0.5425	0.000433606
Glyma.13G270000	105.513	-0.542139	0.0106657
Glyma.01G187300	750.464	-0.542135	0.000138055
Glyma.19G186000	3405.23	-0.54209	0.00173587
Glyma.15G027000	772.522	-0.542001	0.00145525
Glyma.13G151300	227.098	-0.541779	0.0131078
Glyma.13G046200	225728	-0.541614	0.00983507
Glyma.17G080200	894.565	-0.54152	0.000155278
Glyma.01G208100	885.667	-0.541334	0.000676877
Glyma.10G160900	214.49	-0.541291	0.000129463
Glyma.19G195500	2647.69	-0.541079	0.0115979
Glyma.16G044900	55322.6	-0.540996	0.000560783
Glyma.10G066100	381.954	-0.540977	0.000641202
Glyma.11G249700	3005.33	-0.540324	0.0117359
Glyma.19G177100	670.65	-0.540161	0.000855214
Glyma.11G100800	3623.15	-0.540103	0.000356749
Glyma.10G049400	1173.92	-0.540022	0.0165206
Glyma.08G103700	1719.83	-0.539625	0.0109714
Glyma.07G012800	1269.36	-0.539557	0.0164568
Glyma.16G036900	113.352	-0.538448	0.00749483
Glyma.14G076000	654.742	-0.538237	0.00883293
Glyma.18G286400	482.385	-0.538098	0.0113982
Glyma.17G069800	266.571	-0.538087	0.000688301
Glyma.15G028700	328.742	-0.537482	0.024343
Glyma.17G084400	131.308	-0.537466	0.0306542
Glyma.13G047300	328.878	-0.537413	0.0269952
Glyma.11G034000	1164.79	-0.537397	0.010614
Glyma.06G069700	943.676	-0.537371	0.00125112
Glyma.14G006300	130.324	-0.537259	0.0051176
Glyma.04G020000	641.481	-0.53722	0.0141138
Glyma.06G135800	1289.85	-0.537139	0.0121645
Glyma.20G125200	459.77	-0.537075	0.000908097
Glyma.08G361000	306.164	-0.53704	0.000820655
Glyma.20G130500	225.532	-0.536862	0.0209351
Glyma.06G176900	9416.68	-0.536861	5.54e-05
Glyma.18G153900	521.501	-0.536492	2.02e-05
Glyma.10G232400	610.808	-0.536105	0.00097238
Glyma.02G308400	178.035	-0.536097	0.00731197
Glyma.13G344700	2344.68	-0.536018	1.17e-08
Glyma.12G221200	99.7191	-0.535883	0.037648
Glyma.05G066100	8173.27	-0.535727	0.000536161
Glyma.07G212800	1452.76	-0.535541	0.000698874
Glyma.03G119500	28312.6	-0.535416	0.000101797
Glyma.13G079900	1426.11	-0.535406	5.92e-06
Glyma.19G145000	1085.86	-0.535184	0.00633107
Glyma.15G080200	7074.66	-0.534895	0.000755217
Glyma.13G151600	1195.32	-0.534872	0.00252795
Glyma.03G197600	3129.95	-0.534724	0.0144826
Glyma.03G212500	50.3336	-0.534521	0.0448721
Glyma.17G196500	436.478	-0.534487	1.76e-06
Glyma.17G008700	333.49	-0.534131	0.00651695
Glyma.06G218400	111.104	-0.534071	0.00756538
Glyma.05G081300	296.868	-0.534028	0.0352596
Glyma.15G264500	163.661	-0.533983	0.0117712
Glyma.15G018100	1960.48	-0.533731	0.000108472
Glyma.01G087800	128.088	-0.533608	0.00239145
Glyma.05G151100	1314.93	-0.533607	1.12e-05
Glyma.07G105700	137.46	-0.53357	0.0264973
Glyma.08G095800	786.535	-0.53356	0.000453832
Glyma.07G017600	223.428	-0.533104	0.014794
Glyma.02G005500	8725.05	-0.532945	0.00465243
Glyma.10G098000	109.649	-0.532866	0.0383267
Glyma.08G077300	204.407	-0.532838	0.00992954
Glyma.08G283100	690.638	-0.532607	0.000474903
Glyma.08G062600	179.955	-0.53242	0.0314952
Glyma.08G175900	30753.7	-0.532318	0.0036589
Glyma.16G195000	145.839	-0.532076	0.0064653
Glyma.07G255500	924.261	-0.531912	0.015844
Glyma.12G063000	247.119	-0.531885	0.0277738
Glyma.17G114800	1467.83	-0.531847	0.00870398
Glyma.16G106300	1969.55	-0.531798	0.0165013
Glyma.08G054300	908.838	-0.531793	0.000548739
Glyma.09G084600	130.006	-0.531679	0.0366255
Glyma.05G043200	9370.14	-0.531576	0.00127922
Glyma.08G185800	1057.06	-0.531529	0.000465869
Glyma.05G213500	200.423	-0.531436	0.0016104
Glyma.06G206900	94.5571	-0.531171	0.0337888
Glyma.20G232100	372.991	-0.531075	4.81e-05
Glyma.11G233700	1853.1	-0.530952	0.00131459
Glyma.13G207200	550.327	-0.530933	0.00241569
Glyma.11G042400	2811.11	-0.530929	6.3e-05
Glyma.17G009800	175.087	-0.530698	0.0292908
Glyma.08G334600	107.504	-0.530441	0.0074805
Glyma.02G039400	369.312	-0.530379	9.75e-06
Glyma.13G204800	10924.2	-0.530214	0.0016553
Glyma.12G181600	3123.75	-0.530084	2.5e-05
Glyma.11G255100	151.208	-0.530036	0.0148819
Glyma.19G119200	309.534	-0.529949	0.0298411
Glyma.06G194900	41729.1	-0.529839	2.3e-05
Glyma.11G146300	1659.17	-0.529783	0.00844853
Glyma.03G259400	5632.37	-0.529433	0.00160258
Glyma.18G255700	2394.2	-0.529431	0.000703688
Glyma.14G018600	593.641	-0.529118	0.00358494
Glyma.17G183500	386.347	-0.52901	0.0207425
Glyma.13G363500	472.948	-0.529009	0.00095557
Glyma.05G221500	281.219	-0.528609	0.0436211
Glyma.18G280000	204.842	-0.528513	0.0112312
Glyma.18G003400	68.3796	-0.527946	0.0174658
Glyma.13G168900	335.433	-0.527938	0.00179254
Glyma.04G023400	450.523	-0.52773	0.00291985
Glyma.10G082600	319.203	-0.527606	0.000147938
Glyma.15G097900	762.48	-0.527444	0.00652478
Glyma.17G147800	217.954	-0.527358	0.00248787
Glyma.03G245300	2136.12	-0.52729	0.0157466
Glyma.20G170800	145.435	-0.527016	0.0248751
Glyma.08G017800	984.337	-0.527009	0.000362602
Glyma.07G066600	386.923	-0.526657	0.0002184
Glyma.06G002600	1049.45	-0.526478	0.000102166
Glyma.14G025900	632.468	-0.526354	0.00328966
Glyma.01G207700	2192.28	-0.526351	0.0156378
Glyma.07G027300	149.152	-0.525938	0.0471607
Glyma.18G166500	191.139	-0.525921	0.00195467
Glyma.04G167900	51415.8	-0.525799	4.72e-06
Glyma.09G024000	2597.55	-0.525732	0.0174357
Glyma.10G016400	1163.57	-0.525656	0.00966381
Glyma.05G102100	3117.57	-0.525596	6.38e-08
Glyma.10G056800	712.698	-0.525562	0.000493168
Glyma.16G177400	602.61	-0.52515	6.33e-07
Glyma.20G221100	1595.55	-0.525085	0.00048223
Glyma.19G036100	2352.42	-0.524927	4.06e-07
Glyma.12G200200	1618.83	-0.524743	0.000289953
Glyma.15G082000	2953.87	-0.524673	6.61e-07
Glyma.20G073900	411.962	-0.524618	0.00994424
Glyma.02G112900	114.677	-0.524089	0.0454508
Glyma.02G000900	3046.59	-0.523893	0.000171943
Glyma.06G097000	889.989	-0.523466	0.000323346
Glyma.08G095400	144.095	-0.523352	0.0269756
Glyma.06G231500	3056.57	-0.523102	0.00218333
Glyma.01G192200	1610.54	-0.522984	2.42e-07
Glyma.20G243500	28106.8	-0.522795	6.79e-05
Glyma.17G006500	635.917	-0.522618	0.00163416
Glyma.17G097600	120.909	-0.522579	0.0359884
Glyma.09G255500	6948.52	-0.522514	0.00300273
Glyma.18G132200	524.665	-0.522477	0.0139886
Glyma.08G327500	4830.28	-0.522169	2.92e-05
Glyma.11G101400	3493.05	-0.522127	0.000427329
Glyma.11G077700	150.39	-0.521973	0.00521412
Glyma.11G122600	259.205	-0.521909	0.037964
Glyma.06G316900	430.212	-0.521844	0.00195319
Glyma.06G101500	3300.46	-0.52184	1.98e-05
Glyma.01G100900	398.149	-0.521307	0.0145282
Glyma.09G038200	481.492	-0.521177	5.2e-05
Glyma.12G033600	704.692	-0.521133	1.86e-05
Glyma.05G164500	521.547	-0.521014	0.000910987
Glyma.07G190300	794.117	-0.520691	0.000180892
Glyma.18G200200	133.476	-0.520641	0.00612456
Glyma.11G254000	246.852	-0.520639	0.000289233
Glyma.03G058200	292.838	-0.520184	5.39e-05
Glyma.11G209900	338.533	-0.520173	0.000271372
Glyma.11G135900	14774.4	-0.51999	0.000210483
Glyma.08G239500	341.958	-0.519882	0.00028317
Glyma.04G159200	125.844	-0.519556	0.0115072
Glyma.06G089400	137.386	-0.519379	0.00723387
Glyma.09G129300	790.265	-0.519221	0.000173994
Glyma.19G186100	11195.9	-0.519033	0.00716872
Glyma.02G121400	79.6561	-0.518927	0.0288432
Glyma.04G188100	65.2929	-0.518736	0.0459509
Glyma.01G047000	1543.98	-0.518528	0.0124413
Glyma.07G076000	772.95	-0.518439	7.1e-06
Glyma.10G187700	178.038	-0.518398	0.0366863
Glyma.01G016200	83.8881	-0.518374	0.0292908
Glyma.18G278400	247.046	-0.518351	0.0260998
Glyma.10G139500	5052.65	-0.518171	0.000198481
Glyma.08G333200	971.773	-0.518019	6.28e-06
Glyma.19G028700	1477.51	-0.517989	0.0149878
Glyma.06G018500	843.28	-0.517746	3.66e-05
Glyma.02G272700	563.741	-0.517712	0.0017114
Glyma.05G046400	966.656	-0.517643	0.0216607
Glyma.17G131300	217.63	-0.517471	0.0235559
Glyma.04G226500	938.061	-0.517139	0.018675
Glyma.06G118100	361.806	-0.517074	0.000183887
Glyma.12G151400	2593.7	-0.517059	1.79e-06
Glyma.09G153200	500.998	-0.516901	1.75e-05
Glyma.11G121200	60.6841	-0.516694	0.0445812
Glyma.12G222500	186.715	-0.516689	0.00335717
Glyma.12G157500	219.309	-0.516424	0.00925803
Glyma.11G103700	3568.23	-0.515943	0.00622912
Glyma.13G271200	1478.07	-0.515456	0.00261944
Glyma.16G085500	92.7614	-0.515439	0.048878
Glyma.09G003300	58.2566	-0.51502	0.0396624
Glyma.05G221100	2287.47	-0.514907	1.03e-05
Glyma.10G064900	64.6029	-0.514885	0.0219957
Glyma.06G156100	217.639	-0.514862	0.00543209
Glyma.15G143200	689.202	-0.514707	0.0127447
Glyma.05G235300	446.393	-0.514688	0.00011024
Glyma.14G018700	4478.12	-0.514534	0.00167056
Glyma.19G193700	218.956	-0.514469	0.0265925
Glyma.18G237400	6002.94	-0.51441	0.00780064
Glyma.11G073200	76.6434	-0.514406	0.0126651
Glyma.13G297500	347.719	-0.51432	0.000149938
Glyma.18G151800	1295.21	-0.514122	0.020569
Glyma.18G280700	192.959	-0.513886	0.00341873
Glyma.18G048200	1728.36	-0.513843	5.1e-05
Glyma.02G066600	402.576	-0.513833	0.000430666
Glyma.11G140600	2779.48	-0.513402	3.36e-05
Glyma.02G024100	156.992	-0.513343	0.00733635
Glyma.15G170800	182.596	-0.51318	0.0277672
Glyma.13G316400	1996.08	-0.512994	0.0195589
Glyma.05G236700	1480.99	-0.512921	0.000302644
Glyma.04G007700	2527.47	-0.512875	8.17e-05
Glyma.01G234200	857.248	-0.512805	0.0109886
Glyma.15G192000	81.3143	-0.512598	0.0364345
Glyma.04G134100	78.0668	-0.512532	0.0268786
Glyma.08G223300	414.238	-0.5125	0.0146071
Glyma.07G184300	743.462	-0.512426	0.0150611
Glyma.13G352600	189.62	-0.512229	0.0207791
Glyma.02G091500	531.253	-0.51219	0.00224844
Glyma.06G040300	648.945	-0.512123	0.00159261
Glyma.08G207200	2291.34	-0.512038	0.000745641
Glyma.13G357300	7641.82	-0.512015	0.000674166
Glyma.08G140900	5086.22	-0.511614	0.000191159
Glyma.20G149400	3352.58	-0.511547	0.0201253
Glyma.13G275300	171.007	-0.511531	0.0244858
Glyma.07G267500	1203.21	-0.511527	0.000860551
Glyma.01G157000	651.099	-0.51109	5.83e-06
Glyma.10G161000	87.9328	-0.511087	0.0320611
Glyma.08G114000	1619.5	-0.511012	0.00719192
Glyma.05G233700	993.037	-0.510785	0.00653704
Glyma.02G050600	1929.62	-0.510567	0.000129977
Glyma.02G223400	677.827	-0.510339	2.87e-06
Glyma.16G129700	2371	-0.510251	0.00584482
Glyma.12G236300	226.258	-0.509848	0.00137956
Glyma.05G132700	78.2624	-0.509683	0.0414847
Glyma.06G315500	286.886	-0.509608	0.00968098
Glyma.05G244200	535.368	-0.50956	0.000261672
Glyma.02G149700	2560.99	-0.509294	4.87e-05
Glyma.13G146500	198.805	-0.509114	0.00748818
Glyma.11G152600	221.732	-0.509029	0.026574
Glyma.06G039100	419.568	-0.509008	0.0168121
Glyma.08G296700	1093.09	-0.508773	1.66e-06
Glyma.03G193600	281.999	-0.508417	0.000140837
Glyma.08G007200	1675.58	-0.508166	0.000288266
Glyma.09G165600	553.444	-0.508128	0.000787287
Glyma.11G121800	537.513	-0.508102	0.00288174
Glyma.02G112000	163.59	-0.508073	0.0264339
Glyma.17G142000	1586.71	-0.508005	0.000643804
Glyma.09G013400	89.5619	-0.507992	0.0162669
Glyma.04G117800	1149.74	-0.507933	0.00865707
Glyma.11G231000	2114.5	-0.50791	0.0158782
Glyma.20G026800	398.59	-0.507848	0.0043126
Glyma.03G086800	120.58	-0.507822	0.00968406
Glyma.01G010100	411.656	-0.507756	4.8e-07
Glyma.06G034900	266.663	-0.50744	0.016342
Glyma.17G002400	2365.46	-0.507324	0.000267029
Glyma.04G079900	233.504	-0.506984	0.000736686
Glyma.07G258500	4081.04	-0.506668	0.00033848
Glyma.10G138800	280.732	-0.506628	0.00473778
Glyma.20G085400	62.7447	-0.506537	0.0410462
Glyma.06G283800	1017.27	-0.506519	0.00102754
Glyma.13G321700	5580.22	-0.506062	0.0127105
Glyma.18G223100	276.66	-0.505804	0.0387035
Glyma.04G250300	347.624	-0.505759	0.000167424
Glyma.19G122600	1760.59	-0.505682	0.00185247
Glyma.01G071300	6340.77	-0.50525	9.57e-06
Glyma.16G204100	1599.89	-0.505204	0.000202233
Glyma.11G060100	164.161	-0.50477	0.0115979
Glyma.15G255900	902.8	-0.504718	0.0031555
Glyma.02G174400	668.864	-0.504675	3.05e-05
Glyma.18G105900	523.793	-0.504387	0.000966561
Glyma.12G184900	1817.7	-0.504343	0.0148754
Glyma.19G012900	3750	-0.504338	0.00181866
Glyma.18G281500	1038.11	-0.504303	0.000177605
Glyma.20G020600	73.4901	-0.504001	0.0427522
Glyma.13G292500	373.838	-0.503999	0.000127256
Glyma.09G174400	105.015	-0.503848	0.048128
Glyma.19G244600	6530.53	-0.503845	0.0013516
Glyma.20G141900	424.925	-0.503541	0.0014417
Glyma.13G332700	1385.27	-0.503456	0.0155653
Glyma.13G284400	124.1	-0.503371	0.0039511
Glyma.16G177100	368.178	-0.503275	0.00103253
Glyma.08G174700	1513.68	-0.503224	0.0265003
Glyma.16G141300	97.9978	-0.503169	0.0253794
Glyma.10G103000	5749.69	-0.502897	4.18e-06
Glyma.19G040200	477.609	-0.502836	0.0043266
Glyma.05G001100	6218.16	-0.502604	3.72e-05
Glyma.01G104000	126.515	-0.502489	0.0117457
Glyma.07G255700	229.004	-0.502383	0.00234008
Glyma.02G218900	386.635	-0.502371	0.000603287
Glyma.02G275900	1099.14	-0.502076	1.87e-11
Glyma.14G005900	286.967	-0.502003	0.0131374
Glyma.20G183500	162.171	-0.501979	0.0173889
Glyma.02G283000	135.26	-0.501933	0.00297586
Glyma.10G025400	698.792	-0.501742	0.00104075
Glyma.04G073800	101.245	-0.501677	0.0436222
Glyma.17G025900	179.141	-0.501585	0.00355003
Glyma.16G088000	855.896	-0.501539	0.0201253
Glyma.05G059400	345.99	-0.501499	0.000196361
Glyma.08G019800	701.648	-0.501399	0.0060569
Glyma.02G234500	438.102	-0.501377	0.0121418
Glyma.05G157800	3044.72	-0.501325	0.000291516
Glyma.13G179500	309.394	-0.501064	0.00565706
Glyma.09G032300	172.49	-0.500899	0.0117583
Glyma.10G122200	646.682	-0.500807	0.0215587
Glyma.02G201600	165.494	-0.500802	0.0228815
Glyma.05G044900	739.783	-0.500751	0.00111348
Glyma.05G183800	299.978	-0.500538	0.00637654
Glyma.10G016300	729.336	-0.500335	0.00217275
Glyma.08G129200	85.0816	-0.50033	0.0172955
Glyma.16G046000	1741.1	-0.500292	0.000156428
Glyma.19G031800	154.344	-0.500241	0.0252518
Glyma.07G116000	180.674	0.500225	0.000309925
Glyma.08G204700	292.523	0.500693	8.6e-05
Glyma.01G080900	201.015	0.501196	0.00146665
Glyma.18G298500	1893.18	0.501474	0.00306319
Glyma.02G089100	937.826	0.501592	4.81e-06
Glyma.20G163100	152.205	0.501747	0.0039511
Glyma.02G235700	97.561	0.501867	0.00995766
Glyma.15G133900	604.102	0.502199	0.000428965
Glyma.12G217300	856.06	0.502818	0.0122997
Glyma.10G276900	902.224	0.502877	0.000123248
Glyma.18G012200	273.054	0.502989	0.0111967
Glyma.08G104600	321.184	0.503023	0.00158636
Glyma.01G006500	297.912	0.503133	0.000528309
Glyma.11G097700	121.697	0.503336	0.0179123
Glyma.04G029200	124.95	0.503561	0.0282893
Glyma.07G072200	231.12	0.503916	0.00101565
Glyma.12G111200	242.311	0.50431	0.00854899
Glyma.02G078300	215.46	0.504613	0.0338843
Glyma.05G067100	114.73	0.504794	0.00482445
Glyma.10G208200	267.212	0.504932	0.000548739
Glyma.17G170600	395.979	0.50494	0.0018421
Glyma.10G009300	254.59	0.505179	0.00146387
Glyma.14G060000	298.471	0.505613	0.000626341
Glyma.08G053500	666.931	0.505798	0.0048213
Glyma.16G178900	125.909	0.506001	0.0137554
Glyma.10G223800	120.034	0.506075	0.00774639
Glyma.10G025000	387.228	0.506113	4.19e-07
Glyma.18G097000	253.112	0.506163	0.000200615
Glyma.12G155900	2763.35	0.506548	0.000830678
Glyma.16G027200	1134.56	0.50666	8.01e-05
Glyma.07G169200	83.7414	0.507514	0.0229936
Glyma.20G169200	773.544	0.507753	0.0142216
Glyma.07G234200	771.951	0.507943	0.00120523
Glyma.01G118400	1322.16	0.508204	0.00597838
Glyma.10G243800	11101.2	0.509097	0.0404331
Glyma.20G194000	296.383	0.509111	0.00131459
Glyma.03G127600	396.335	0.509226	0.00132281
Glyma.18G067500	305.654	0.510209	0.0053395
Glyma.13G210700	100.7	0.510569	0.0239734
Glyma.14G167400	70.1555	0.510723	0.0442938
Glyma.10G250300	268.938	0.510992	0.037041
Glyma.08G033800	344.54	0.511151	0.0123971
Glyma.01G118900	1617.88	0.511186	0.00201956
Glyma.17G081700	241.536	0.511307	0.00282858
Glyma.15G104000	303.951	0.511325	0.000383365
Glyma.04G249900	266.635	0.511707	0.000304743
Glyma.16G117900	939.746	0.513065	0.0005521
Glyma.19G234500	193.152	0.513129	0.00156875
Glyma.11G190900	930.582	0.513133	0.0203057
Glyma.01G173400	369.424	0.513259	0.0106814
Glyma.11G004200	58.1217	0.513325	0.0451465
Glyma.18G026600	505.138	0.513494	0.00733886
Glyma.18G070800	70.0284	0.513824	0.0489914
Glyma.11G234400	70.0372	0.513873	0.0205586
Glyma.12G006000	155.041	0.514319	0.0327157
Glyma.18G065600	360.705	0.514415	0.000192849
Glyma.16G141100	568.784	0.514635	0.000527517
Glyma.07G060100	70.0078	0.515229	0.0200154
Glyma.06G005500	117.914	0.51527	0.00736007
Glyma.10G242100	411.606	0.515662	0.000402379
Glyma.05G113400	119.55	0.515781	0.0168232
Glyma.12G017100	97.6814	0.515917	0.0273716
Glyma.11G007100	287.873	0.51593	0.00291495
Glyma.11G244000	276.272	0.516173	0.0202499
Glyma.06G117800	214.479	0.516454	0.00623529
Glyma.02G013700	123.177	0.516504	0.0335077
Glyma.17G176100	77.255	0.5167	0.0268377
Glyma.06G062100	124.603	0.51733	0.0388932
Glyma.18G044900	288.907	0.517647	0.00233142
Glyma.02G171100	219.827	0.517686	0.0433622
Glyma.12G022700	368.747	0.517807	0.0334096
Glyma.05G002800	197.376	0.518284	0.00501396
Glyma.11G139700	289.456	0.51955	0.017791
Glyma.08G355000	194.379	0.519603	0.0097445
Glyma.09G189100	174.865	0.519761	0.0425642
Glyma.01G150300	131.497	0.520458	0.00967128
Glyma.08G322200	183.708	0.520841	0.00397792
Glyma.18G165200	146.977	0.520895	0.0109714
Glyma.14G109900	91.6858	0.52116	0.017521
Glyma.01G082800	165.465	0.521194	0.0030236
Glyma.17G074600	279.251	0.521286	0.00131231
Glyma.07G197600	396.802	0.521675	0.000468825
Glyma.16G218000	962.429	0.521694	0.000359042
Glyma.07G253800	94.3533	0.521853	0.011076
Glyma.14G092800	1128.47	0.522484	0.00421436
Glyma.12G080700	175.246	0.522745	0.0198489
Glyma.14G159100	440.192	0.522882	7.29e-06
Glyma.08G200500	1573.43	0.523529	8.32e-06
Glyma.07G197900	395.119	0.52373	2.34e-07
Glyma.02G244600	144.304	0.523862	0.00485013
Glyma.03G125200	131.684	0.524368	0.0129888
Glyma.02G148400	118.008	0.524579	0.0400796
Glyma.19G138000	151.223	0.524744	0.00223346
Glyma.08G181600	187.024	0.524916	0.00171883
Glyma.09G100100	93.0617	0.525195	0.0342544
Glyma.13G072800	306.803	0.525235	0.0389759
Glyma.12G233000	2864.59	0.525597	0.0149594
Glyma.04G247800	447.463	0.525651	0.00088474
Glyma.09G014800	67.4883	0.525792	0.0411588
Glyma.02G226300	139.525	0.525868	0.0103858
Glyma.08G331400	103.081	0.526323	0.00920804
Glyma.07G191900	179.216	0.526737	0.00112472
Glyma.13G111700	110.011	0.527084	0.00607065
Glyma.02G273400	194.752	0.527106	0.0135967
Glyma.20G034600	106.166	0.527359	0.0290545
Glyma.01G231500	55.71	0.527623	0.0435851
Glyma.08G330900	129.747	0.528324	0.0165525
Glyma.20G080200	141.418	0.528615	0.0125341
Glyma.20G112800	1518.76	0.528636	0.0001179
Glyma.10G128500	128.035	0.52882	0.00717384
Glyma.10G284100	327.902	0.528948	0.00601182
Glyma.06G202300	950.841	0.52911	0.00971771
Glyma.12G174100	184.985	0.529149	0.000734891
Glyma.07G144900	167.875	0.529158	0.00574723
Glyma.16G003300	258.206	0.529377	0.000132659
Glyma.13G041800	63.7769	0.529441	0.0268202
Glyma.03G259200	69.4464	0.529545	0.0417349
Glyma.13G030900	227.493	0.529574	0.0055022
Glyma.16G143500	245.732	0.529944	0.00239968
Glyma.01G118800	1602.95	0.529958	0.00219557
Glyma.19G067900	79.2004	0.530798	0.0355739
Glyma.03G004100	502.403	0.530868	1.83e-05
Glyma.03G005400	169.247	0.530955	0.028066
Glyma.18G249900	358.564	0.531275	0.00708673
Glyma.14G216300	6770.96	0.531602	7.99e-05
Glyma.15G038600	769.585	0.532006	8.01e-05
Glyma.09G102400	358.736	0.532558	0.0175259
Glyma.19G121600	162.039	0.532761	0.0138137
Glyma.16G206400	527.761	0.532799	0.00035421
Glyma.08G224800	147.166	0.532969	0.0127108
Glyma.09G225100	76.1521	0.533179	0.0126449
Glyma.11G006000	74.5565	0.533238	0.0224526
Glyma.13G362200	415.613	0.53432	0.000875245
Glyma.20G174800	151.944	0.534649	0.000755465
Glyma.04G063500	80.5675	0.534695	0.0414207
Glyma.08G320600	733.798	0.535116	0.00134132
Glyma.04G235600	488.107	0.535155	0.000427444
Glyma.17G126100	312.602	0.535199	0.000254915
Glyma.03G156800	129.105	0.535222	0.0195592
Glyma.02G230700	65.5467	0.535808	0.0305214
Glyma.04G209700	399.276	0.536106	0.00104267
Glyma.19G215600	55.7584	0.536112	0.0471355
Glyma.15G043200	3462.72	0.536548	0.0096689
Glyma.07G266800	509.414	0.536719	0.0104766
Glyma.09G267400	94.3389	0.537333	0.0161507
Glyma.06G032200	110.9	0.537663	0.0425819
Glyma.14G089000	733.375	0.538682	0.00013389
Glyma.17G096800	115.182	0.538781	0.0165525
Glyma.06G275400	550.381	0.539296	0.000680734
Glyma.06G089700	3439.69	0.539424	0.0130331
Glyma.13G117700	1142.96	0.540046	0.000639854
Glyma.06G315000	174.957	0.54075	0.000892226
Glyma.15G034600	196.456	0.540877	0.0167968
Glyma.18G192800	646.097	0.541118	0.00026471
Glyma.10G104800	142.828	0.541959	0.0199264
Glyma.06G267100	96.7169	0.542216	0.0177875
Glyma.18G140500	346.463	0.542409	0.00159206
Glyma.03G030300	246.687	0.542468	0.00299616
Glyma.12G048600	96.1633	0.542601	0.0117712
Glyma.08G016300	60.4824	0.542619	0.043319
Glyma.11G171000	46.7665	0.542862	0.0423986
Glyma.14G006600	112.015	0.542999	0.0293506
Glyma.04G218400	67.615	0.543067	0.0322532
Glyma.05G103000	237.041	0.543263	0.000878516
Glyma.20G019100	209.147	0.543462	0.00141222
Glyma.11G123000	197.842	0.543922	0.0262855
Glyma.11G082300	1851.42	0.544262	0.00236218
Glyma.10G021300	175.592	0.544611	0.00121829
Glyma.10G007400	214.474	0.544615	0.00687438
Glyma.19G013200	259.364	0.544679	0.00775777
Glyma.19G141100	226.341	0.545793	0.00499884
Glyma.17G087500	308.721	0.546053	0.00380644
Glyma.09G185900	216.131	0.546091	0.00883509
Glyma.09G144800	113.673	0.546258	0.0360606
Glyma.15G141600	288.349	0.546277	0.000740529
Glyma.01G161500	1876.03	0.546922	0.000339855
Glyma.11G054600	264.077	0.547987	0.00519534
Glyma.15G236700	71.0156	0.548122	0.0468969
Glyma.13G232400	264.018	0.548567	0.0025358
Glyma.19G194900	436.433	0.54878	4.92e-05
Glyma.12G176500	85.921	0.548841	0.0310835
Glyma.08G141300	243.35	0.548948	0.000694959
Glyma.04G201500	148.009	0.549	0.00239632
Glyma.02G300200	486.11	0.549802	0.000343325
Glyma.08G095600	130.8	0.550602	0.0081637
Glyma.13G157300	1062.9	0.550906	4.31e-05
Glyma.19G118700	253.316	0.551148	0.0144459
Glyma.03G094500	85.2795	0.551225	0.0135983
Glyma.18G270700	182.061	0.551993	0.00337127
Glyma.15G261300	227.67	0.552349	0.00452179
Glyma.18G013100	341.673	0.552904	0.00178527
Glyma.02G265100	126.294	0.55296	0.0156551
Glyma.01G199900	119.862	0.553011	0.00417933
Glyma.06G319600	68.1135	0.553179	0.0296405
Glyma.15G243300	567.874	0.553212	0.00338492
Glyma.16G143300	293.342	0.553753	0.0245082
Glyma.02G175500	148.242	0.554211	0.0181067
Glyma.03G074000	283.639	0.554308	0.00619502
Glyma.05G018800	798.654	0.554469	0.000237598
Glyma.19G076200	224.977	0.554751	0.00796414
Glyma.18G075200	460.067	0.554819	2.88e-05
Glyma.02G129000	56.1227	0.55502	0.0436264
Glyma.03G190300	148.341	0.555456	0.000680734
Glyma.14G186800	128.633	0.555896	0.00883298
Glyma.15G022300	130.863	0.556823	0.00819537
Glyma.09G036300	85.3959	0.556924	0.0141029
Glyma.09G281700	506.788	0.557062	5.13e-08
Glyma.13G281600	165.57	0.557111	0.00350777
Glyma.06G133000	338.515	0.557307	0.00326182
Glyma.02G080700	311.386	0.55737	0.0291939
[truncated: 1,049 more rows]

## Sheet: R10F5_WTF5
Gene_ID	baseMean	log2FoldChange	padj
Glyma.01G002100	910.591	0.502903	0.00658582
Glyma.01G003600	99.4592	-0.574615	0.0198348
Glyma.01G003700	319.781	-0.564486	0.00179224
Glyma.01G004300	1685.88	-0.706422	0.00260123
Glyma.01G010400	560.568	-0.502297	0.010423
Glyma.01G011500	179.531	1.74021	0.000169649
Glyma.01G011800	59.0789	1.60322	0.000257665
Glyma.01G013500	587.884	0.641272	0.0265174
Glyma.01G013700	20.9252	-1.46717	0.0024901
Glyma.01G014100	77.8709	0.580869	0.0344682
Glyma.01G015600	102.526	-0.705586	0.00737954
Glyma.01G018000	146.743	0.577211	0.00803912
Glyma.01G018100	268.517	-0.67023	0.00791863
Glyma.01G022000	362.216	-0.895039	0.000175057
Glyma.01G024300	71.646	-0.966725	0.0309811
Glyma.01G027500	246.261	-0.598139	0.0173853
Glyma.01G036000	117.607	-0.899245	0.00243388
Glyma.01G045700	154.769	-0.550472	0.00216966
Glyma.01G057700	75.3999	0.527828	0.0437081
Glyma.01G086000	89.7793	-0.656179	0.0170047
Glyma.01G106700	146.848	0.536898	0.0064172
Glyma.01G109500	399.327	-0.904839	0.000288288
Glyma.01G115100	61.2131	0.546241	0.0424787
Glyma.01G129500	147.051	0.944675	0.00411423
Glyma.01G147400	73.5725	-0.943207	0.0295629
Glyma.01G163400	65.2356	-1.319	0.0488446
Glyma.01G163800	135.33	-0.548878	0.00585021
Glyma.01G173400	369.424	-0.606519	0.00317701
Glyma.01G174000	113.649	-0.563545	0.0340479
Glyma.01G178700	62.827	0.614883	0.0457338
Glyma.01G203600	620.657	-0.507404	0.011623
Glyma.01G207700	2192.28	-0.503213	0.0228377
Glyma.01G209400	833.687	-0.563854	0.0138612
Glyma.01G211000	180.699	-1.42111	0.041396
Glyma.01G211200	1348.6	-0.722183	0.000331961
Glyma.01G212300	63.4528	-1.18524	0.000365671
Glyma.01G217400	709.797	-1.2962	0.000512286
Glyma.01G221200	59.6786	-0.992383	0.034277
Glyma.01G221600	370.489	0.582509	0.0146179
Glyma.01G230900	213.409	-0.559988	0.00125986
Glyma.01G236600	1260.28	-0.538289	0.0467332
Glyma.02G002800	1828.67	-0.548787	0.00455569
Glyma.02G004100	1075.94	-0.585985	0.0104319
Glyma.02G016000	709.648	-0.532659	0.0119268
Glyma.02G019400	335.929	-0.593522	0.000340228
Glyma.02G028100	314.538	-0.695552	0.0272578
Glyma.02G028400	2551.89	-0.65652	0.0401402
Glyma.02G028700	2474.15	-0.568399	0.0457009
Glyma.02G047500	162.322	-0.545566	0.00974109
Glyma.02G052600	273.319	-0.532428	0.0248147
Glyma.02G070900	60.2916	0.798704	0.0428489
Glyma.02G072000	118.856	-0.511572	0.0492034
Glyma.02G077100	189.156	-0.533981	0.00358535
Glyma.02G080100	106.166	-0.606384	0.0033553
Glyma.02G095600	81.75	-0.579636	0.033397
Glyma.02G102900	327.06	0.622999	2.36e-06
Glyma.02G107100	1548.2	-0.650615	0.0426797
Glyma.02G108300	271.11	-0.564264	0.0276226
Glyma.02G130000	101.326	-0.784586	0.0113982
Glyma.02G137800	342.282	-0.511801	0.00361155
Glyma.02G139000	112.461	-0.618871	0.0228152
Glyma.02G145700	94.9465	0.8002	0.000156428
Glyma.02G151500	100.547	-0.765209	0.00428631
Glyma.02G153000	77.8865	1.18922	0.00545207
Glyma.02G158400	85.5602	0.660686	0.0128289
Glyma.02G158600	15.1155	1.217	0.0341719
Glyma.02G171100	219.827	-1.30264	4.14e-07
Glyma.02G197700	60.7797	3.00404	4.63e-09
Glyma.02G209900	40.6792	-1.5503	0.0314982
Glyma.02G211200	67.9485	-0.533576	0.0472821
Glyma.02G215100	34.273	3.22553	4.43e-10
Glyma.02G233300	445.184	0.741208	0.000685329
Glyma.02G234200	69.7137	0.566599	0.0394263
Glyma.02G242000	245.395	-0.614994	0.000239788
Glyma.02G255800	100.287	0.779372	0.0152111
Glyma.02G260100	151.767	-1.19027	0.0225536
Glyma.02G263200	3011.46	-0.520005	0.0138781
Glyma.02G265700	335.794	-0.516024	0.0413234
Glyma.02G265800	161.287	-0.802128	0.0135089
Glyma.02G267900	119.949	0.693193	0.0448782
Glyma.02G280500	131.833	-0.548276	0.0342429
Glyma.02G284500	131.233	0.761264	0.00744327
Glyma.02G284900	397.91	-0.749185	0.00208279
Glyma.02G302500	5500.58	-0.928277	2.69e-05
Glyma.02G303300	73.7035	0.588062	0.0109714
Glyma.02G305600	734.7	-0.675585	0.0237796
Glyma.03G001200	350.473	-0.682753	0.0022556
Glyma.03G001700	225.734	0.516046	0.00392698
Glyma.03G002400	1663.86	-0.519217	0.000557422
Glyma.03G002600	600.678	-0.776645	0.0371024
Glyma.03G011100	217.808	-0.6235	0.000416141
Glyma.03G012000	39.9101	0.686845	0.0354107
Glyma.03G029300	171.692	0.603899	0.000577352
Glyma.03G039500	86.7191	0.728991	0.00182456
Glyma.03G042600	140.05	0.811054	0.00063497
Glyma.03G048700	71.962	0.710318	0.0158557
Glyma.03G055500	765.945	-0.515578	0.00434928
Glyma.03G058300	313.196	0.63811	3.79e-05
Glyma.03G059800	57.8489	0.531513	0.0470925
Glyma.03G074600	71.2777	-1.16363	0.00212272
Glyma.03G078300	995.165	1.67665	0.00162297
Glyma.03G081700	237.092	-0.72977	1.01e-06
Glyma.03G086200	1848.46	-0.680127	0.000429216
Glyma.03G086400	3718.79	-0.520114	0.0214667
Glyma.03G089400	42.5088	-0.788002	0.0305498
Glyma.03G100900	107.309	0.50316	0.0194628
Glyma.03G107800	130.684	0.722083	0.00627244
Glyma.03G110300	2878.27	-0.547403	0.00443889
Glyma.03G129400	26.0597	-0.779728	0.0355667
Glyma.03G141300	27.7888	-0.858126	0.0396489
Glyma.03G146100	689.808	-1.43638	0.000234188
Glyma.03G149700	20.1781	0.871932	0.0342776
Glyma.03G156300	50.2997	0.768665	0.00968045
Glyma.03G171100	14450.1	-0.82113	3.8e-05
Glyma.03G178000	638.523	-0.551666	0.0457009
Glyma.03G180800	55.2681	-0.857031	0.00459383
Glyma.03G198200	350.359	-0.536017	3.58e-05
Glyma.03G205600	69.4153	0.660518	0.0163515
Glyma.03G207500	3321.13	-0.57522	0.0141113
Glyma.03G207700	349.046	-0.722572	0.00460864
Glyma.03G210600	87.3467	-0.621039	0.0302811
Glyma.03G213900	88.4731	-1.78424	5.85e-07
Glyma.03G214900	212.126	-0.617603	0.00446909
Glyma.03G215300	1323.08	-0.559712	0.0141561
Glyma.03G216900	208.885	-1.13791	0.00927398
Glyma.03G224700	72.9179	0.573435	0.0477669
Glyma.03G231600	40.6454	0.840358	0.0132002
Glyma.03G232700	735.709	-0.541743	0.00114616
Glyma.03G241100	1208.66	-0.550224	0.0408974
Glyma.03G241300	1479.51	-0.622078	0.00852751
Glyma.03G247100	593.159	0.614408	0.000504805
Glyma.03G252700	4361.89	1.11971	0.0105406
Glyma.03G259200	69.4464	0.700679	0.00546929
Glyma.04G007100	108.129	0.523547	0.0329731
Glyma.04G013400	18.4977	1.00053	0.0340178
Glyma.04G014000	479.821	0.684024	0.0171235
Glyma.04G019800	20.0157	1.27394	0.00478154
Glyma.04G020000	641.481	0.559723	0.010354
Glyma.04G022900	1199.51	1.66725	0.0280295
Glyma.04G023200	233.493	-0.538663	0.0337704
Glyma.04G024000	46.4097	-0.612444	0.0481333
Glyma.04G029200	124.95	-0.525304	0.0238964
Glyma.04G039600	71.6816	0.522318	0.039444
Glyma.04G048300	81.8951	0.569049	0.0384907
Glyma.04G052000	482.732	-2.79482	0.000130533
Glyma.04G053000	27.8837	-1.13059	0.0118758
Glyma.04G054400	93.7853	-1.87103	0.00597838
Glyma.04G062200	348.883	-0.792548	0.0155062
Glyma.04G068100	70.5736	-0.534774	0.0347909
Glyma.04G069700	65.0421	0.684517	0.0135967
Glyma.04G070900	14.7117	1.20583	0.0190899
Glyma.04G074500	1151.34	-0.517842	0.000345897
Glyma.04G079100	142.702	-0.740676	0.00118508
Glyma.04G079600	318.729	0.860146	1.85e-08
Glyma.04G080500	278.609	-0.540129	0.0063846
Glyma.04G084000	363.609	0.541617	0.0237194
Glyma.04G084200	66.608	0.630608	0.0273232
Glyma.04G086300	524.303	0.64208	0.0499596
Glyma.04G092200	104.924	0.535112	0.0476506
Glyma.04G093700	52.5047	-0.695168	0.0218303
Glyma.04G094200	226.156	0.592904	0.00201318
Glyma.04G133900	140.88	-0.568313	0.0363758
Glyma.04G138900	640.565	0.557087	0.000297499
Glyma.04G139700	53.8573	-1.83877	5.42e-05
Glyma.04G147600	123.635	1.05916	0.0353594
Glyma.04G169600	2005.72	0.511168	0.0172229
Glyma.04G174500	62.2295	0.680999	0.0482971
Glyma.04G181100	83.566	-1.03043	0.000934639
Glyma.04G186300	574.746	0.516273	0.00657484
Glyma.04G188600	46.1604	-0.620749	0.0479795
Glyma.04G200700	227.551	-0.925959	0.00152376
Glyma.04G204900	29.2829	-1.00404	0.00534697
Glyma.04G209100	559.342	0.511753	0.00389545
Glyma.04G221700	602.69	-0.688756	0.00131096
Glyma.04G226000	132.536	-0.596315	0.00930792
Glyma.04G227600	17.5818	1.45157	0.00143257
Glyma.04G227900	1096.18	-0.848094	0.0158557
Glyma.04G229000	1594.18	-0.518485	0.0272023
Glyma.04G229900	1177.57	-0.57494	0.000784674
Glyma.04G230000	249.238	-1.11268	0.0494267
Glyma.04G231500	1212.16	-0.64899	0.00321141
Glyma.04G232600	61.9073	0.759082	0.00394594
Glyma.04G236900	978.728	-0.574992	0.00720196
Glyma.04G238600	240.479	-0.548005	0.00202036
Glyma.04G254300	74.8696	-0.673139	0.0493341
Glyma.04G257300	71.8846	-0.717721	0.0168795
Glyma.05G006600	150.65	-0.702847	0.00511297
Glyma.05G020900	1057.29	-0.639512	0.000312813
Glyma.05G027000	339.419	3.09839	0.0386074
Glyma.05G028000	2411.39	-0.58603	0.00936907
Glyma.05G031500	211.877	-0.606866	0.0194328
Glyma.05G043600	127.311	-0.624083	0.00300943
Glyma.05G059600	1502.63	-0.666047	0.00493604
Glyma.05G059800	88.0039	0.638885	0.00463243
Glyma.05G061400	1642.1	-0.64514	0.00208826
Glyma.05G076800	2496.89	-0.781085	0.0244816
Glyma.05G083300	57.8994	0.548575	0.0386002
Glyma.05G098600	2549.76	0.503683	0.00498365
Glyma.05G099500	711.007	-0.520487	0.00296654
Glyma.05G120700	905.817	-0.65029	0.000770912
Glyma.05G142300	279.115	-0.554917	0.0187877
Glyma.05G143000	179.229	1.06367	0.0107068
Glyma.05G147800	299.529	-0.518612	0.0174416
Glyma.05G149900	884.649	-1.13221	0.0238207
Glyma.05G150700	53.0752	-1.00744	0.00507825
Glyma.05G156100	630.207	-0.892231	0.00120945
Glyma.05G158800	76.8906	0.573819	0.0151614
Glyma.05G172200	94.485	-0.556993	0.0154221
Glyma.05G172800	285.565	-0.682362	0.000426185
Glyma.05G175700	100.413	-0.643593	0.0262503
Glyma.05G184000	1403.39	-0.592355	0.00631572
Glyma.05G184100	1149.79	-0.521734	0.0225643
Glyma.05G186800	15.4397	-1.48555	0.0231613
Glyma.05G188400	47.0282	-1.08663	0.000976131
Glyma.05G202700	1036.17	0.613724	0.0318686
Glyma.05G204600	3071.64	-1.21816	0.0182276
Glyma.05G206400	193.034	-0.582697	0.00366754
Glyma.05G208400	352.099	-0.507772	0.0174602
Glyma.05G210300	182.277	0.561573	0.0169342
Glyma.05G216000	417.247	0.74306	0.0175311
Glyma.05G218400	1468.43	-0.581846	0.00162756
Glyma.05G219400	4801.83	-0.597207	6.56e-05
Glyma.05G221500	281.219	-0.682332	0.011747
Glyma.05G223800	776.983	-0.537513	0.0472634
Glyma.05G224400	80.7543	0.664557	0.0314752
Glyma.05G230000	75.7241	-0.500707	0.0485954
Glyma.05G234800	1792.62	-0.535616	0.0141138
Glyma.05G243800	4127.54	-0.544643	0.0173787
Glyma.05G247900	152.342	1.0622	0.0017756
Glyma.06G008200	119.646	0.617085	0.00103978
Glyma.06G011000	1294.62	-0.640371	0.000749054
Glyma.06G015200	90.9276	0.501193	0.0419167
Glyma.06G020000	65.0287	0.92836	0.00529137
Glyma.06G022800	694.003	2.42834	0.0276386
Glyma.06G025300	143.591	0.522239	0.00681925
Glyma.06G025600	155.075	-0.554842	0.00423431
Glyma.06G028200	89.0043	1.13226	0.0368797
Glyma.06G034700	65.9201	-1.10422	0.0115632
Glyma.06G054700	74.041	-1.453	0.0146778
Glyma.06G067300	79.0767	0.555759	0.0142975
Glyma.06G075200	83.0882	-0.816899	0.032504
Glyma.06G075300	281.431	-0.572904	0.009941
Glyma.06G078400	318.386	-0.504348	0.00537062
Glyma.06G081400	164.975	-0.517986	0.0210765
Glyma.06G086300	63.9269	-0.531177	0.0378826
Glyma.06G089700	3439.69	-0.883008	5.9e-05
Glyma.06G090400	118.215	0.52532	0.0252483
Glyma.06G092600	165.105	-0.658237	0.0265605
Glyma.06G106100	116.862	-0.667675	0.0122942
Glyma.06G109200	4494.86	0.897701	0.0147204
Glyma.06G117900	80.2627	0.686131	0.00186712
Glyma.06G135800	1289.85	-0.530802	0.0149851
Glyma.06G137000	713.122	-1.07168	0.0142071
Glyma.06G143700	543.99	-1.19076	4.66e-05
Glyma.06G148200	46.6228	1.24969	0.0238591
Glyma.06G148800	244.566	-0.637403	0.000197812
Glyma.06G155200	51.3654	0.682484	0.0112952
Glyma.06G157800	46.1914	-1.41504	0.0305252
Glyma.06G164100	704.8	0.561211	0.00286791
Glyma.06G164800	224.893	-0.678193	0.00674601
Glyma.06G175100	458.977	-0.643147	0.00717042
Glyma.06G190400	39.9002	0.696997	0.0401622
Glyma.06G193800	1131.74	0.536364	0.00511297
Glyma.06G194200	148.067	-0.62644	0.020334
Glyma.06G202200	365.697	-2.60577	2.81e-05
Glyma.06G207900	53.3322	0.550313	0.0292
Glyma.06G208700	11.4817	-1.45835	0.0212934
Glyma.06G209400	237.475	-0.533008	0.0307429
Glyma.06G215200	68.5379	0.706197	0.0173832
Glyma.06G242700	210.83	0.89652	0.010028
Glyma.06G267100	96.7169	-0.593226	0.0114672
Glyma.06G276500	5.23909	-5.37168	0.00346542
Glyma.06G276600	12.2139	-3.0302	0.00384387
Glyma.06G281900	49.6345	-0.913122	0.0392775
Glyma.06G282100	66.5829	-0.899743	0.0358442
Glyma.06G289000	335.747	-0.75143	0.000255464
Glyma.06G295500	230.566	0.713101	0.00126361
Glyma.06G298600	42.8703	-0.824469	0.0130489
Glyma.06G301500	6707.78	0.962468	7.15e-06
Glyma.06G303100	33.2046	1.19093	0.00273713
Glyma.06G317200	55.9497	1.14551	0.0200154
Glyma.06G325800	38.0811	0.874838	0.0217527
Glyma.07G004900	952.415	-0.507321	0.026071
Glyma.07G011800	32.486	1.2327	0.00977845
Glyma.07G011900	30.9892	1.69626	0.00240418
Glyma.07G020000	3371.94	-0.587567	0.0089353
Glyma.07G023900	1962.47	-0.517195	0.00493604
Glyma.07G028100	19.8724	1.01268	0.0344682
Glyma.07G032500	71.6529	-0.775554	0.0228021
Glyma.07G043100	322.158	-0.947673	9.17e-05
Glyma.07G048300	94.7906	-0.918805	0.0164861
Glyma.07G048600	99.9475	-1.4833	0.0329511
Glyma.07G049300	35.6848	0.783466	0.0302791
Glyma.07G058600	562.154	0.536557	0.00128852
Glyma.07G059900	3458.14	-0.550938	0.00552414
Glyma.07G060000	5837.07	-0.558199	0.00796241
Glyma.07G081500	41.3312	-1.17363	0.0305549
Glyma.07G086400	74.5192	-0.535726	0.0335528
Glyma.07G096900	370.369	0.591938	0.00990584
Glyma.07G102200	72.9078	-0.724076	0.0282046
Glyma.07G105700	137.46	0.507012	0.0413389
Glyma.07G109000	83.5332	-0.817513	0.00177866
Glyma.07G111100	62.0142	0.543224	0.0391242
Glyma.07G115400	1048.5	0.546852	0.0136812
Glyma.07G117600	52.5896	0.55094	0.0400981
Glyma.07G118600	512.971	-0.620664	0.04651
Glyma.07G122500	224.973	-0.65667	0.000254675
Glyma.07G122600	19.8351	-1.52561	0.0121418
Glyma.07G126900	51.2055	0.701084	0.0477698
Glyma.07G127500	1427.11	-0.669347	0.0145679
Glyma.07G128200	188.119	-0.518308	0.00919561
Glyma.07G128300	97.5157	-0.934181	0.000194503
Glyma.07G137100	123.154	-0.568235	0.034984
Glyma.07G140700	269.615	-1.04993	1.14e-06
Glyma.07G152900	228.63	-0.773499	6e-05
Glyma.07G153100	165.714	-0.579676	0.0166272
Glyma.07G184300	743.462	-0.703574	0.0010547
Glyma.07G191700	45.1101	0.683206	0.0196546
Glyma.07G196300	46.4422	0.727274	0.0133351
Glyma.07G200200	717.472	-1.49962	0.00739692
Glyma.07G205600	25.0322	1.01565	0.0169496
Glyma.07G219000	61.6601	-1.03909	0.00748818
Glyma.07G219500	2202.5	-0.675193	0.000443124
Glyma.07G222000	116.358	0.503105	0.013479
Glyma.07G231200	27.9569	-2.93011	0.0103049
Glyma.07G231300	18.5769	-2.45248	0.0426971
Glyma.07G241700	1472.29	-0.591545	0.0400944
Glyma.07G247200	184.976	-0.545025	0.00277158
Glyma.07G251200	225.017	-1.20376	0.00383493
Glyma.07G260100	67.7675	0.724949	0.0360015
Glyma.07G264100	40.7539	-0.676139	0.0246663
Glyma.07G264300	601.433	-0.629177	0.00542306
Glyma.07G270900	138.118	0.501975	0.0210118
Glyma.08G013300	256.39	-0.687981	0.000525137
Glyma.08G015000	306.378	-0.643348	0.0386581
Glyma.08G017900	46.9942	-1.8462	0.0409267
Glyma.08G018200	62.3166	-0.760309	0.0123301
Glyma.08G025700	3536.6	-0.542379	0.00026677
Glyma.08G028300	73.6511	-1.0757	0.000215561
Glyma.08G031400	128.989	0.753714	4.98e-05
Glyma.08G032900	198.183	-0.995786	0.00012826
Glyma.08G041000	180.584	0.779978	0.00593787
Glyma.08G042300	1667.59	-0.54935	0.0172308
Glyma.08G051600	2897.96	-0.5712	0.00598415
Glyma.08G056400	339.673	1.62524	0.0228422
Glyma.08G065100	558.621	-0.542324	0.00671935
Glyma.08G065800	143.247	0.557848	0.00340108
Glyma.08G075500	768.275	-0.737088	0.011134
Glyma.08G075600	73.4681	-0.603473	0.0324635
Glyma.08G077400	76.0559	-0.872152	0.0143835
Glyma.08G086500	73.1168	-0.613752	0.0337942
Glyma.08G091700	290.791	-0.505544	0.00521199
Glyma.08G100000	638.149	-0.638956	0.0247567
Glyma.08G100200	173.8	-0.599796	0.00447072
Glyma.08G130200	562.21	-0.614629	0.00401941
Glyma.08G131500	1498.56	-0.658484	0.00392504
Glyma.08G134900	36.6869	0.859193	0.0169193
Glyma.08G141800	843.449	-0.510656	0.00228592
Glyma.08G143500	281.616	-0.771654	0.0293506
Glyma.08G162100	355.421	0.572981	0.000112762
Glyma.08G164500	111.291	0.851464	0.00861683
Glyma.08G171000	818.634	1.02685	0.0127648
Glyma.08G173300	128.754	-0.63099	0.0242894
Glyma.08G176300	109.35	0.93006	0.0413958
Glyma.08G176900	551.431	-0.528896	0.0189107
Glyma.08G181300	2155.68	-0.515101	0.0158172
Glyma.08G184300	260.335	-0.958337	0.000580247
Glyma.08G195000	75.8728	1.80522	3.2e-05
Glyma.08G195100	226.55	2.59785	0.000628988
Glyma.08G198000	17.1733	-2.31448	0.0191481
Glyma.08G210800	51.5782	-0.658555	0.0243366
Glyma.08G217300	34.1673	0.842242	0.0116339
Glyma.08G217700	1468.25	-0.572263	0.00736418
Glyma.08G222100	3919.87	-0.504165	0.0106899
Glyma.08G222700	76.6798	0.588343	0.0108955
Glyma.08G230400	131.992	1.66848	0.00510243
Glyma.08G232900	207.107	0.503156	0.00173556
Glyma.08G255000	601.414	-0.565234	0.00637543
Glyma.08G257100	1468.24	-0.533775	0.00841489
Glyma.08G271400	110.316	0.554686	0.0383015
Glyma.08G284600	24.1037	-1.22408	0.00594086
Glyma.08G289300	17.5207	-1.33747	0.00812779
Glyma.08G301300	755.196	-0.517629	0.0173951
Glyma.08G302500	401.877	-1.09404	1.33e-11
Glyma.08G312000	678.7	-1.15851	0.0231601
Glyma.08G314700	538.523	-0.591265	0.00619599
Glyma.08G316400	41.3209	0.640452	0.0448073
Glyma.08G316700	312.784	-0.66682	0.00634655
Glyma.08G317100	94.2544	-0.541116	0.0104756
Glyma.08G319200	199.702	-1.71542	0.00271888
Glyma.08G321100	664.945	0.742991	0.0116452
Glyma.08G322000	199.454	-0.5855	0.014249
Glyma.08G325000	485.348	-0.575025	0.00743886
Glyma.08G328200	78.082	-0.70122	0.0478279
Glyma.08G332000	274.51	-0.661579	0.0159595
Glyma.08G332900	5187.8	-1.37943	7.47e-05
Glyma.08G339300	305.178	-1.53937	0.00338553
Glyma.08G339400	816.45	-1.52576	0.00154413
Glyma.08G339600	409.664	-1.53273	0.0314542
Glyma.08G342300	1202.34	-0.806648	0.0226254
Glyma.08G343800	2597.95	-0.551713	0.0139957
Glyma.08G346500	1733.73	-0.618257	0.00299184
Glyma.08G353900	1208.4	-0.669221	0.00416754
Glyma.08G354000	2176.49	-0.792963	0.000940411
Glyma.08G354700	920.056	-0.517003	0.00068871
Glyma.08G360800	53.7334	0.51528	0.0402282
Glyma.09G002900	124.811	-0.573494	0.0202351
Glyma.09G014000	42.3945	-1.10904	0.0190786
Glyma.09G023900	31.0304	-0.890749	0.0248098
Glyma.09G024000	2597.55	-0.558128	0.0133567
Glyma.09G029400	70.1647	-0.617628	0.0460755
Glyma.09G033300	22.1301	-1.60096	0.00689809
Glyma.09G047200	252.125	0.68859	0.0074805
Glyma.09G052100	686.439	-0.760379	0.0110469
Glyma.09G070500	70.6516	1.07496	0.00107663
Glyma.09G079900	667.884	0.663436	7.45e-06
Glyma.09G082100	266.243	-0.721379	0.00458482
Glyma.09G094800	600.798	-0.622911	0.0300317
Glyma.09G098700	98.3739	0.524991	0.0300202
Glyma.09G103400	2660.12	-0.547464	0.0204768
Glyma.09G104000	439.584	-0.510362	0.00692439
Glyma.09G104200	874.697	-0.717692	0.000922326
Glyma.09G107700	80.9971	0.579151	0.0140193
Glyma.09G109200	79.159	-1.48807	3.18e-05
Glyma.09G126400	137.311	0.508556	0.00806844
Glyma.09G126500	291.038	0.837323	0.0242141
Glyma.09G127900	14.1675	-1.08583	0.0486083
Glyma.09G128100	29.123	-1.00504	0.0118187
Glyma.09G131500	1002.18	-2.32631	0.00014029
Glyma.09G135300	52.1307	0.622572	0.0197954
Glyma.09G138300	65.9083	-0.761166	0.0258765
Glyma.09G143200	91.6491	-0.637809	0.0344282
Glyma.09G153900	284.639	0.843131	0.0318829
Glyma.09G168300	1213.77	-0.596615	0.00901002
Glyma.09G168800	61.1721	-0.740015	0.0129828
Glyma.09G173500	326.856	-0.561271	0.0025358
Glyma.09G180400	108.558	-0.585959	0.0360606
Glyma.09G181500	91.1382	0.521328	0.0484184
Glyma.09G184300	132.501	0.718494	0.000142028
Glyma.09G204800	132.329	-1.79443	4.87e-05
Glyma.09G211200	39.2096	0.823524	0.0112347
Glyma.09G214400	2390.21	-0.512475	0.00996126
Glyma.09G225400	61.2813	-0.738021	0.0292444
Glyma.09G226900	163.872	-0.735749	0.000253911
Glyma.09G228200	325.524	-0.597557	4.94e-05
Glyma.09G230900	132.282	0.502011	0.00704402
Glyma.09G235500	152.058	-0.589959	0.02905
Glyma.09G246200	159.696	0.5254	0.00824005
Glyma.09G261700	60.9	0.553408	0.0250985
Glyma.09G263200	52.135	0.571361	0.0365677
Glyma.09G263400	691.808	1.25713	0.0364345
Glyma.09G272200	64.251	-0.546686	0.038238
Glyma.09G278100	199.445	0.910991	1.71e-05
Glyma.10G002300	375.768	-0.588503	0.00611751
Glyma.10G004300	1219.57	-0.642714	0.00501807
Glyma.10G005700	372.711	-0.557296	0.00434876
Glyma.10G006200	1664.55	-0.615729	0.00273818
Glyma.10G007500	53.9557	0.593959	0.0471653
Glyma.10G013700	128.398	0.549401	0.0326477
Glyma.10G015800	52.3414	-0.948913	0.00135274
Glyma.10G016400	1163.57	-0.524615	0.0112092
Glyma.10G022600	267.696	-0.572208	0.0336755
Glyma.10G028300	73.5111	1.20854	8.5e-05
Glyma.10G039100	97.3134	-0.544424	0.0251795
Glyma.10G039900	1554.15	-0.779088	0.0170365
Glyma.10G047100	490.944	0.609365	0.00144513
Glyma.10G049400	1173.92	-0.663981	0.00392644
Glyma.10G051100	631.471	-0.813118	0.0112892
Glyma.10G055200	229.175	-0.602173	0.00131779
Glyma.10G064900	64.6029	-0.627479	0.00802793
Glyma.10G066200	203.42	-0.826451	0.000367064
Glyma.10G067800	1118.59	-0.59701	0.0472861
Glyma.10G073600	39.1298	0.834253	0.0331816
Glyma.10G087500	54.4202	0.552467	0.0457438
Glyma.10G088100	21.7567	-2.91502	0.0170365
Glyma.10G115100	56.5045	0.604639	0.0474037
Glyma.10G122200	646.682	-0.556111	0.0123205
Glyma.10G139300	403.971	-0.612008	6.06e-06
Glyma.10G151100	127.906	0.923973	0.000290405
Glyma.10G154500	171.904	-0.814087	6.82e-05
Glyma.10G158500	377.805	-0.54024	0.0060987
Glyma.10G160300	1323.32	-0.577937	0.0382537
Glyma.10G162300	77.1883	0.503099	0.049975
Glyma.10G193200	997.963	-1.05656	0.001397
Glyma.10G212900	391.076	-0.691071	0.0419412
Glyma.10G221600	2013.31	-0.517838	0.016564
Glyma.10G223400	5704.75	-0.668689	0.0133772
Glyma.10G224200	1856.51	-0.637858	0.0369889
Glyma.10G224300	20.7111	1.10669	0.033471
Glyma.10G232000	55.8214	0.780865	0.0155639
Glyma.10G232100	14.2978	-1.15366	0.0471299
Glyma.10G237800	45.8936	-1.25247	0.00197291
Glyma.10G239900	109.335	-0.891001	0.00339404
Glyma.10G243800	11101.2	-0.999858	8.49e-05
Glyma.10G245200	3541.16	-0.534236	0.0166272
Glyma.10G247200	99.223	0.720281	0.0127648
Glyma.10G260700	243.758	-0.527004	0.0112124
Glyma.10G285600	17.2247	-1.08394	0.0322375
Glyma.10G290400	70.4147	-0.844283	0.0107488
Glyma.10G297000	194.404	-0.708225	0.00903231
Glyma.11G008500	51.5663	-0.711021	0.0356905
Glyma.11G010500	98.622	0.604057	0.0477834
Glyma.11G014400	496.031	-0.551903	0.0177322
Glyma.11G022200	564.848	0.598983	0.00925803
Glyma.11G025700	246.786	-1.02338	0.00704402
Glyma.11G030500	961.275	-0.718054	0.000297548
Glyma.11G032800	892.607	-0.698897	0.00142296
Glyma.11G037200	232.317	1.644	0.0249473
Glyma.11G039200	175.346	-0.615037	0.00260214
Glyma.11G046200	58.3731	0.9001	0.00253125
Glyma.11G049700	84.951	0.60615	0.0176191
Glyma.11G061800	38.6449	0.757515	0.0347265
Glyma.11G072100	110.336	-0.595387	0.0147145
Glyma.11G076900	50.3163	0.723309	0.0298601
Glyma.11G080300	32.7889	0.736783	0.0369555
Glyma.11G083800	29.819	-1.29211	0.0386002
Glyma.11G091700	98.0478	-1.10185	0.000845661
Glyma.11G094100	119.385	0.718337	0.0215575
Glyma.11G096600	132.063	0.537845	0.0262677
Glyma.11G098400	31886.8	0.659326	0.0418283
Glyma.11G098500	5148.74	0.76481	0.0465314
Glyma.11G101500	2052.11	-0.706705	0.00165733
Glyma.11G105400	753.308	-0.607223	0.00318052
Glyma.11G105900	701.228	-0.735906	0.000686472
Glyma.11G109100	70.0848	0.511234	0.0249096
Glyma.11G114300	768.655	-0.733019	0.01648
Glyma.11G116800	397.504	-0.56267	0.0130791
Glyma.11G131000	105.325	0.66433	0.00985827
Glyma.11G139400	185.726	-0.747068	0.0165075
Glyma.11G139900	34.9788	0.896353	0.0479098
Glyma.11G140500	6287.19	-1.2408	0.000413984
Glyma.11G141400	220.359	-0.806158	0.000594628
Glyma.11G142900	48.5943	0.941479	0.000494981
Glyma.11G143400	1894.81	-0.530098	0.00990584
Glyma.11G153800	59.2133	0.565118	0.0305598
Glyma.11G155900	139.27	-0.541966	0.00236763
Glyma.11G161300	46.7457	0.669437	0.0240739
Glyma.11G168100	104.217	0.907698	0.000111598
Glyma.11G170900	111.693	0.765187	0.0167378
Glyma.11G182500	88.8583	0.868739	0.0081696
Glyma.11G189500	250.226	-0.80639	0.026569
Glyma.11G203000	30.1289	0.980809	0.00798361
Glyma.11G226200	688.782	0.548682	0.00588617
Glyma.11G233400	55.7983	0.630897	0.0257467
Glyma.11G235200	134.031	0.786178	0.0106373
Glyma.11G236300	194.412	0.59089	0.00310225
Glyma.11G237200	421.163	-0.66678	0.0437572
Glyma.11G246400	91.4108	0.667569	0.00751402
Glyma.11G246600	156.722	-0.780371	0.0163107
Glyma.11G249700	3005.33	-0.522492	0.0166272
Glyma.11G253400	81.2462	-0.659635	0.00912221
Glyma.12G009900	163.636	-0.558979	0.0196615
Glyma.12G013100	1070.97	-2.11118	0.000219246
Glyma.12G015700	154.763	-0.633291	0.0289306
Glyma.12G016300	71.1815	0.721936	0.00252404
Glyma.12G017700	110.499	-0.651418	0.0439151
Glyma.12G027400	2775.77	-0.589032	0.00376924
Glyma.12G028000	35.6715	1.0215	0.00695849
Glyma.12G030200	761.975	-0.608812	0.00346542
Glyma.12G030800	865.911	-0.946961	5.42e-07
Glyma.12G040200	751.654	-0.61457	0.0370693
Glyma.12G054800	113.958	0.542884	0.0452718
Glyma.12G057800	377.899	-0.818897	0.0156189
Glyma.12G061400	933.764	0.588055	0.00121574
Glyma.12G063000	247.119	-0.522574	0.034984
Glyma.12G064000	3733.5	-1.13115	0.000791432
Glyma.12G066000	303.938	0.646339	0.000206898
Glyma.12G066700	2307.54	-0.529448	0.010961
Glyma.12G082800	24.4655	1.20912	0.0137879
Glyma.12G084700	325.881	-0.552337	0.0100802
Glyma.12G095700	3105.88	-0.546566	0.00203988
Glyma.12G098300	131.508	-0.536951	0.0312446
Glyma.12G099200	463.155	0.554325	0.00197448
Glyma.12G099500	206.424	0.565148	0.0248033
Glyma.12G109900	609.863	0.682658	0.0341199
Glyma.12G111600	384.857	3.86019	0.00239145
Glyma.12G112200	16.1937	1.07488	0.0342707
Glyma.12G115400	225.33	-0.502307	0.0103544
Glyma.12G117100	20.5798	1.15552	0.0265614
Glyma.12G117900	171.17	-0.817627	0.00170846
Glyma.12G118200	51.5537	-0.763188	0.0276501
Glyma.12G120500	75.65	-0.623642	0.0436222
Glyma.12G121500	93.3981	0.684939	0.000938497
Glyma.12G131700	891.852	-0.631304	0.032239
Glyma.12G139200	362.116	-0.518882	0.00123271
Glyma.12G147800	37.162	-0.799578	0.0263417
Glyma.12G156900	103.727	-0.531984	0.0145226
Glyma.12G163900	24.6027	-1.48619	0.00102011
Glyma.12G169900	67.4018	-0.606732	0.00884713
Glyma.12G178200	43.796	0.632146	0.0480936
Glyma.12G181400	895.925	-0.598248	0.0426431
Glyma.12G184600	65.5553	0.525437	0.0398663
Glyma.12G190100	1791.99	-0.539346	2.24e-05
Glyma.12G195100	12.925	-1.07302	0.0370224
Glyma.12G204100	975.462	-0.821912	0.0156115
Glyma.12G213100	92.3237	1.50407	1.05e-06
Glyma.12G219000	54.6512	0.691508	0.00642425
Glyma.12G225600	112.137	0.516048	0.0408534
Glyma.12G239900	57.2704	0.606607	0.0434823
Glyma.13G029200	340.263	-1.62216	0.0269989
Glyma.13G029300	49.5742	-1.91373	0.0455925
Glyma.13G040300	81.8427	-0.566505	0.0162198
Glyma.13G047300	328.878	-0.614358	0.0135855
Glyma.13G051200	1332.94	-0.63661	0.00578399
Glyma.13G056900	87.4503	-0.643677	0.0366345
Glyma.13G066400	60.3426	-0.719073	0.0494658
Glyma.13G081000	176.586	0.861462	0.042377
Glyma.13G084000	1013.21	0.892377	0.00584686
Glyma.13G086600	26.9215	3.3567	2.77e-09
Glyma.13G086700	81.9086	3.83975	1.68e-05
Glyma.13G086800	21.1672	2.94348	0.00441374
Glyma.13G091100	271.082	-2.51398	0.00618674
Glyma.13G099200	279.525	-0.640287	0.00468635
Glyma.13G101200	26.1575	0.887268	0.0278606
Glyma.13G106200	1341.39	-0.529743	0.00989826
Glyma.13G107500	170.488	-0.555001	0.00232811
Glyma.13G122300	88.1089	-0.626789	0.0409525
Glyma.13G125500	180.291	-0.529754	0.00386954
Glyma.13G126400	1693.55	-0.789886	0.0133779
Glyma.13G133900	634.307	-0.53548	0.0478309
Glyma.13G138600	1839.52	-0.806446	0.00374965
Glyma.13G142500	436.319	-0.525673	0.0101339
Glyma.13G147200	45.751	1.22967	0.00161652
Glyma.13G155600	189.673	0.552999	0.000844759
Glyma.13G162600	59.0202	1.51517	0.00021188
Glyma.13G166800	199.44	0.551267	0.0289194
Glyma.13G167000	133.237	-0.973669	0.046531
Glyma.13G172500	469.095	1.83925	0.0345173
Glyma.13G173000	46.8071	0.583535	0.0361627
Glyma.13G176300	413.096	-1.65269	0.00132281
Glyma.13G176500	28.1854	-1.68547	0.000281049
Glyma.13G182400	29.1709	0.807302	0.0434253
Glyma.13G186900	14.1711	-1.76456	0.00175382
Glyma.13G193400	38.8731	-0.680712	0.0368314
Glyma.13G210000	123.817	0.505643	0.0100027
Glyma.13G212600	1803.52	0.514634	0.0272688
Glyma.13G220200	152.81	-0.613101	0.00351696
Glyma.13G223200	18.1219	1.10438	0.0381982
Glyma.13G226200	49.3057	0.727151	0.0299055
Glyma.13G236300	82.6588	-0.688291	0.0147005
Glyma.13G247300	274.139	-0.61109	0.00299612
Glyma.13G254900	874.588	-0.956103	0.00247493
Glyma.13G255400	149.056	-0.591432	0.0300551
Glyma.13G257400	17.7304	1.9348	0.000503159
Glyma.13G260300	98.6081	0.639573	0.00158623
Glyma.13G265000	193.365	-0.785928	0.000522491
Glyma.13G269700	34.9788	-0.685656	0.0387277
Glyma.13G272100	51.6978	-0.92869	0.0340905
Glyma.13G273600	63.7833	-0.613977	0.0221142
Glyma.13G276300	143.644	-0.733426	0.007533
Glyma.13G278600	240.879	0.652866	0.00140227
Glyma.13G294600	142.395	-0.646787	0.0132897
Glyma.13G303800	180.334	-0.657884	0.0368223
Glyma.13G311600	1425.88	-0.848946	1.22e-05
Glyma.13G316500	125.504	-0.815808	0.00699768
Glyma.13G316800	54.9723	0.65673	0.0350455
Glyma.13G318200	1407	-0.558064	0.00969386
Glyma.13G333200	94.8014	0.96102	0.000327158
Glyma.13G352700	98.4073	0.580272	0.029058
Glyma.13G359200	71.4911	0.517191	0.0309031
Glyma.13G361200	195.299	-0.818077	0.034985
Glyma.13G369700	1324.57	-0.612469	0.00837014
Glyma.14G007700	842.774	-0.639008	0.0181624
Glyma.14G011600	3662.88	-0.982346	1.6e-05
Glyma.14G014300	115.739	-0.860845	0.00117897
Glyma.14G015800	295.101	-0.611668	0.0466406
Glyma.14G030000	457.482	-0.515046	0.0241633
Glyma.14G036000	97.8009	0.513095	0.0361534
Glyma.14G038200	1164.44	0.609682	0.0031214
Glyma.14G039100	831.756	-0.60426	0.00227252
Glyma.14G046100	291.119	-0.62675	0.000323619
Glyma.14G051000	426.073	1.3039	0.00424907
Glyma.14G051700	27.4372	-2.21144	0.0417216
Glyma.14G056500	632.097	-0.640283	0.00476707
Glyma.14G059900	110.796	0.677153	0.00860181
Glyma.14G067400	51.0609	1.00674	0.0171235
Glyma.14G073800	278.285	0.517067	0.0133705
Glyma.14G087600	149.27	0.576036	0.00920804
Glyma.14G090800	232.772	-0.505826	0.0359222
Glyma.14G118600	112.991	0.514912	0.0142602
Glyma.14G121200	75.3314	-0.719521	0.0432696
Glyma.14G121800	78.5588	0.670655	0.00788119
Glyma.14G129200	141.055	0.528332	0.0045473
Glyma.14G135000	97.0297	0.58566	0.0187877
Glyma.14G136300	30.9391	-7.17792	0.000282868
Glyma.14G150500	48.2477	-0.774979	0.0115268
Glyma.14G173500	654.898	0.710012	0.00147229
Glyma.14G176500	45.5253	-1.75659	0.000242643
Glyma.14G181000	50.1808	-0.620567	0.0227068
Glyma.14G181400	34.8467	1.04082	0.00985827
Glyma.14G193400	477.996	0.574247	6.56e-05
Glyma.14G200300	189.684	0.628846	0.00826381
Glyma.14G201300	174.863	0.651072	0.00698265
Glyma.14G208600	1652.68	-0.691013	0.00401692
Glyma.14G212000	130.315	0.524791	0.046424
Glyma.14G215600	17.4254	0.949538	0.0435185
Glyma.14G218700	169.196	0.528861	0.0182232
Glyma.14G219100	91.5023	0.689439	0.0490928
Glyma.14G219700	5888.56	-0.694226	6.14e-06
Glyma.14G221200	567.802	-0.614614	1.85e-05
Glyma.15G000100	26.2253	-2.37079	0.0168121
Glyma.15G003700	1137.61	-0.713104	0.0145679
Glyma.15G003800	65.5445	0.734824	0.00671314
Glyma.15G004400	31.819	-0.694784	0.0354676
Glyma.15G011500	288.575	-0.58949	0.00317871
Glyma.15G012700	77.5976	-1.14509	0.0373125
Glyma.15G014400	2587.3	-0.66078	9.73e-06
Glyma.15G016600	81.1333	-0.768182	0.0244858
Glyma.15G018400	30.463	0.913752	0.0177483
Glyma.15G021400	544.943	-1.29802	0.0429622
Glyma.15G021700	421.483	-1.41963	0.0331513
Glyma.15G025000	23.5529	-0.88197	0.0356011
Glyma.15G028700	328.742	-0.538498	0.0270926
Glyma.15G032900	24.779	0.76997	0.0394118
Glyma.15G036800	61.7961	-0.824959	0.00497247
Glyma.15G037300	74.2562	-0.942881	0.0160426
Glyma.15G038800	49.7412	0.677844	0.0486083
Glyma.15G044200	64.3244	-0.576147	0.0185582
Glyma.15G048200	231.171	-0.693671	0.0156399
Glyma.15G051000	1697.92	-0.558556	0.00443931
Glyma.15G056100	550.997	-0.919514	0.000828951
Glyma.15G057700	1154.52	-0.53005	0.00510591
Glyma.15G059900	599.373	-0.796418	0.0051465
Glyma.15G060100	412.043	-0.507084	0.00857173
Glyma.15G072600	133.074	0.6332	0.0278168
Glyma.15G073600	72.1568	-0.504998	0.0476384
Glyma.15G074000	201.165	0.584666	0.0305131
Glyma.15G075400	243.487	-0.887233	0.00213457
Glyma.15G084900	51.2104	-0.600793	0.0376431
Glyma.15G085700	16.9695	2.60793	0.0108362
Glyma.15G090900	37.7754	-2.02605	1.52e-05
Glyma.15G093700	117.359	0.719796	0.0100027
Glyma.15G107700	216.805	0.712709	0.000575248
Glyma.15G117300	6.25875	-2.03663	0.0184793
Glyma.15G123800	1910.22	0.570795	0.0111333
Glyma.15G124500	102.539	0.532799	0.0357207
Glyma.15G129800	1272.91	-0.656162	0.0384839
Glyma.15G130200	54.0516	-0.59759	0.0326477
Glyma.15G137400	230.861	0.714794	9.97e-05
Glyma.15G139800	28.0138	-1.30279	0.00287551
Glyma.15G141500	250.66	0.629986	0.00416573
Glyma.15G154700	182.612	0.660739	0.00637543
Glyma.15G163200	257.268	0.632537	0.000439415
Glyma.15G170700	598.921	-0.50038	0.00292062
Glyma.15G182600	160.679	-0.627903	0.0458664
Glyma.15G187300	105.36	-2.83199	0.0494693
Glyma.15G195500	1457.38	-0.614055	0.0071731
Glyma.15G213600	2824.43	1.20813	0.0119268
Glyma.15G232600	70.6257	0.698536	0.0193171
Glyma.15G238100	10.5354	-1.78387	0.030458
Glyma.15G254100	187.294	-0.834192	0.00287736
Glyma.15G267100	687.989	-0.755952	0.0193171
Glyma.15G271300	1930.3	-0.522732	0.019877
Glyma.16G011500	1279.67	-0.901447	1.32e-07
Glyma.16G012100	253.476	-0.607129	0.0180444
Glyma.16G023800	499.421	0.584792	0.00013317
Glyma.16G028800	1175.6	-0.639257	0.0174616
Glyma.16G041400	219.357	-1.18256	1.68e-05
Glyma.16G042000	857.734	-1.03116	0.000360548
Glyma.16G046500	1309.34	-0.615074	0.0299112
Glyma.16G049200	242.587	-0.514974	0.0454729
Glyma.16G052000	370.848	1.18002	0.0435185
Glyma.16G062900	15.6657	1.17914	0.0207425
Glyma.16G066500	26.7418	0.946502	0.0229731
Glyma.16G081900	72.0726	0.587505	0.0101089
Glyma.16G087700	2521.7	-0.533669	0.0141704
Glyma.16G088000	855.896	-0.631134	0.00423219
Glyma.16G091000	75.5391	0.614524	0.049895
Glyma.16G092700	183.428	-0.632633	0.000101738
Glyma.16G094600	61.6701	-0.860501	0.0144826
Glyma.16G094800	95.2556	-0.582556	0.0128568
Glyma.16G106300	1969.55	-0.534971	0.0177269
Glyma.16G106600	20.0746	-1.07941	0.0208608
Glyma.16G117100	85.7297	0.585923	0.0281396
Glyma.16G119900	292.21	2.21039	0.0230996
Glyma.16G131300	69.9333	-1.21768	0.000995403
Glyma.16G141000	62.7403	0.638693	0.037077
Glyma.16G146800	95.3918	0.648056	0.0429622
Glyma.16G151900	125.435	0.53037	0.00519732
Glyma.16G163900	42.6501	-0.876204	0.0206963
Glyma.16G170100	99.2166	0.650683	0.0265577
Glyma.16G171400	112.528	-1.09167	0.0445224
Glyma.16G175600	605.985	-0.597572	0.00010831
Glyma.16G175900	347.706	-0.514345	0.00152284
Glyma.16G178800	387.752	-3.03398	8.27e-06
Glyma.16G188900	259.352	2.17123	0.00160776
Glyma.16G189000	234.85	0.661659	0.00247505
Glyma.16G192000	33.7964	-2.37562	2.34e-05
Glyma.16G200800	52.5217	0.765286	0.0370738
Glyma.16G207300	2844.45	-0.550083	0.00330575
Glyma.17G005800	57.9603	0.734508	0.0299784
Glyma.17G007900	135.208	0.596632	0.0124499
Glyma.17G009700	782.192	-0.588227	0.0250666
Glyma.17G012200	101.156	-0.689816	0.0414536
Glyma.17G026800	179.623	-0.637872	0.0181624
Glyma.17G029900	50.4828	-0.707025	0.043984
Glyma.17G032000	146.668	-0.544986	0.00833854
Glyma.17G032200	1370.93	-0.604014	0.00310204
Glyma.17G044500	596.356	0.515087	0.0141319
Glyma.17G046700	18.9781	1.55601	0.00499401
Glyma.17G062200	177.157	-0.570553	0.0183699
Glyma.17G069200	499.294	-2.19226	0.00855984
Glyma.17G078400	717.088	-0.635244	0.00172596
Glyma.17G083200	464.713	-0.642376	0.000441956
Glyma.17G083500	576.566	-0.536041	0.00201444
Glyma.17G084600	288.377	0.51315	0.0174616
Glyma.17G086500	129.115	-0.762573	0.00697052
Glyma.17G088200	73.8404	-1.05939	0.00948648
Glyma.17G089800	9.16649	-1.59345	0.0131929
Glyma.17G097100	49.5493	0.655132	0.0178863
Glyma.17G098600	2011.95	-0.637668	0.00747884
Glyma.17G103300	82.2803	1.42589	0.0142868
Glyma.17G106600	125.219	0.54793	0.0177646
Glyma.17G108700	50.8025	1.23761	0.00198884
Glyma.17G112000	159.161	0.752233	0.019507
Glyma.17G114700	340.725	0.984886	0.0193035
Glyma.17G121900	25.8565	-0.959736	0.0345402
Glyma.17G128400	688.736	-0.639096	0.0413867
Glyma.17G130800	92.0749	-0.612497	0.0192706
Glyma.17G140300	123.015	-0.706976	0.0126805
Glyma.17G144200	95.9954	0.597761	0.00419582
Glyma.17G166400	428.852	-0.586046	0.00238969
Glyma.17G193500	32.6205	0.84738	0.0277984
Glyma.17G197700	750.464	0.501135	0.0119469
Glyma.17G200300	81.2322	0.589211	0.013544
Glyma.17G208300	52.5353	-0.579032	0.035401
Glyma.17G233900	284.452	-0.570341	0.00218943
Glyma.17G234100	33.1199	0.710338	0.0396092
Glyma.17G245500	133.261	-0.699385	0.0466473
Glyma.17G258700	5544.47	-0.513447	0.000425219
Glyma.17G260600	470.984	-0.517042	0.00101062
Glyma.18G002000	496.241	-0.632794	0.00255175
Glyma.18G007500	2696.13	-0.530081	0.0318399
Glyma.18G014400	62.4169	0.525063	0.036363
Glyma.18G027800	70.8199	0.721665	0.00725894
Glyma.18G042700	170.334	-0.568608	0.00945128
Glyma.18G055000	94.1806	0.824014	9.23e-05
Glyma.18G063200	453.751	0.521193	0.00368294
Glyma.18G063500	52.3745	1.21396	0.00193874
Glyma.18G067300	1988.78	-0.593674	0.00900354
Glyma.18G072800	292.773	1.49319	0.000148649
Glyma.18G072900	10.91	4.6674	0.00217568
Glyma.18G074100	7816.99	-1.17524	1.9e-06
Glyma.18G083900	172.806	0.557666	0.00909582
Glyma.18G085400	44.6743	-1.86004	0.0141138
Glyma.18G088200	10.4747	-2.00426	0.0493898
Glyma.18G094300	341.114	-1.76592	0.000456493
Glyma.18G098600	22.6726	-0.936311	0.0156399
Glyma.18G106000	28.8951	1.00902	0.00552375
Glyma.18G115600	34.3567	0.888958	0.0133351
Glyma.18G117100	429.777	-1.19988	1.37e-08
Glyma.18G118500	66.9185	0.724174	0.00411423
Glyma.18G139500	36.0065	-0.723208	0.0422895
Glyma.18G151800	1295.21	-0.570071	0.0120447
Glyma.18G154400	12.3907	-1.24728	0.0323822
Glyma.18G157300	1572.16	-0.797749	0.0164781
Glyma.18G159800	362.221	-0.753546	0.000619552
Glyma.18G164100	179.502	0.548405	0.0459509
Glyma.18G170900	670.626	-0.602118	0.000962359
Glyma.18G190400	130.477	0.678048	0.0491417
Glyma.18G204000	152.104	-1.12523	1.44e-06
Glyma.18G211900	409.585	0.592753	0.000436064
Glyma.18G219500	26.7446	0.916373	0.0166092
Glyma.18G225000	923.193	-0.61369	0.0385174
Glyma.18G246800	190.04	0.590268	0.000744632
Glyma.18G247700	14.356	-2.10357	0.0129226
Glyma.18G253900	234.936	-0.525428	0.00732475
Glyma.18G254500	246.66	-1.12213	0.0490579
Glyma.18G254600	203.364	-1.07471	0.0355585
Glyma.18G257400	39.5559	-0.790007	0.0331946
Glyma.18G258900	866.043	-0.598822	0.00174335
Glyma.18G266500	722.475	-0.596707	0.000455895
Glyma.18G266700	571.957	-0.597044	0.0412757
Glyma.18G266900	610.994	-0.755372	0.0131078
Glyma.18G267200	452.617	-0.575525	7.61e-07
Glyma.18G276200	160.001	-0.66256	0.00872391
Glyma.18G284900	41.4338	-2.23471	0.00182055
Glyma.18G285100	48.6753	-3.23679	0.00128675
Glyma.18G289100	903.157	-2.17055	3.16e-06
Glyma.19G003000	120.939	-0.592201	0.0145226
Glyma.19G003900	559.427	-0.541605	8.01e-05
Glyma.19G013200	259.364	-0.523461	0.011076
Glyma.19G033200	127.43	-0.556231	0.0110687
Glyma.19G036400	81.95	0.52112	0.0183346
Glyma.19G037500	82.596	0.578338	0.00945128
Glyma.19G042300	20.2782	-0.886075	0.0499063
Glyma.19G064200	566.351	1.07089	0.00135819
Glyma.19G064300	88.3153	1.28753	0.000632675
Glyma.19G074500	146.111	-0.908176	0.000958421
Glyma.19G081200	97.508	0.820528	0.0039952
Glyma.19G081300	14.3736	1.42852	0.00424907
Glyma.19G085600	204.583	0.533158	0.00472272
Glyma.19G098500	317.073	2.47429	0.00121902
Glyma.19G102900	89.2867	0.638504	0.0187913
Glyma.19G105700	1509.8	-0.68492	0.0191992
Glyma.19G106200	105.67	0.511198	0.0122711
Glyma.19G110900	220.558	-0.695968	0.00620032
Glyma.19G116600	578.893	-0.509753	0.013932
Glyma.19G120700	29.297	1.10666	0.0141539
Glyma.19G128900	62.908	0.608202	0.0371696
Glyma.19G140300	75.2093	0.722024	0.00861683
Glyma.19G140900	57.8374	0.649885	0.0411587
Glyma.19G151300	174.681	-0.650994	0.0398663
Glyma.19G153200	406.762	-0.611843	0.00941368
Glyma.19G169800	475.677	0.511783	0.00317398
Glyma.19G172200	8829.79	-0.848772	7.6e-05
Glyma.19G173200	107.967	-0.577609	0.0316247
Glyma.19G173600	452.426	0.559592	0.00692505
Glyma.19G178100	326.349	-1.05225	0.0303081
Glyma.19G178800	1090.33	-0.605446	0.0402137
Glyma.19G193900	53.6516	0.919005	0.0397674
Glyma.19G194400	52.3289	-0.873805	0.0349944
Glyma.19G202600	108.863	-0.83627	0.00852751
Glyma.19G213200	1576.29	-0.570522	0.0426345
Glyma.19G221000	166.41	-0.558437	0.00540817
Glyma.19G228000	130.283	0.924895	0.00795371
Glyma.19G229900	44.5448	-1.17267	0.000817893
Glyma.19G232500	709.275	-0.557594	0.00520051
Glyma.19G238600	1595.79	-0.523492	0.00567124
Glyma.19G238700	92.1414	-0.670742	0.0113415
Glyma.19G238800	1181.25	-0.700136	0.0306549
Glyma.19G239000	59.3068	-0.771613	0.0175437
Glyma.20G002200	118.039	-0.544044	0.00291071
Glyma.20G013600	614.631	-0.991084	0.00318725
Glyma.20G015900	100.342	-1.98846	0.000918118
Glyma.20G047400	487.336	-0.710459	0.0482671
Glyma.20G084600	45.5238	-0.933502	0.00335787
Glyma.20G089900	45.7922	-0.818212	0.0392921
Glyma.20G098800	108.449	-0.663282	0.00885357
Glyma.20G099000	55.6067	-0.605303	0.0477669
Glyma.20G113300	1325.71	0.511092	0.00340108
Glyma.20G130200	57.8088	-0.694854	0.0144574
Glyma.20G132300	43.1073	-1.35074	0.0368142
Glyma.20G139000	579.407	-0.905803	0.0105867
Glyma.20G141000	440.199	0.561378	0.00142308
Glyma.20G145300	84.426	-0.540983	0.0493345
Glyma.20G149400	3352.58	-0.603577	0.00735392
Glyma.20G150600	21199.8	-0.648698	0.000982206
Glyma.20G158200	67.7692	0.592512	0.0135721
Glyma.20G158500	57.0324	1.22876	0.00503431
Glyma.20G163900	366.125	-1.15777	0.0272734
Glyma.20G166400	3273.82	0.630746	0.0485931
Glyma.20G168100	4642.63	-0.583681	0.0114776
Glyma.20G190800	126.301	0.641502	0.00327114
Glyma.20G197100	903.32	-0.757367	0.0252064
Glyma.20G206600	154.283	-0.574591	0.0222143
Glyma.20G211100	253.323	0.576803	0.000993244
Glyma.20G213300	41.0675	-0.60002	0.0495918
Glyma.20G217100	130.549	0.576781	0.0265394
Glyma.20G220200	85.1988	-0.811618	0.023281
Glyma.20G226500	102.792	-0.646824	0.0284207
Glyma.20G231000	84.1586	0.600418	0.0137463
Glyma.20G233800	465.049	-0.591326	0.00231474
Glyma.20G237200	299.096	0.77694	0.00141931
Glyma.20G240700	1964.56	-0.525372	0.0206807

## Sheet: R10F6_WTF6
Gene_ID	baseMean	log2FoldChange	padj
Glyma.01G002900	306.919	-0.606623	0.000126631
Glyma.01G006000	48.9114	1.48242	1.49e-06
Glyma.01G011500	179.531	1.74819	0.000267161
Glyma.01G011800	59.0789	1.5173	0.0013086
Glyma.01G013800	79.1324	-0.581864	0.0112347
Glyma.01G017000	312.983	0.553555	0.00026722
Glyma.01G018100	268.517	-0.892264	0.000508624
Glyma.01G018700	198.595	0.542226	0.00374866
Glyma.01G022000	362.216	-0.989334	2.89e-05
Glyma.01G030400	161.272	0.519361	0.00958268
Glyma.01G033200	159	0.535491	0.00445268
Glyma.01G036000	117.607	-0.620801	0.0343503
Glyma.01G044400	17.1776	1.1377	0.0195348
Glyma.01G048700	200.097	-1.09524	0.0105539
Glyma.01G087800	128.088	0.656104	0.000187973
Glyma.01G088500	118.44	0.682057	0.00351845
Glyma.01G089600	46.1943	1.13662	0.000330113
Glyma.01G095700	31.3571	0.836372	0.032028
Glyma.01G097900	335.78	-0.778657	0.0496711
Glyma.01G098700	1147.39	0.509495	0.000535487
Glyma.01G105000	41.2655	-1.37468	0.0293813
Glyma.01G109500	399.327	-1.00174	7.13e-05
Glyma.01G110400	34.7182	1.69909	5.53e-06
Glyma.01G117900	129.756	-0.728902	0.0227826
Glyma.01G124500	1533.95	-1.09704	0.0230386
Glyma.01G124700	134.74	0.654327	0.0166967
Glyma.01G128600	25.356	-0.72388	0.0382685
Glyma.01G129400	1323.74	0.915444	0.0191992
Glyma.01G129500	147.051	1.13515	0.000875024
Glyma.01G131200	189.419	0.575907	0.0134904
Glyma.01G139900	29.5131	1.52241	0.00246467
Glyma.01G148700	134.926	0.636182	0.037964
Glyma.01G150300	131.497	-0.503799	0.0129748
Glyma.01G151400	112.878	-0.701928	0.00178487
Glyma.01G156200	84.6531	0.504845	0.036629
Glyma.01G156700	166.196	0.535902	0.00775364
Glyma.01G173400	369.424	-0.769888	0.000173767
Glyma.01G185400	221.345	0.50082	0.000533909
Glyma.01G203400	104.519	-1.06285	0.00218943
Glyma.01G210400	31.5599	-1.22619	0.0288743
Glyma.01G218500	25.5942	0.999198	0.0254179
Glyma.01G230900	213.409	-0.554952	0.0016064
Glyma.01G231500	55.71	-0.629701	0.0186866
Glyma.01G241200	236.689	0.747911	5.42e-06
Glyma.02G001300	570.38	-0.580514	0.000149536
Glyma.02G013900	282.163	-1.19612	4.72e-06
Glyma.02G027500	50.7238	0.700381	0.00507411
Glyma.02G032300	2070.39	0.70508	0.01947
Glyma.02G040700	79.1168	0.734831	0.00941139
Glyma.02G043500	183.846	-0.63992	0.0332566
Glyma.02G055200	34.1081	-0.715104	0.0261316
Glyma.02G057400	502.559	-0.613103	0.000213229
Glyma.02G057600	136.537	-0.569487	0.011231
Glyma.02G068400	195.35	0.569948	0.00170554
Glyma.02G075000	58.7252	-0.794643	0.028799
Glyma.02G078200	96.6508	-0.582772	0.0361282
Glyma.02G095700	108.783	-0.974904	0.0424787
Glyma.02G099500	310.154	0.619789	0.0132421
Glyma.02G100800	85.032	0.500237	0.0489476
Glyma.02G102900	327.06	0.585835	5.53e-06
Glyma.02G106600	175.525	0.573594	0.0459122
Glyma.02G114900	4.90222	-2.22164	0.0379954
Glyma.02G126300	733.449	-0.582339	0.00241947
Glyma.02G128700	76.3696	-0.621195	0.0180103
Glyma.02G132100	1380.66	0.642127	0.0386347
Glyma.02G139000	112.461	-0.742852	0.00543209
Glyma.02G140900	4983.34	0.544575	0.000626143
Glyma.02G142000	25.9024	0.899753	0.0373132
Glyma.02G145700	94.9465	0.88808	5.07e-05
Glyma.02G154500	58.5522	0.861512	0.00802196
Glyma.02G164100	70.1144	0.550733	0.0262627
Glyma.02G166900	171.424	0.721134	0.0128207
Glyma.02G171100	219.827	-0.915144	0.000461481
Glyma.02G173900	485.436	0.500396	0.000462779
Glyma.02G175500	148.242	-0.652395	0.00571971
Glyma.02G178400	203.368	0.623397	0.014104
Glyma.02G184300	52.7273	-0.962684	0.0250697
Glyma.02G197700	60.7797	2.34305	7.53e-06
Glyma.02G199400	46.1839	1.73032	4.11e-05
Glyma.02G210800	80.937	0.519247	0.0299052
Glyma.02G222200	65.7592	-0.649725	0.0475697
Glyma.02G234200	69.7137	0.810424	0.00990537
Glyma.02G234300	96.0656	0.514279	0.00826939
Glyma.02G237800	142.49	0.622521	0.000765771
Glyma.02G239500	195.667	0.522638	0.0101601
Glyma.02G241200	801.828	-0.557471	0.000238124
Glyma.02G241400	46.3733	-0.734077	0.00789564
Glyma.02G245600	30.9312	0.744605	0.0451366
Glyma.02G273400	194.752	-0.942785	1.59e-05
Glyma.02G290300	157.81	-0.618157	0.000519396
Glyma.02G290900	13.9027	-1.06915	0.0361218
Glyma.02G297700	97.6541	0.530305	0.0272915
Glyma.02G299100	110.152	-0.637266	0.0169699
Glyma.02G300200	486.11	-0.526313	0.000849407
Glyma.02G303200	96.844	-0.598196	0.00255115
Glyma.02G308100	356.378	-0.532947	8.32e-06
Glyma.02G308300	155.208	-0.738039	0.0128289
Glyma.02G310800	49.8406	-0.722784	0.0247231
Glyma.03G000300	55.418	-0.701885	0.026818
Glyma.03G004700	397.545	-0.541557	0.00187841
Glyma.03G011100	217.808	-0.76149	6.49e-06
Glyma.03G022500	98.7099	-0.512372	0.0060987
Glyma.03G029300	171.692	0.628413	0.000475269
Glyma.03G030600	163.048	0.545924	0.00570061
Glyma.03G031200	74.6406	0.544288	0.0207795
Glyma.03G046500	89.0179	-0.503844	0.0287579
Glyma.03G050100	961.869	-1.46439	0.0268696
Glyma.03G055900	375.609	0.508887	0.0013192
Glyma.03G059800	57.8489	1.0722	0.000167174
Glyma.03G074600	71.2777	-1.27929	0.00162609
Glyma.03G078300	995.165	-1.27029	0.0176291
Glyma.03G079100	28.7368	0.833065	0.0405596
Glyma.03G081700	237.092	-1.17946	3.45e-15
Glyma.03G086800	120.58	0.718219	0.000322624
Glyma.03G089300	80.1141	0.732348	0.0107325
Glyma.03G100000	482.254	-0.508076	5.77e-06
Glyma.03G100900	107.309	0.607326	0.00604736
Glyma.03G105700	42.4036	-0.759032	0.0166441
Glyma.03G125000	21.7048	-1.56383	0.00131779
Glyma.03G125300	36.9615	0.750982	0.0109498
Glyma.03G132700	928.687	-0.827066	0.0493587
Glyma.03G146100	689.808	-0.840111	0.03159
Glyma.03G151300	87.1235	0.843686	0.00655419
Glyma.03G157300	453.063	-0.749216	0.0235572
Glyma.03G172000	19.7538	-1.02127	0.0296758
Glyma.03G180800	55.2681	-1.06087	0.000342131
Glyma.03G182400	74.8647	-0.56244	0.0400981
Glyma.03G185100	53.1229	0.706222	0.017129
Glyma.03G191100	43.344	-0.643022	0.0466662
Glyma.03G193500	56.7433	0.672387	0.0384907
Glyma.03G195700	664.311	-0.542689	0.000200955
Glyma.03G200100	77.4426	0.617111	0.0252841
Glyma.03G212600	17.0871	0.915485	0.0372189
Glyma.03G213900	88.4731	-1.70731	7.73e-07
Glyma.03G214500	233.143	-0.552193	8.73e-05
Glyma.03G218200	114.253	-0.861783	0.000436344
Glyma.03G218600	422.576	0.648823	2.67e-08
Glyma.03G222400	61.0981	-0.670793	0.0159669
Glyma.03G232700	735.709	-0.575625	0.000622797
Glyma.03G253200	103.495	1.06754	0.00632292
Glyma.03G259100	243.984	-0.724831	3.28e-05
Glyma.03G259800	256.54	0.560649	0.000109599
Glyma.03G261800	3572.61	0.746935	4.76e-07
Glyma.03G264700	72.509	-0.511686	0.0410318
Glyma.04G001700	324.349	-0.571478	0.00120641
Glyma.04G003400	67.637	-1.18157	0.0475211
Glyma.04G012300	868.928	-0.562403	0.00186501
Glyma.04G014000	479.821	0.783163	0.0069169
Glyma.04G018400	608.349	-0.529089	0.000142792
Glyma.04G021200	42.0294	0.853613	0.00912372
Glyma.04G023400	450.523	0.553311	0.00222572
Glyma.04G037800	66.526	-0.543351	0.0414809
Glyma.04G041600	18.9784	-0.981159	0.0263186
Glyma.04G042800	48.7043	-0.618751	0.0241633
Glyma.04G052000	482.732	-1.71382	0.0199572
Glyma.04G061100	56.7211	-0.680996	0.00681925
Glyma.04G068200	95.1213	0.533552	0.00763498
Glyma.04G069700	65.0421	0.598342	0.0339251
Glyma.04G074500	1151.34	-0.661912	4.51e-06
Glyma.04G075900	52.0091	0.580808	0.0339077
Glyma.04G079100	142.702	-0.842806	0.000109575
Glyma.04G079600	318.729	0.718656	1.48e-05
Glyma.04G086100	21.8101	0.820917	0.0415739
Glyma.04G087800	252.774	0.680865	0.00287786
Glyma.04G094200	226.156	0.596632	0.00229287
Glyma.04G095000	244.324	0.536711	0.0195645
Glyma.04G105900	253.165	0.571183	0.0136171
Glyma.04G112400	16.3334	-1.23207	0.0175082
Glyma.04G123400	5.42305	-1.64492	0.036402
Glyma.04G133400	410.189	0.842062	0.0198529
Glyma.04G138500	73.677	-0.550553	0.0277587
Glyma.04G139700	53.8573	-2.29629	5.86e-07
Glyma.04G143400	31.6901	0.985058	0.00314418
Glyma.04G159300	128.315	0.953191	8.71e-06
Glyma.04G160500	56.3794	0.596498	0.021615
Glyma.04G166300	373.927	-0.556245	9.6e-08
Glyma.04G166400	27.6628	-0.940972	0.0426345
Glyma.04G181100	83.566	-1.03214	0.000787715
Glyma.04G188800	90.9005	0.502711	0.0179014
Glyma.04G198600	2112.02	0.612659	0.00994689
Glyma.04G202300	1219.01	-0.535973	2.62e-05
Glyma.04G211400	85.1811	-0.642354	0.0195895
Glyma.04G221700	602.69	-1.13747	1.87e-07
Glyma.04G226000	132.536	-0.655057	0.0034692
Glyma.04G227900	1096.18	-0.7979	0.0231913
Glyma.04G228300	425.748	-0.955431	1.39e-05
Glyma.04G238900	82.7818	0.602247	0.021087
Glyma.04G244300	36.5104	-0.86478	0.0144505
Glyma.04G257300	71.8846	-0.681134	0.0173028
Glyma.05G006600	150.65	-0.950569	0.000222501
Glyma.05G015800	24.7856	1.06942	0.0199164
Glyma.05G050500	52.8857	0.637072	0.0176724
Glyma.05G051000	23.9646	-0.886107	0.0347265
Glyma.05G059800	88.0039	0.553662	0.0144161
Glyma.05G060900	230.519	-0.505015	0.0106226
Glyma.05G076800	2496.89	-0.70392	0.041728
Glyma.05G079200	60.848	0.60739	0.0157491
Glyma.05G092200	115.26	-0.582467	0.00368576
Glyma.05G092800	133.179	0.504628	0.00831864
Glyma.05G096600	31.7354	-0.951921	0.00584686
Glyma.05G098600	2549.76	0.664602	0.000209992
Glyma.05G102800	148.314	-0.531903	0.0199361
Glyma.05G114100	32.996	2.32806	0.0173787
Glyma.05G119000	516.426	0.550143	1.92e-05
Glyma.05G143200	101.349	0.553235	0.0101474
Glyma.05G147300	841.326	-0.552663	4.92e-05
Glyma.05G151000	218.331	-0.551173	0.00612824
Glyma.05G152300	227.958	0.574888	0.043582
Glyma.05G152500	223.105	0.676792	0.00757657
Glyma.05G172800	285.565	-0.941989	5.93e-07
Glyma.05G175700	100.413	-0.997976	0.000503252
Glyma.05G188400	47.0282	-1.67073	1.1e-07
Glyma.05G195000	46.5317	0.971494	0.0385017
Glyma.05G203500	26.5657	-0.773668	0.0295404
Glyma.05G204600	3071.64	-1.32432	0.0108462
Glyma.05G206200	44.2015	0.786301	0.038737
Glyma.05G218400	1468.43	-0.574585	0.00217275
Glyma.05G224400	80.7543	0.791309	0.0104319
Glyma.05G236000	144.517	-1.51593	0.0215893
Glyma.05G242600	165.991	0.820773	0.00202036
Glyma.05G246200	113.852	-0.559534	0.0065935
Glyma.06G005100	53.4678	0.924632	0.0182328
Glyma.06G021200	653.029	0.928051	0.034984
Glyma.06G032200	110.9	-0.538968	0.0450149
Glyma.06G042500	147.283	-0.551205	0.046596
Glyma.06G044700	349.754	-0.61093	0.00132734
Glyma.06G057500	102.976	-0.528781	0.0146422
Glyma.06G063000	142.973	0.606632	0.00193402
Glyma.06G067300	79.0767	0.704045	0.00217796
Glyma.06G078100	79.6197	0.633577	0.00545939
Glyma.06G078400	318.386	-0.525857	0.00344071
Glyma.06G086800	151.124	0.500474	0.0226992
Glyma.06G089700	3439.69	-0.951537	1.52e-05
Glyma.06G092500	76.7345	0.665913	0.049895
Glyma.06G105000	2181.43	0.53362	2.4e-05
Glyma.06G125700	985.054	-0.514972	0.00218442
Glyma.06G126600	264.233	0.522943	1.43e-05
Glyma.06G131000	21.3746	-1.40205	0.0227068
Glyma.06G136600	271.627	-0.711889	7.38e-05
Glyma.06G136800	456.075	-0.531171	0.00508213
Glyma.06G137000	713.122	-0.919414	0.0344652
Glyma.06G143700	543.99	-1.10791	0.000271548
Glyma.06G145100	123.805	0.902664	0.00106366
Glyma.06G164100	704.8	0.694639	0.000199609
Glyma.06G172100	56.1394	0.614615	0.0433855
Glyma.06G173400	137.017	-0.520694	0.0240533
Glyma.06G176600	196.737	0.502605	0.00802466
Glyma.06G180800	13.9815	-0.996803	0.0458185
Glyma.06G193100	43.9436	-0.806914	0.0293455
Glyma.06G193800	1131.74	0.569072	0.003348
Glyma.06G196200	91.7101	-0.604367	0.0113674
Glyma.06G198600	909.588	-0.502741	0.00253126
Glyma.06G202200	365.697	-1.25572	0.0437323
Glyma.06G204100	67.4888	0.738613	0.0298824
Glyma.06G208700	11.4817	-1.33352	0.0216954
Glyma.06G212800	41.147	0.601469	0.0406435
Glyma.06G216600	17.9329	1.36689	0.0347268
Glyma.06G224500	6.01036	-4.00067	0.02433
Glyma.06G225900	166.101	-0.622249	0.00526868
Glyma.06G239900	488.425	0.844791	8.17e-05
Glyma.06G242700	210.83	0.746313	0.0389062
Glyma.06G260100	550.693	0.692972	0.00193402
Glyma.06G261400	1316.79	0.52004	3.9e-08
Glyma.06G263900	154.098	-0.578463	0.0179123
Glyma.06G276600	12.2139	-2.81645	0.0173787
Glyma.06G278400	55.0203	0.70032	0.0337083
Glyma.06G278800	25.4256	0.930122	0.0274561
Glyma.06G278900	37.5364	0.81386	0.0252856
Glyma.06G279600	11.0932	1.69959	0.0264096
Glyma.06G280700	16.1531	1.46278	0.0221947
Glyma.06G281100	92.0507	1.12286	0.0234822
Glyma.06G281200	34.9076	0.978074	0.0446747
Glyma.06G281700	71.6264	0.971275	0.0373776
Glyma.06G293400	105.364	0.570763	0.0175284
Glyma.06G303900	45.3536	-0.884018	0.0124962
Glyma.06G325700	265.799	-0.506152	0.0302038
Glyma.07G011800	32.486	-1.42179	0.0041025
Glyma.07G011900	30.9892	-1.21382	0.0296764
Glyma.07G015200	58.4926	0.519442	0.0484375
Glyma.07G020400	795.895	-0.51253	0.000455677
Glyma.07G023500	163.268	0.575776	0.0420671
Glyma.07G027400	393.563	0.779523	1.13e-07
Glyma.07G034900	1421.39	0.790657	0.00935084
Glyma.07G043100	322.158	-0.541573	0.0256633
Glyma.07G051500	178.346	0.534485	0.0138913
Glyma.07G058200	1377.33	-0.724323	2.09e-05
Glyma.07G058600	562.154	0.679974	4.51e-05
Glyma.07G067300	205.55	-0.574007	0.0142875
Glyma.07G073700	2060.32	-0.521201	0.00041739
Glyma.07G073800	96.0834	0.552045	0.0294735
Glyma.07G079000	136.859	-0.539705	0.00549715
Glyma.07G083700	81.0413	-0.505356	0.0321847
Glyma.07G093000	37.5022	-0.64268	0.0321794
Glyma.07G093500	53.6011	0.786214	0.01755
Glyma.07G100900	5.69686	1.54049	0.0446017
Glyma.07G107200	66.5297	-0.7093	0.0360606
Glyma.07G115400	1048.5	-0.733044	0.00106576
Glyma.07G115500	2035.4	-0.676061	0.0412445
Glyma.07G122500	224.973	-0.535612	0.00228997
Glyma.07G122600	19.8351	-1.46813	0.037648
Glyma.07G125600	31.7986	0.969752	0.00882352
Glyma.07G130200	1109.75	-0.554322	0.00928981
Glyma.07G131400	64.6974	-0.577254	0.0139025
Glyma.07G140700	269.615	-0.785378	0.00026049
Glyma.07G143000	750.595	0.507351	1.41e-05
Glyma.07G155200	1305.03	-0.897912	0.0058969
Glyma.07G162900	825.728	0.532245	0.00226122
Glyma.07G163300	131.961	-2.35463	0.000127527
Glyma.07G170400	10.6106	-1.18415	0.0250329
Glyma.07G184000	100.227	0.742135	0.0119268
Glyma.07G188900	43.8304	0.698146	0.0294179
Glyma.07G189000	72.075	0.669652	0.03882
Glyma.07G196000	128.613	0.561455	0.00441361
Glyma.07G207600	39.8992	-0.76881	0.0199913
Glyma.07G211000	86.9553	0.657595	0.0165999
Glyma.07G213100	365.479	-0.632815	0.000741367
Glyma.07G222000	116.358	0.759926	0.000127536
Glyma.07G229000	1452.15	-0.729551	3.16e-06
Glyma.07G231100	4.83927	-5.20603	0.00427596
Glyma.07G231200	27.9569	-5.37882	0.00013078
Glyma.07G231300	18.5769	-6.19067	0.000466774
Glyma.07G248500	17.5236	1.05062	0.0431133
Glyma.07G255400	278.877	0.537371	0.0425138
Glyma.07G263700	366.402	0.574725	3.1e-05
Glyma.07G265900	107.807	-0.527424	0.0187012
Glyma.08G001600	12.0132	-1.46318	0.0163772
Glyma.08G015500	79.8477	1.02676	0.000154297
Glyma.08G028300	73.6511	-0.590609	0.0422809
Glyma.08G031400	128.989	0.546731	0.00443517
Glyma.08G032200	116.522	0.682043	0.000643325
Glyma.08G032900	198.183	-0.828148	0.00152578
Glyma.08G038300	158.291	-0.53544	0.00656496
Glyma.08G060300	121.519	0.526276	0.0239631
Glyma.08G060400	121.488	0.527597	0.0236575
Glyma.08G068700	5.40308	-3.38959	0.0239221
Glyma.08G096000	4.84118	-2.59172	0.0371957
Glyma.08G110000	363.814	0.768826	8.19e-07
Glyma.08G113600	188.51	-0.532995	0.00316679
Glyma.08G120300	32.4169	-0.847143	0.0369406
Glyma.08G127300	23.3825	-0.875726	0.0214208
Glyma.08G130200	562.21	-0.726881	0.000628707
Glyma.08G150700	163.77	0.670809	2.25e-05
Glyma.08G152900	56.4182	0.53986	0.0235361
Glyma.08G155700	186.578	0.659738	0.000614319
Glyma.08G159900	1350.99	0.618447	0.00347691
Glyma.08G162100	355.421	0.510453	0.00103115
Glyma.08G179600	33.4109	1.29421	0.0119865
Glyma.08G188500	35.1528	-1.02463	0.0377822
Glyma.08G195000	75.8728	-1.19203	0.00575731
Glyma.08G195100	226.55	-1.53122	0.0437081
Glyma.08G204500	199.354	-0.510837	0.0260967
Glyma.08G206100	836.027	0.654701	3.13e-06
Glyma.08G232900	207.107	0.600556	0.000213229
Glyma.08G234800	36.1044	-0.861261	0.0280237
Glyma.08G248700	52.3915	-0.799737	0.00548908
Glyma.08G249500	34.17	0.691927	0.0336528
Glyma.08G264700	58.3567	2.34043	0.00787155
Glyma.08G266500	596.156	0.5733	0.00740108
Glyma.08G271600	22.11	-1.92933	0.00381096
Glyma.08G282900	33.8487	1.10696	0.0109998
Glyma.08G283700	2455.85	-0.518267	0.00146056
Glyma.08G284600	24.1037	-1.18131	0.00571052
Glyma.08G285100	724.777	-0.527274	1.44e-06
Glyma.08G285300	84.4767	-0.589665	0.0215018
Glyma.08G289300	17.5207	-1.70457	0.00261173
Glyma.08G293300	149.776	0.567871	0.0352384
Glyma.08G294800	251.856	0.505312	0.00543209
Glyma.08G296600	21.1297	1.02958	0.0467114
Glyma.08G302500	401.877	-0.91377	2.44e-08
Glyma.08G311500	206.25	0.570564	0.0431133
Glyma.08G312000	678.7	-2.16294	4.98e-05
Glyma.08G313500	129.261	-0.625531	0.00779059
Glyma.08G314700	538.523	-0.772256	0.00071654
Glyma.08G319200	199.702	-1.707	0.0034427
Glyma.08G321100	664.945	0.644648	0.0339588
Glyma.08G322500	16.4343	-1.31488	0.0133481
Glyma.08G328500	28.2003	1.1604	0.00503818
Glyma.08G334000	2371.11	-0.539776	0.00106854
Glyma.08G339300	305.178	-1.04429	0.0452163
Glyma.08G342400	152.311	0.737259	2.89e-06
Glyma.08G356600	129.481	0.567817	0.00333508
Glyma.08G363500	18.0079	1.09248	0.0301342
Glyma.09G028100	1193.44	-0.7956	6.01e-05
Glyma.09G033300	22.1301	-1.70553	0.00381055
Glyma.09G047200	252.125	0.808539	0.00200793
Glyma.09G053400	76.2873	-0.904946	0.00069747
Glyma.09G068900	208.23	0.518472	0.0262855
Glyma.09G071800	433.728	0.509444	3.87e-05
Glyma.09G073000	121.432	-0.725654	0.0150615
Glyma.09G073400	31.3601	1.17369	0.0309571
Glyma.09G098700	98.3739	0.769772	0.00173295
Glyma.09G102400	358.736	0.67198	0.00351637
Glyma.09G109200	79.159	-0.764996	0.0348297
Glyma.09G124000	25.8397	-1.17929	0.020974
Glyma.09G129000	1732.17	-0.54325	6.82e-05
Glyma.09G138300	65.9083	-0.931438	0.00653704
Glyma.09G153900	284.639	-0.845838	0.0326813
Glyma.09G155700	171.695	-1.26577	6.31e-15
Glyma.09G156700	91.9781	0.627052	0.0488332
Glyma.09G169200	62.8078	0.643005	0.00787155
Glyma.09G169800	468.092	0.604602	0.000360781
Glyma.09G174400	105.015	0.597859	0.020448
Glyma.09G181400	237.924	0.506437	0.00425756
Glyma.09G185100	328.479	-0.523924	0.01403
Glyma.09G198700	109.27	0.581883	0.00584686
Glyma.09G201900	134.768	0.601138	0.0182137
Glyma.09G203700	86.852	0.729871	0.00087079
Glyma.09G204800	132.329	-1.93582	9.57e-06
Glyma.09G205100	81.9676	0.671238	0.0111363
Glyma.09G217600	24.5974	0.944957	0.0462905
Glyma.09G219200	20.6538	1.00996	0.0413856
Glyma.09G220600	30.8642	0.96426	0.0074831
Glyma.09G220700	25.1687	1.04814	0.0472861
Glyma.09G221800	95.4522	1.09052	0.0014918
Glyma.09G225100	76.1521	-1.25784	1.65e-09
Glyma.09G226900	163.872	-0.511094	0.00856419
Glyma.09G230000	38.0065	0.595698	0.0286693
Glyma.09G236300	17.6531	-1.36543	0.0171581
Glyma.09G250900	45.9499	-0.571406	0.0399175
Glyma.09G262300	117.442	-0.566281	0.00911066
Glyma.09G263200	52.135	0.644732	0.0179627
Glyma.09G272100	2029.33	-1.09699	0.0310285
Glyma.09G276000	66.0624	-0.784738	0.00703785
Glyma.09G282000	17.7092	1.15066	0.0170192
Glyma.10G012900	5579.82	-0.549901	0.00675268
Glyma.10G016100	97.3612	0.546595	0.00604367
Glyma.10G019800	97.4975	0.540616	0.0439304
Glyma.10G026500	63.5946	-0.724117	0.00331877
Glyma.10G028300	73.5111	0.854452	0.0104571
Glyma.10G028400	217.014	0.617364	0.00265719
Glyma.10G032800	46.9947	-0.537883	0.0390157
Glyma.10G033100	4875.03	0.629166	5.23e-05
Glyma.10G052400	171.081	-0.635488	0.00755662
Glyma.10G060300	194.32	-0.53916	0.0370204
Glyma.10G060400	108.408	-0.735437	0.00234705
Glyma.10G060600	247.7	-0.568503	0.0182855
Glyma.10G061200	23.8998	-5.37245	0.00145233
Glyma.10G061400	198.507	-0.582655	0.00903231
Glyma.10G061600	106.584	-0.724871	0.00124001
Glyma.10G061700	293.347	-0.651221	0.00305461
Glyma.10G066100	381.954	0.769071	6.36e-06
Glyma.10G067700	27.5807	5.28529	0.0267414
Glyma.10G072000	711.48	-0.774461	5.6e-10
Glyma.10G080100	27.8509	1.26082	0.00689553
Glyma.10G081600	10.6657	-1.31403	0.0371197
Glyma.10G115100	56.5045	0.924451	0.00409411
Glyma.10G128500	128.035	-0.788053	9.57e-05
Glyma.10G130500	31.8506	-0.974346	0.0270457
Glyma.10G139300	403.971	-0.502326	0.000280331
Glyma.10G146100	107.392	0.612047	0.000687502
Glyma.10G151000	632.981	0.652214	0.00321319
Glyma.10G151100	127.906	0.916997	0.000211074
Glyma.10G158900	224.697	0.692631	0.00962167
Glyma.10G160600	95.8074	0.626377	0.00547982
Glyma.10G163300	4447.82	0.546581	0.002333
Glyma.10G166600	1053.24	-0.55591	0.00180052
Glyma.10G170400	30.8095	0.914706	0.00630129
Glyma.10G189400	307.291	-0.530326	7.51e-05
Glyma.10G195700	69.214	-1.48975	7.48e-06
Glyma.10G199500	162.427	0.553887	0.00198731
Glyma.10G202100	40.0963	-0.790567	0.00613771
Glyma.10G203200	756.172	-0.504241	0.00436984
Glyma.10G203700	88.2416	-0.560906	0.0439304
Glyma.10G204600	49.0748	0.625201	0.033961
Glyma.10G206900	16.0547	-1.67718	0.0064314
Glyma.10G208900	121.617	0.965201	0.000394109
Glyma.10G227100	84.9548	0.554651	0.00757941
Glyma.10G228100	118.306	-0.506291	0.0422207
Glyma.10G236800	55.0181	-0.719795	0.00854163
Glyma.10G237800	45.8936	-0.90581	0.0353662
Glyma.10G243800	11101.2	-1.26297	5.56e-07
Glyma.10G247200	99.223	0.549289	0.0438246
Glyma.10G249900	70.3614	0.774123	0.0270049
Glyma.10G250300	268.938	-0.582839	0.0203517
Glyma.10G251500	2733.43	-1.22028	6.78e-10
Glyma.10G253500	135.86	0.500588	0.0147204
Glyma.10G269100	62.6273	0.977836	0.00182125
Glyma.10G278700	57.8063	0.581177	0.0267793
Glyma.10G290100	29.8375	-0.77944	0.0458169
Glyma.10G292200	49.6887	-0.937758	0.0167367
Glyma.10G297000	194.404	-1.00634	0.000156402
Glyma.11G003200	314.324	-1.21509	3.33e-10
Glyma.11G011500	445.617	-0.620233	0.00292182
Glyma.11G031700	23.1064	0.915765	0.0484521
Glyma.11G032000	39.8338	0.707687	0.0471607
Glyma.11G032200	191.05	0.523839	0.037292
Glyma.11G048300	252.3	0.788653	0.0180997
Glyma.11G049300	296.215	1.21733	0.0330118
Glyma.11G057800	34.1871	-1.51831	0.00915976
Glyma.11G061800	38.6449	0.95129	0.00309918
Glyma.11G065600	20.2987	1.03837	0.0330509
Glyma.11G069600	63.2641	-0.792207	0.00664701
Glyma.11G088600	521.141	0.5461	0.00540266
Glyma.11G091400	38.481	-0.715368	0.0346613
Glyma.11G092600	584.942	-0.586965	0.0496339
Glyma.11G093400	95.5167	-0.592089	0.0251795
Glyma.11G094100	119.385	0.898315	0.00433067
Glyma.11G099700	45.0699	-0.653812	0.0362012
Glyma.11G105900	701.228	-0.650378	0.00264823
Glyma.11G131000	105.325	0.590955	0.0207791
Glyma.11G135100	130.649	-0.501517	0.0237735
Glyma.11G136600	82.4538	-0.583466	0.0272808
Glyma.11G140000	174.655	-0.67449	0.000225217
Glyma.11G142200	138.861	-1.04582	0.00338624
Glyma.11G143100	42.0307	-1.08273	0.0477211
Glyma.11G147900	113.681	0.506012	0.0216124
Glyma.11G152700	106.279	-2.63076	0.040948
Glyma.11G170700	116.078	0.523003	0.0015921
Glyma.11G172900	28.3133	2.67152	0.0317085
Glyma.11G173000	18.4832	3.05405	0.0215292
Glyma.11G175300	306.305	0.612278	8.86e-05
Glyma.11G192900	55.4306	0.788595	0.00464533
Glyma.11G193000	160.873	0.509889	0.000831545
Glyma.11G195600	105.729	0.583824	0.0265605
Glyma.11G208400	93.6323	0.796809	0.00129206
Glyma.11G212100	74.7227	0.635792	0.0471623
Glyma.11G218100	55.5638	0.84619	0.0437836
Glyma.11G232200	98.9749	0.509547	0.0234385
Glyma.11G239300	97.7561	0.839477	0.025581
Glyma.11G243400	89.0382	-0.742758	0.0401077
Glyma.11G246500	82.8997	-0.622206	0.00391674
Glyma.11G247600	193.758	-0.584231	0.0136014
Glyma.11G252200	66.5803	0.715067	0.0194343
Glyma.12G016300	71.1815	0.781282	0.00142525
Glyma.12G021300	94.6899	-0.788358	0.0434434
Glyma.12G025500	910.748	-0.561395	0.000921625
Glyma.12G030800	865.911	-0.668468	0.000460389
Glyma.12G035000	87.3575	0.836024	0.000928938
Glyma.12G035300	166.634	0.689425	0.00726565
Glyma.12G062700	1686.48	0.54596	0.00970308
Glyma.12G075600	620.806	0.581837	0.00853217
Glyma.12G075700	300.798	0.568493	0.000115923
Glyma.12G076400	73.945	0.739247	0.000404068
Glyma.12G078700	171.226	0.75387	0.000200206
Glyma.12G081000	170.448	0.503387	0.0036589
Glyma.12G084200	77.1034	0.620985	0.0213134
Glyma.12G090200	85.1962	-0.689587	0.00397045
Glyma.12G098300	131.508	-0.733651	0.00345546
Glyma.12G103700	87.6487	-0.769866	0.0166723
Glyma.12G111600	384.857	6.44615	4.58e-07
Glyma.12G112000	63.9364	0.93562	0.00857173
Glyma.12G122400	116.591	0.505177	0.046531
Glyma.12G135000	238.069	-1.21794	0.000488734
Glyma.12G143400	146.823	-0.530316	0.00239968
Glyma.12G147800	37.162	-1.51731	6.13e-06
Glyma.12G150700	153.538	-0.632374	0.00121349
Glyma.12G164700	181.372	0.54307	0.00212208
Glyma.12G176500	85.921	-0.509965	0.0420671
Glyma.12G184800	205.072	-1.33833	0.00185131
Glyma.12G185600	361.2	-0.652276	0.000232073
Glyma.12G187400	84.1473	0.673272	0.00565002
Glyma.12G198000	863.118	-0.575965	6.15e-05
Glyma.12G198100	1453.48	-0.511142	0.00317871
Glyma.12G202600	63.6507	0.517208	0.0285851
Glyma.12G204100	975.462	-0.716646	0.035411
Glyma.12G204600	577.039	0.547874	0.00904372
Glyma.12G207600	169.38	0.834985	0.0425106
Glyma.12G217300	856.06	-0.504277	0.0137368
Glyma.12G225600	112.137	0.551354	0.0281551
Glyma.13G027100	57.5341	-0.561745	0.0295367
Glyma.13G032100	75.7975	0.533201	0.0263776
Glyma.13G045300	66.0101	0.767674	0.0024023
Glyma.13G048400	23.4568	-1.36256	0.0058977
Glyma.13G056100	119.657	-0.799423	0.0280348
Glyma.13G069000	124.916	0.542649	0.0185355
Glyma.13G071000	21.1357	0.925101	0.0456775
Glyma.13G086600	26.9215	8.44341	1.48e-09
Glyma.13G086700	81.9086	8.22725	1.03e-08
Glyma.13G088900	110.963	0.515065	0.0416083
Glyma.13G092800	111.054	0.741698	0.00296722
Glyma.13G113000	65.8908	-0.754406	0.0443108
Glyma.13G138600	1839.52	-0.716883	0.0102369
Glyma.13G140600	184.236	0.609364	7e-05
Glyma.13G153400	576.566	-1.00695	3.56e-06
Glyma.13G154900	203.415	0.543234	0.00185936
Glyma.13G155000	94.8669	0.656475	0.00190134
Glyma.13G171200	18.1019	-1.09294	0.0426806
Glyma.13G181900	131.59	-0.526663	0.0366255
Glyma.13G184600	78.8769	-0.562652	0.0172308
Glyma.13G196100	249.479	-0.640771	0.00716962
Glyma.13G207100	382.447	0.687372	0.00242128
Glyma.13G209700	133.505	0.615566	0.00105392
Glyma.13G213200	327.696	0.734409	0.00564625
Glyma.13G220100	152.644	0.532896	0.0371024
Glyma.13G221100	1059.56	-0.560949	0.000328339
Glyma.13G237000	172.354	0.800755	0.0456453
Glyma.13G239100	404.368	0.500002	0.0117249
Glyma.13G239500	137.53	0.52229	0.0034161
Glyma.13G250500	111.576	0.520323	0.0110437
Glyma.13G250700	311.219	0.513247	0.00356593
Glyma.13G257300	7.03147	1.47885	0.039152
Glyma.13G265800	122.588	-0.717631	0.0112449
Glyma.13G268700	52.4586	-0.868021	0.00125112
Glyma.13G272500	122.432	0.782402	0.00616199
Glyma.13G277000	42.041	0.627071	0.0497244
Glyma.13G278100	359.945	-0.503375	0.00124803
Glyma.13G279100	134.397	0.59711	0.0261801
Glyma.13G281600	165.57	-0.51702	0.00490527
Glyma.13G293200	34.2974	0.621722	0.0355859
Glyma.13G303800	180.334	-0.622045	0.048206
Glyma.13G307500	27.5545	0.779119	0.0280237
Glyma.13G311600	1425.88	-0.568131	0.00399931
Glyma.13G315400	242.339	0.6335	0.000423771
Glyma.13G316500	125.504	-1.71872	4.32e-07
Glyma.13G323900	12.6637	1.54577	0.00580106
Glyma.13G324000	101.629	-0.538159	0.0341467
Glyma.13G333100	626.768	-0.559831	2.47e-05
Glyma.13G333200	94.8014	0.55103	0.0497424
Glyma.13G357400	81.4722	0.604989	0.0112708
Glyma.13G362300	572.321	-0.827089	0.0171384
Glyma.13G365700	256.355	-0.763676	0.000148987
Glyma.13G366400	19.89	-1.03163	0.0447052
Glyma.13G370100	74.4527	0.949644	0.00449036
Glyma.14G004800	43.4116	-1.28754	0.00389147
Glyma.14G014200	35.032	0.808075	0.0447501
Glyma.14G051900	72.4833	-0.976366	0.00195221
Glyma.14G055900	160.4	-0.824957	0.0175743
Glyma.14G056500	632.097	-0.577025	0.0107893
Glyma.14G056800	310.225	-0.647559	0.000222432
Glyma.14G077500	651.521	0.614699	2.12e-05
Glyma.14G084900	326.052	-0.603469	0.000435811
Glyma.14G090200	196.829	-0.502618	0.0146071
Glyma.14G098200	101.523	0.695845	0.00476094
Glyma.14G118500	48.6006	-1.65072	0.0266612
Glyma.14G121800	78.5588	0.566231	0.0244619
Glyma.14G123400	142.247	0.615461	0.0189928
Glyma.14G136300	30.9391	-4.46453	0.0039952
Glyma.14G155600	152.015	-0.509333	0.00123333
Glyma.14G169700	54.3882	-0.541299	0.0479761
Glyma.14G173500	654.898	0.923067	3.68e-05
Glyma.14G184100	143.251	0.67551	4.17e-05
Glyma.14G191200	150.933	-0.711896	0.00841489
Glyma.14G197900	115.783	-1.00785	0.000643325
Glyma.14G201100	273.731	-0.889738	0.049987
Glyma.14G209100	175.941	0.558662	0.0054125
Glyma.14G209500	25.4536	-1.13971	0.0297149
Glyma.14G215200	1809.25	0.501945	0.0293506
Glyma.14G217100	1088.59	0.594125	3.72e-05
Glyma.14G219600	92.713	0.710272	0.00287786
Glyma.14G221200	567.802	-0.553768	0.000109909
Glyma.14G222000	924.1	-0.513474	0.00148649
Glyma.15G000100	26.2253	-2.85275	0.00511821
Glyma.15G003300	51.828	0.743104	0.024731
Glyma.15G003800	65.5445	1.38119	1.85e-06
Glyma.15G011500	288.575	-1.28309	9.09e-11
Glyma.15G023500	72.1223	0.651864	0.00215424
Glyma.15G025000	23.5529	-1.00984	0.0207795
Glyma.15G038700	1158.81	0.564653	0.00460128
Glyma.15G042800	79.3921	-0.692998	0.00139393
Glyma.15G044000	53.8961	-0.60449	0.0352966
Glyma.15G044200	64.3244	-0.90858	0.000368304
Glyma.15G057100	28.8884	-0.800712	0.0365677
Glyma.15G064800	96.6077	-0.572972	0.0274523
Glyma.15G068400	5.53571	3.04371	0.0107204
Glyma.15G072400	381.463	0.875999	0.00293961
Glyma.15G072500	208.336	0.722917	0.0110022
Glyma.15G072600	133.074	0.922514	0.00205683
Glyma.15G073300	161.963	-0.553822	0.00461504
Glyma.15G084900	51.2104	-0.649434	0.0192024
Glyma.15G089100	61.2356	-0.836475	0.00907434
Glyma.15G090900	37.7754	-2.12132	1.42e-06
Glyma.15G105500	104.139	0.529793	0.0321594
Glyma.15G117300	6.25875	-1.5949	0.0370916
Glyma.15G124300	14.4971	-1.03914	0.0324219
Glyma.15G128700	94.211	-0.693075	0.0271835
Glyma.15G133900	604.102	-0.583772	3.98e-05
Glyma.15G136700	520.804	-0.500362	0.0143924
Glyma.15G139800	28.0138	-1.67779	7.44e-05
Glyma.15G141500	250.66	0.913554	0.00011024
Glyma.15G146400	368.922	-0.792721	0.0268307
Glyma.15G152900	168.184	0.963507	0.00302376
Glyma.15G154700	182.612	0.97676	6.83e-05
Glyma.15G160000	7.58482	-3.14777	0.00885357
Glyma.15G176800	74.617	1.44487	0.0173596
Glyma.15G208300	38.7608	0.993868	0.0457582
Glyma.15G209900	236.372	0.549548	1.71e-05
Glyma.15G211800	240.856	-0.547324	0.0110022
Glyma.15G217100	51.1072	-0.982041	0.00032704
Glyma.15G219600	125.516	-0.615171	0.00300587
Glyma.15G237200	56.9825	-1.54943	0.00287786
Glyma.15G238100	10.5354	-2.0282	0.0155145
Glyma.15G244400	17.2943	-1.16794	0.0131861
Glyma.15G256300	80.0203	1.16814	0.0131078
Glyma.15G265200	1070	0.577472	3.08e-08
Glyma.15G272700	79.3114	0.603992	0.0242141
Glyma.16G001600	66.4619	-0.625153	0.0221578
Glyma.16G002000	74.0211	0.524152	0.0451572
Glyma.16G003800	10.6904	-1.93526	0.000836998
Glyma.16G006300	63.496	-0.625782	0.0282583
Glyma.16G011500	1279.67	-0.724881	3.2e-05
Glyma.16G032700	170.863	0.823783	0.000590766
Glyma.16G041900	79.2916	0.509771	0.023517
Glyma.16G042000	857.734	-0.681298	0.0191084
Glyma.16G045700	96.4462	0.542064	0.0455737
Glyma.16G064500	35.7624	1.082	0.0168255
Glyma.16G088100	75.2907	0.551563	0.0174416
Glyma.16G092700	183.428	-0.798244	3.03e-06
Glyma.16G094000	87.738	-1.63951	0.04067
Glyma.16G098300	31.3256	-0.858643	0.0172825
Glyma.16G103700	56.3171	0.659041	0.0336499
Glyma.16G106600	20.0746	-0.92185	0.0390418
Glyma.16G108200	11.9161	-1.43242	0.0325682
Glyma.16G119900	292.21	3.98053	5.32e-05
Glyma.16G121100	41.6643	3.47119	0.0144948
Glyma.16G131300	69.9333	-1.10539	0.00244673
Glyma.16G136300	60.3683	0.684748	0.0204189
Glyma.16G142200	39.7713	-0.827886	0.0331513
Glyma.16G147900	89.7269	0.690981	0.00980768
Glyma.16G149900	51.4632	0.507087	0.049899
Glyma.16G150500	13.4595	1.19093	0.040506
Glyma.16G154900	52.7607	-1.05761	9.5e-05
Glyma.16G173200	119.289	0.668773	0.000184208
Glyma.16G173700	557.169	-0.555504	8.15e-05
Glyma.16G180600	431.776	0.590049	0.000148755
Glyma.16G189000	234.85	0.597696	0.00763498
Glyma.16G192000	33.7964	-1.94304	0.000285313
Glyma.16G192500	20.5632	-0.847101	0.0418648
Glyma.16G202500	486.535	0.735066	0.00026722
Glyma.16G204600	87.177	-0.546822	0.047937
Glyma.16G214800	130.574	-0.65372	0.0456478
Glyma.17G003000	288.496	0.54699	0.0181624
Glyma.17G007900	135.208	0.6618	0.00421408
Glyma.17G009800	175.087	0.640452	0.0104459
Glyma.17G013100	33.0184	0.765619	0.0197228
Glyma.17G015900	43.892	0.812876	0.0442056
Glyma.17G025900	179.141	0.50489	0.00327246
Glyma.17G040500	91.1785	-0.635563	0.0143368
Glyma.17G040600	16.4134	-1.24471	0.0207146
Glyma.17G045800	457.772	0.546173	0.00364625
Glyma.17G055200	1257.27	-0.632102	1.74e-06
Glyma.17G060100	129.654	-0.776662	0.0142918
Glyma.17G061600	537.184	-0.502712	0.000757204
Glyma.17G064400	723.255	-0.542744	0.000753987
Glyma.17G068600	53.2919	0.713978	0.0157875
Glyma.17G069500	21.366	2.14928	0.000580247
Glyma.17G079300	23.9934	-0.872742	0.0166272
Glyma.17G084600	288.377	0.63198	0.00613916
Glyma.17G088500	58.2933	-0.873477	0.00910246
Glyma.17G102200	281.42	-0.992344	1.61e-06
Glyma.17G105200	13.1233	-1.49489	0.0196615
Glyma.17G106600	125.219	0.69877	0.00233221
Glyma.17G118200	102.85	0.601049	0.0493311
Glyma.17G118300	86.6642	-0.576532	0.0490603
Glyma.17G126100	312.602	-0.517744	0.000453832
Glyma.17G134500	824.205	-0.634445	2.26e-07
Glyma.17G137300	29.492	-0.982583	0.0347268
Glyma.17G142300	81.364	0.513031	0.0358906
Glyma.17G142500	91.3623	0.648649	0.019404
Glyma.17G144200	95.9954	0.519041	0.0119268
Glyma.17G153500	107.062	-0.55624	0.0111851
Glyma.17G156700	83.1925	0.936045	0.000271372
Glyma.17G171000	49.2438	0.837339	0.0131929
Glyma.17G175400	81.3547	0.563736	0.0340186
Glyma.17G175800	64.3343	-0.683018	0.0107768
Glyma.17G176200	1092.96	-0.607191	1.02e-06
Glyma.17G183700	325.56	0.947017	0.015844
Glyma.17G187000	475.9	-0.53366	9.43e-06
Glyma.17G193500	32.6205	1.06913	0.00949413
Glyma.17G202600	68.8411	-0.644112	0.0490395
Glyma.17G205500	19.6332	-0.780832	0.0417565
Glyma.17G210800	55.7535	-0.57683	0.0475819
Glyma.17G216800	76.6163	0.87541	0.00193126
Glyma.17G222500	33.2875	-1.07288	0.00852172
Glyma.17G227800	76.5715	-0.838431	0.0457898
Glyma.17G237900	47.3316	0.820513	0.0151928
Glyma.18G009900	127.33	-0.588827	0.0386002
Glyma.18G025700	113.898	0.505342	0.0364608
Glyma.18G031800	325.435	0.642124	2.24e-05
Glyma.18G035400	20.0609	-0.991009	0.0202236
Glyma.18G038900	50.5247	0.596552	0.0457644
Glyma.18G057300	70.2982	0.550876	0.0136171
Glyma.18G060400	93.7946	0.742362	0.0410172
Glyma.18G067500	305.654	-0.773122	2.68e-05
Glyma.18G072800	292.773	-0.784633	0.0454618
Glyma.18G072900	10.91	-4.0155	0.0168121
Glyma.18G074100	7816.99	-0.506388	0.0417216
Glyma.18G076200	74.425	-0.551142	0.0455052
Glyma.18G080000	574.13	-0.841889	0.00542669
Glyma.18G085900	171.759	-0.554077	0.00220393
Glyma.18G089200	62.4638	-0.50769	0.025907
Glyma.18G094300	341.114	-1.72012	0.000828951
Glyma.18G099500	1023.36	-0.72614	9.87e-06
Glyma.18G113100	4327.48	-0.532382	0.000380565
Glyma.18G115200	10.2908	-3.23497	0.00093678
Glyma.18G117100	429.777	-1.15462	6.45e-08
Glyma.18G144400	23.6192	1.27853	0.000455665
Glyma.18G154400	12.3907	-1.69364	0.00432443
Glyma.18G159800	362.221	-0.56333	0.00975555
Glyma.18G174500	132.652	-0.598204	0.038238
Glyma.18G179900	12.7979	-1.77289	0.00734759
Glyma.18G181400	41.3433	-0.646216	0.0227543
Glyma.18G190400	130.477	0.877075	0.0135967
Glyma.18G199700	113.051	-0.529281	0.0326838
Glyma.18G204000	152.104	-0.660749	0.00473343
Glyma.18G205800	1437.16	-0.95927	0.0072038
Glyma.18G224700	22.2762	1.40499	0.0459509
Glyma.18G225000	923.193	-1.20711	5.83e-05
Glyma.18G257400	39.5559	-0.720896	0.0413389
Glyma.18G261800	71.7338	0.959561	0.00102532
Glyma.18G265900	119.686	-0.581839	0.00809209
Glyma.18G269800	586.564	-0.603053	0.00152851
Glyma.18G279700	46.2733	0.919529	0.00824905
Glyma.18G284900	41.4338	-1.50842	0.0370738
Glyma.18G287800	49.4844	-1.06942	0.000903587
Glyma.18G289100	903.157	-1.25248	0.0084063
Glyma.18G294200	1257.73	0.799072	0.022612
Glyma.18G297100	48.6444	0.824456	0.00541253
Glyma.19G002300	81.5285	-0.708792	0.0115267
Glyma.19G003800	100.15	0.572539	0.00917621
Glyma.19G020500	52.4416	0.560151	0.0471653
Glyma.19G022100	45.31	0.86857	0.0108798
Glyma.19G034600	49.8285	1.3193	0.00514769
Glyma.19G049800	100.52	0.673984	0.00773234
Glyma.19G064400	27.5933	-1.16401	0.00833792
Glyma.19G067900	79.2004	0.69861	0.00542669
Glyma.19G072900	130.686	0.591517	0.00449329
Glyma.19G075100	552.491	0.517774	5.4e-06
Glyma.19G098500	317.073	-2.02947	0.00852751
Glyma.19G102900	89.2867	0.934095	0.000666709
Glyma.19G118300	140.884	0.560375	0.00383994
Glyma.19G119200	309.534	-0.669776	0.0071731
Glyma.19G124600	86.6327	-0.695958	0.0139052
Glyma.19G128000	104.672	0.592354	0.0489042
Glyma.19G133000	173.863	-0.550054	0.0244307
Glyma.19G133500	246.303	-1.26505	0.0265542
Glyma.19G144200	116.634	-0.573258	0.0130778
Glyma.19G147800	155.267	-0.57296	0.00252704
Glyma.19G150600	85.0874	-0.75021	0.00577178
Glyma.19G165200	105.979	0.506235	0.00812678
Glyma.19G169800	475.677	0.636974	0.000267113
Glyma.19G178200	118.573	0.520122	0.0279114
Glyma.19G179600	25.3775	0.935877	0.0411587
Glyma.19G187000	3835.59	-0.776316	3.35e-05
Glyma.19G189300	56.8026	-1.04341	0.00143223
Glyma.19G193800	920.817	0.603959	4.82e-06
Glyma.19G194900	436.433	-0.635795	4.28e-06
Glyma.19G215400	414.655	0.717987	4.99e-07
Glyma.19G218900	66.681	0.654315	0.0220793
Glyma.19G219100	30.2073	-1.15349	0.015617
Glyma.19G224800	163.068	0.667402	0.00324945
Glyma.19G228000	130.283	1.2274	0.000430258
Glyma.19G229700	1223.15	-0.558364	0.0129509
Glyma.19G238500	45.7181	0.946955	0.00548786
Glyma.19G239500	83.8078	0.533411	0.0162669
Glyma.19G254700	38.5146	0.954951	0.0356214
Glyma.19G260900	2284.6	0.88287	1.59e-09
Glyma.20G007000	57.9679	-0.78235	0.0414138
Glyma.20G012200	46.1173	-0.629481	0.0464021
Glyma.20G013600	614.631	-1.19698	0.000389929
Glyma.20G017900	473.318	0.602277	0.0397023
Glyma.20G026700	352.17	-0.882645	5.83e-05
Glyma.20G053300	18.2963	-1.11719	0.0236233
Glyma.20G053400	362.989	-0.6766	0.00103788
Glyma.20G066400	80.8957	0.683485	0.00347544
Glyma.20G070000	261.963	0.88363	0.0424408
Glyma.20G071000	38.9589	-0.945075	0.00715288
Glyma.20G072600	125.907	-0.506471	0.00442855
Glyma.20G075000	101.228	0.662353	0.00299612
Glyma.20G084600	45.5238	-0.84414	0.00399931
Glyma.20G088800	10.7988	1.36613	0.0216085
Glyma.20G089900	45.7922	-0.984364	0.020531
Glyma.20G093100	18.2058	-1.20419	0.0364286
Glyma.20G093700	46.4387	-0.615733	0.0413451
Glyma.20G099000	55.6067	-1.16292	0.000188763
Glyma.20G102100	41.3708	0.75978	0.0159771
Glyma.20G109900	1420.5	0.548179	3.29e-05
Glyma.20G110900	509.083	-0.725655	0.000643352
Glyma.20G122000	239.873	0.779606	0.00307026
Glyma.20G139000	579.407	-0.73549	0.0361282
Glyma.20G140500	54.5182	0.682132	0.0448969
Glyma.20G141800	106.086	0.528003	0.0143682
Glyma.20G142000	5277.75	-0.997806	2.67e-09
Glyma.20G150600	21199.8	-0.764138	0.000104187
Glyma.20G156800	69.1468	-0.878128	0.0132756
Glyma.20G158500	57.0324	1.09344	0.0273946
Glyma.20G187600	29.6337	-0.985214	0.00812103
Glyma.20G190800	126.301	0.545447	0.0106899
Glyma.20G204500	237.758	-0.545767	0.0497445
Glyma.20G205300	345.561	-0.594925	8.79e-06
Glyma.20G208200	13.8058	-1.39049	0.0173382
Glyma.20G211100	253.323	0.60267	0.000474801
Glyma.20G223200	129.1	-0.606197	0.00856099
Glyma.20G232600	33.4373	0.901358	0.0103585
Glyma.20G236400	480.385	-0.546199	0.00295029
Glyma.20G237200	299.096	0.883066	0.000288941
Glyma.20G238200	18.6765	1.45104	0.00443889
Glyma.20G241600	54.7083	-0.653736	0.0370738

## Sheet: P37F4_WTF4
Gene_ID	baseMean	log2FoldChange	padj
Glyma.15G000100	26.2253	-5.50348	3.46e-06
Glyma.14G136300	30.9391	-5.19732	0.000482885
Glyma.11G152700	106.279	-4.82267	0.000243362
Glyma.18G072900	10.91	-4.01197	0.00176101
Glyma.01G178800	16.793	-3.6856	6.28e-06
Glyma.19G098500	317.073	-3.49809	2.22e-06
Glyma.20G047700	4.30966	-3.40818	0.00950043
Glyma.08G195100	226.55	-3.23122	1.26e-05
Glyma.11G173000	18.4832	-3.20756	0.0110695
Glyma.13G023200	32.1599	-3.05005	0.0281396
Glyma.15G085700	16.9695	-3.01138	0.00285245
Glyma.08G195000	75.8728	-2.93194	4.77e-13
Glyma.19G188000	5.08877	-2.92903	0.00457218
Glyma.11G172900	28.3133	-2.8477	0.0172071
Glyma.14G153800	10.2288	-2.82453	0.0266724
Glyma.02G267000	8.12949	-2.74546	0.0127447
Glyma.07G011900	30.9892	-2.73825	1.5e-07
Glyma.13G023100	41.0465	-2.67222	0.0318253
Glyma.20G008300	18.2189	-2.62437	0.00015258
Glyma.07G011800	32.486	-2.61177	2.24e-09
Glyma.08G056400	339.673	-2.5095	0.000341011
Glyma.08G144300	7.52901	-2.47971	0.0216491
Glyma.05G081200	31.6591	-2.30028	0.0473565
Glyma.15G133000	5.84709	-2.29783	0.00761537
Glyma.03G078300	995.165	-2.21558	1.89e-05
Glyma.13G162600	59.0202	-2.21448	1.37e-08
Glyma.06G028200	89.0043	-2.03226	0.000148322
Glyma.19G064300	88.3153	-2.01515	1.07e-08
Glyma.13G091100	271.082	-2.01368	0.0247373
Glyma.18G072800	292.773	-1.96418	2.36e-07
Glyma.17G108700	50.8025	-1.95935	1.15e-07
Glyma.20G196900	389.774	-1.93831	0.00602543
Glyma.12G227700	43.0056	-1.87149	1.51e-08
Glyma.08G302700	7.08259	-1.83573	0.021516
Glyma.13G147200	45.751	-1.80957	7.4e-07
Glyma.16G052000	370.848	-1.79201	0.00212339
Glyma.19G064200	566.351	-1.77611	2.78e-08
Glyma.20G186500	46.3189	-1.76865	9.07e-07
Glyma.10G193500	109.679	-1.75824	0.0290545
Glyma.08G342800	8.55732	-1.7544	0.0140748
Glyma.04G147600	123.635	-1.71746	0.000521533
Glyma.02G267900	119.949	-1.66153	4.28e-07
Glyma.19G064400	27.5933	-1.63975	4.09e-05
Glyma.12G065500	114.817	-1.63175	0.0039952
Glyma.11G218300	739.823	-1.61612	0.0445221
Glyma.17G114700	340.725	-1.60463	9.7e-05
Glyma.13G068600	9.38355	-1.55733	0.0370476
Glyma.14G000100	115.106	-1.54899	0.000592572
Glyma.17G046700	18.9781	-1.52905	0.00335316
Glyma.19G089800	59.6795	-1.52579	0.0200715
Glyma.05G084600	74.516	-1.52318	0.0464613
Glyma.05G084400	96.6454	-1.52282	0.0395594
Glyma.01G011800	59.0789	-1.51955	0.000626423
Glyma.03G264800	55.7737	-1.50664	1.05e-05
Glyma.19G187300	70.6287	-1.50294	0.0299094
Glyma.17G103300	82.2803	-1.49183	0.0121164
Glyma.14G149900	7.29982	-1.48287	0.0272915
Glyma.05G247900	152.342	-1.46532	5.89e-06
Glyma.07G163300	131.961	-1.45441	0.00900447
Glyma.02G221400	12.7333	-1.44444	0.0111764
Glyma.09G153900	284.639	-1.43671	0.000200288
Glyma.09G047200	252.125	-1.41254	7.79e-09
Glyma.15G239100	10.6716	-1.4039	0.0160426
Glyma.17G186100	7.43759	-1.40046	0.040063
Glyma.17G036900	21.1593	-1.39216	0.00433067
Glyma.12G013200	303.27	-1.38755	0.00574525
Glyma.12G082800	24.4655	-1.37808	0.00577966
Glyma.17G069500	21.366	-1.37417	0.0202703
Glyma.16G141000	62.7403	-1.3678	1.05e-05
Glyma.13G272500	122.432	-1.36666	6.46e-07
Glyma.02G098800	90.8283	-1.36614	0.000279181
Glyma.11G049300	296.215	-1.36598	0.0148685
Glyma.18G094600	46.4855	-1.36371	0.0475402
Glyma.18G092200	378.522	-1.35727	0.0471809
Glyma.19G193900	53.6516	-1.35327	0.00245926
Glyma.16G039000	8.13173	-1.34785	0.0497679
Glyma.13G332600	40.4693	-1.34689	0.000623382
Glyma.18G277500	18.9703	-1.32363	0.00557531
Glyma.02G038600	144.978	-1.31864	0.0268043
Glyma.13G166800	199.44	-1.31422	4.82e-08
Glyma.15G076600	9.69492	-1.31384	0.0417296
Glyma.13G113000	65.8908	-1.31353	0.000229162
Glyma.14G058000	7.33885	-1.31342	0.0350455
Glyma.16G032700	170.863	-1.31315	5.53e-09
Glyma.11G061800	38.6449	-1.28941	4.28e-05
Glyma.02G217600	182.548	-1.2783	0.00100009
Glyma.18G121400	66.7007	-1.26791	0.00011469
Glyma.14G158500	98.5517	-1.23451	0.0231122
Glyma.16G057600	35.9604	-1.22891	0.00429631
Glyma.09G164000	800.473	-1.21766	0.0315752
Glyma.18G170300	15.3653	-1.21747	0.0294869
Glyma.14G073200	14.8371	-1.2126	0.0401977
Glyma.03G135100	13.4026	-1.19194	0.0367101
Glyma.08G164600	20.7617	-1.18764	0.0287928
Glyma.01G011500	179.531	-1.18206	0.0102837
Glyma.14G087600	149.27	-1.15732	3.01e-08
Glyma.07G125600	31.7986	-1.15427	0.00104776
Glyma.04G087800	252.774	-1.15012	1.55e-07
Glyma.13G293500	136.409	-1.1474	0.000624942
Glyma.09G160100	172.781	-1.14126	0.00306862
Glyma.11G032200	191.05	-1.13777	1.16e-06
Glyma.09G073000	121.432	-1.13189	9.12e-05
Glyma.08G284600	24.1037	-1.12871	0.00868774
Glyma.10G208400	21.2022	-1.11315	0.0441745
Glyma.03G073500	37.0327	-1.11163	0.0323632
Glyma.18G107200	46.5814	-1.07637	0.00168505
Glyma.12G194900	14.6481	-1.07419	0.0380407
Glyma.16G142200	39.7713	-1.07313	0.0043612
Glyma.10G204200	141.259	-1.06832	0.000113621
Glyma.11G095600	59.9315	-1.06509	0.00890618
Glyma.02G063300	66.71	-1.05899	0.0241182
Glyma.20G238000	171.52	-1.05087	1.5e-06
Glyma.05G109600	17.2357	-1.04905	0.0126933
Glyma.14G051000	426.073	-1.04505	0.0216491
Glyma.12G207600	169.38	-1.04168	0.0100832
Glyma.14G049600	73.406	-1.03961	0.00416259
Glyma.15G057500	29.27	-1.03432	0.0257838
Glyma.02G132100	1380.66	-1.03053	0.000772031
Glyma.07G079300	48.2205	-1.02018	0.0407806
Glyma.15G154700	182.612	-1.01535	1.29e-05
Glyma.13G227500	32.5936	-1.01379	0.0207791
Glyma.12G197600	409.977	-1.01239	2.83e-08
Glyma.17G162000	231.668	-1.00774	0.0249671
Glyma.12G231900	62.367	-1.0043	0.010423
Glyma.12G112600	17.2189	-1.00126	0.0232532
Glyma.02G060900	15.8014	-0.998365	0.0417487
Glyma.09G223700	877.708	-0.995679	0.00211283
Glyma.03G223600	131.186	-0.995099	0.0346092
Glyma.03G051400	62.6092	-0.98946	0.0031677
Glyma.01G129700	34.3864	-0.985042	0.0158489
Glyma.10G130400	78.0839	-0.983224	0.0191177
Glyma.03G212000	30.0633	-0.983127	0.0183206
Glyma.08G190700	224.322	-0.978894	0.00731197
Glyma.08G013100	35.8606	-0.975577	0.00667838
Glyma.04G252100	227.069	-0.974686	0.026569
Glyma.11G028400	65.5478	-0.97438	0.00237122
Glyma.09G011100	541.853	-0.97389	4.63e-09
Glyma.09G006300	25.1811	-0.973587	0.0175826
Glyma.01G241200	236.689	-0.960416	1.36e-09
Glyma.06G176700	59.0294	-0.960132	0.000495573
Glyma.11G230100	51.7283	-0.957909	0.00158239
Glyma.18G025500	2123.56	-0.942575	3.09e-06
Glyma.06G089600	549.252	-0.929977	1.32e-15
Glyma.12G234900	19.5566	-0.92322	0.0457009
Glyma.12G122500	18.2548	-0.922541	0.049805
Glyma.16G081900	72.0726	-0.920762	8.11e-05
Glyma.08G007800	25.4599	-0.918581	0.0166881
Glyma.17G115600	284.012	-0.917972	0.0349409
Glyma.11G226200	688.782	-0.917089	1.53e-06
Glyma.08G341600	2873.91	-0.912581	0.0360239
Glyma.13G056600	62.5336	-0.909697	0.012306
Glyma.09G245400	114.844	-0.905717	0.00542234
Glyma.16G204600	87.177	-0.900367	0.000741367
Glyma.04G058400	64.8438	-0.88624	0.00172734
Glyma.14G035600	42.7685	-0.880996	0.00394088
Glyma.13G315700	28.7322	-0.87631	0.0180176
Glyma.13G304400	825.967	-0.875601	5.56e-07
Glyma.01G123700	23.9006	-0.869957	0.0328785
Glyma.14G115600	25.8183	-0.866039	0.0329265
Glyma.01G113100	58.9697	-0.856259	0.0160794
Glyma.17G115300	102.904	-0.855117	0.012874
Glyma.09G119500	58.7179	-0.850476	0.0364851
Glyma.15G075400	243.487	-0.840172	0.00323209
Glyma.10G179200	640.333	-0.836072	2.54e-07
Glyma.04G154200	50.1731	-0.833626	0.0169193
Glyma.09G218700	30.0196	-0.825763	0.0275914
Glyma.08G014200	200.426	-0.824778	0.00386228
Glyma.18G297100	48.6444	-0.819081	0.00589143
Glyma.07G184000	100.227	-0.816296	0.00394773
Glyma.20G115600	76.5637	-0.813855	0.0274301
Glyma.03G141300	27.7888	-0.811699	0.0408369
Glyma.20G102100	41.3708	-0.809917	0.0105202
Glyma.08G094600	141.069	-0.801354	0.0139886
Glyma.16G145400	42.7062	-0.799943	0.0370476
Glyma.11G252200	66.5803	-0.799739	0.00808761
Glyma.03G079100	28.7368	-0.79585	0.0461717
Glyma.06G190400	39.9002	-0.794528	0.0270861
Glyma.11G142200	138.861	-0.793895	0.0207425
Glyma.07G082100	34.9616	-0.791051	0.0161371
Glyma.03G205900	102.018	-0.791036	0.000604651
Glyma.10G158300	214.189	-0.789902	0.0361444
Glyma.07G058700	156.736	-0.787999	0.00492762
Glyma.08G263700	25.6393	-0.786166	0.026378
Glyma.20G214200	34.6638	-0.784033	0.0342265
Glyma.05G151400	39.899	-0.782048	0.0149505
Glyma.05G139200	322.367	-0.773719	9.45e-08
Glyma.17G169200	32.5017	-0.770434	0.0227747
Glyma.20G202400	33.9531	-0.769697	0.0422258
Glyma.05G163100	206.465	-0.769031	5.99e-06
Glyma.03G135600	29.2665	-0.767585	0.0297709
Glyma.10G151800	267.527	-0.766534	0.000222778
Glyma.09G191500	64.4193	-0.763319	0.00574548
Glyma.14G079300	29.0865	-0.76202	0.0467973
Glyma.01G141900	54.1923	-0.760766	0.0370396
Glyma.11G032000	39.8338	-0.756129	0.0285749
Glyma.09G180400	108.558	-0.752019	0.00657475
Glyma.05G190200	295.488	-0.750594	0.00243149
Glyma.10G092500	65.0218	-0.750181	0.0495226
Glyma.17G167100	224.353	-0.749034	2.47e-05
Glyma.07G140000	70.3182	-0.74844	0.00582203
Glyma.07G038500	7581.99	-0.746674	0.0249597
Glyma.01G113000	2105.39	-0.746383	1.63e-09
Glyma.14G121200	75.3314	-0.745144	0.0311379
Glyma.15G244200	77.6383	-0.742931	0.034228
Glyma.03G230900	63.7739	-0.742862	0.0181535
Glyma.09G070500	70.6516	-0.735916	0.0262503
Glyma.13G084000	1013.21	-0.735233	0.0201166
Glyma.18G103000	46.7023	-0.733942	0.0168361
Glyma.13G298400	222.955	-0.733558	0.000783772
Glyma.07G021300	89.6579	-0.732656	0.00713014
Glyma.17G108200	280.731	-0.72752	2.81e-05
Glyma.14G092500	970.292	-0.726803	8.02e-06
Glyma.13G133400	260.493	-0.724399	0.0454618
Glyma.10G251700	194.498	-0.72338	0.000733768
Glyma.16G007700	9679.21	-0.722094	0.005003
Glyma.01G030400	161.272	-0.72077	0.000308018
Glyma.20G222900	63.4508	-0.718096	0.0323632
Glyma.20G043800	81.9179	-0.718035	0.00213724
Glyma.06G050500	76.1784	-0.715123	0.00584686
Glyma.10G251400	146.515	-0.713183	3.16e-05
Glyma.15G249400	71.9529	-0.712423	0.00597005
Glyma.03G068100	414.241	-0.711999	0.0437224
Glyma.15G080900	96.8314	-0.711218	0.0225949
Glyma.11G252700	75.8914	-0.709621	0.0164861
Glyma.17G110300	48.742	-0.707881	0.0267398
Glyma.10G050600	193.448	-0.706252	0.0445626
Glyma.14G021600	52.2836	-0.703391	0.0139025
Glyma.01G192900	300.753	-0.702392	0.00432333
Glyma.11G121800	537.513	-0.699548	4e-05
Glyma.03G218600	422.576	-0.695867	1.59e-09
Glyma.19G256000	295.235	-0.695463	4.67e-06
Glyma.19G014800	208.24	-0.693287	3.51e-05
Glyma.06G110400	338.857	-0.687131	0.00454457
Glyma.13G070300	102.411	-0.686243	0.00161361
Glyma.02G106800	46.4994	-0.685727	0.0492273
Glyma.02G016100	40.6477	-0.676679	0.0434539
Glyma.06G102100	383.639	-0.674327	7.49e-06
Glyma.12G021700	120.105	-0.673643	0.000461481
Glyma.06G104700	46.6436	-0.673177	0.0460301
Glyma.04G254300	74.8696	-0.671798	0.0455378
Glyma.07G212800	1452.76	-0.671212	2e-05
Glyma.01G031800	87.3402	-0.670241	0.00330263
Glyma.03G212500	50.3336	-0.66936	0.0159237
Glyma.15G072800	57.8513	-0.668446	0.0244926
Glyma.04G238900	82.7818	-0.665509	0.0098713
Glyma.13G239500	137.53	-0.659924	0.00021691
Glyma.11G233800	1055.57	-0.659698	0.00011573
Glyma.10G279500	42.4187	-0.658707	0.0439074
Glyma.20G096400	84.6796	-0.656979	0.00400983
Glyma.17G087900	114.202	-0.655968	0.0396584
Glyma.14G195600	122.949	-0.655103	0.0184579
Glyma.19G026600	281.361	-0.654987	0.000205798
Glyma.17G096600	631.614	-0.653719	0.000274297
Glyma.03G131100	919.865	-0.65306	0.00243273
Glyma.16G013300	56.9836	-0.652592	0.00947336
Glyma.01G107700	32.641	-0.651538	0.0397023
Glyma.13G157000	119.375	-0.650067	0.00489808
Glyma.15G005100	116.485	-0.64872	0.0146058
Glyma.11G082500	646.158	-0.647693	0.00102386
Glyma.09G177100	154.514	-0.646801	0.0369421
Glyma.10G020900	84.4544	-0.645814	0.0439902
Glyma.01G095900	49.0787	-0.644239	0.038238
Glyma.07G146400	57.0341	-0.642462	0.0359737
Glyma.03G247100	593.159	-0.639991	0.000190573
Glyma.19G035400	208.014	-0.639932	0.025703
Glyma.09G179400	206.912	-0.6384	0.00181485
Glyma.01G067300	49.3698	-0.637898	0.0458039
Glyma.07G032900	102.769	-0.636352	0.0247812
Glyma.12G221200	99.7191	-0.636176	0.0159237
Glyma.18G027100	190.89	-0.634835	0.0016409
Glyma.12G051800	55.6132	-0.634256	0.0422316
Glyma.13G000500	116.019	-0.633221	0.0179075
Glyma.06G253600	108.552	-0.633202	0.0053349
Glyma.11G065000	266.636	-0.631041	0.000175826
Glyma.19G212800	94.4722	-0.630949	0.00584358
Glyma.08G231500	37.6388	-0.629527	0.0415603
Glyma.19G215400	414.655	-0.629246	7.88e-06
Glyma.17G231000	1350.9	-0.629018	3.31e-09
Glyma.16G015600	92.5597	-0.626846	0.0355871
Glyma.09G156700	91.9781	-0.626796	0.0389115
Glyma.06G144100	458.035	-0.626365	0.000772929
Glyma.03G058000	221.405	-0.625761	0.00246467
Glyma.08G123200	179.853	-0.624971	0.00376195
Glyma.16G185200	359.325	-0.62461	0.000296361
Glyma.11G005700	126.803	-0.62424	0.0284887
Glyma.08G282600	100.614	-0.624036	0.00647792
Glyma.13G215300	807.461	-0.623391	0.00549188
Glyma.08G308600	189.916	-0.623019	0.00260123
Glyma.04G038700	231.927	-0.622895	0.00276374
Glyma.07G055000	642.796	-0.622166	0.000330994
Glyma.13G169900	148.081	-0.619807	0.00315929
Glyma.02G037500	163.758	-0.619652	0.000676824
Glyma.11G107100	139.494	-0.618672	0.000242643
Glyma.02G039700	2514.45	-0.616011	0.000499775
Glyma.13G094200	106.699	-0.61537	0.0180176
Glyma.10G175400	53.0347	-0.61404	0.0445523
Glyma.08G047800	715.328	-0.613785	0.00152764
Glyma.17G175800	64.3343	-0.610608	0.0217498
Glyma.06G229900	1854.29	-0.609485	2.09e-05
Glyma.02G111700	149.033	-0.607967	0.000285313
Glyma.17G133300	198.94	-0.607799	0.000236984
Glyma.09G280700	63.0229	-0.607438	0.0457009
Glyma.03G261800	3572.61	-0.607212	3.47e-05
Glyma.16G038900	838.96	-0.60544	0.000157737
Glyma.15G006600	110.786	-0.604511	0.00429379
Glyma.11G048900	65.994	-0.603677	0.0443958
Glyma.08G209000	630.856	-0.60327	0.0396092
Glyma.19G057200	57.7096	-0.600431	0.0187898
Glyma.14G123400	142.247	-0.598535	0.0175624
Glyma.19G207800	36.3276	-0.597885	0.0412056
Glyma.04G084700	51.4483	-0.597747	0.0395345
Glyma.19G045400	300.636	-0.597707	7.1e-05
Glyma.06G172100	56.1394	-0.596757	0.0485407
Glyma.20G167500	787.72	-0.596479	0.00376195
Glyma.06G077800	823.992	-0.596062	0.00542306
Glyma.09G273600	560.233	-0.596038	0.000496507
Glyma.01G199300	56.3822	-0.595167	0.0290573
Glyma.14G055200	529.273	-0.594839	0.0285725
Glyma.10G023100	191.492	-0.594266	6.7e-05
Glyma.19G120100	1656.61	-0.594177	0.0431259
Glyma.13G228800	63.3616	-0.593169	0.0169874
Glyma.11G215100	46.9647	-0.591296	0.0456267
Glyma.12G106800	189.068	-0.591055	0.023459
Glyma.07G173700	294.024	-0.586878	0.01187
Glyma.07G273400	130.838	-0.585048	0.00545771
Glyma.19G112700	664.487	-0.58343	0.0101116
Glyma.07G270900	138.118	-0.580637	0.00683063
Glyma.15G068500	1527.79	-0.579484	0.0357896
Glyma.07G255400	278.877	-0.579445	0.0257114
Glyma.20G211000	134.137	-0.578961	0.00245206
Glyma.13G149800	1619.93	-0.578779	5.44e-05
Glyma.16G002500	13443.2	-0.578245	0.0213218
Glyma.05G242600	165.991	-0.577276	0.0251656
Glyma.10G237500	228.145	-0.577214	0.00190206
Glyma.03G194100	216.961	-0.576749	0.00152012
Glyma.19G200000	790.629	-0.574961	4.5e-05
Glyma.20G217100	130.549	-0.574336	0.0195776
Glyma.02G139000	112.461	-0.573957	0.0276536
Glyma.18G219100	1915.38	-0.573932	0.00208445
Glyma.07G181700	134.677	-0.57335	0.0253905
Glyma.19G173600	452.426	-0.572189	0.00573143
Glyma.12G076400	73.945	-0.571549	0.00518957
Glyma.03G177300	167.882	-0.57151	0.0338819
Glyma.10G161000	87.9328	-0.570486	0.01965
Glyma.01G015600	102.526	-0.569929	0.0245803
Glyma.06G164100	704.8	-0.56937	0.00192195
Glyma.14G174600	110.12	-0.569286	0.00445263
Glyma.20G202600	244.109	-0.568725	4.49e-05
Glyma.06G265800	460.511	-0.566247	0.00337837
Glyma.15G115500	1650.54	-0.565798	1.08e-05
Glyma.02G112900	114.677	-0.565579	0.034199
Glyma.09G196700	74.5069	-0.565268	0.0233626
Glyma.08G117900	87.9112	-0.564901	0.0155388
Glyma.15G034000	296.929	-0.564656	0.000576041
Glyma.13G115700	69.4393	-0.564063	0.0436831
Glyma.02G288500	191.758	-0.562429	0.00443889
Glyma.14G034400	75.143	-0.561058	0.0178596
Glyma.13G333200	94.8014	-0.560938	0.0389601
Glyma.04G145400	204.021	-0.560612	0.0182148
Glyma.11G055700	254.225	-0.559295	0.0343025
Glyma.01G161200	352.318	-0.558803	0.00288824
Glyma.04G036800	227.742	-0.557895	0.0111958
Glyma.11G214100	74.8949	-0.557521	0.0224771
Glyma.11G245400	4518.16	-0.556437	0.00421408
Glyma.14G142500	305.818	-0.556249	0.0163682
Glyma.16G001300	401.864	-0.555347	6.83e-05
Glyma.12G072100	186.385	-0.553365	0.0393381
Glyma.10G269400	301.422	-0.552838	0.00659261
Glyma.20G223800	205.075	-0.552501	0.0455912
Glyma.18G008900	52.776	-0.551354	0.0272685
Glyma.07G127200	61.8898	-0.55069	0.0405518
Glyma.07G257000	54.211	-0.550417	0.0299871
Glyma.20G210100	105.885	-0.550336	0.0380617
Glyma.08G060400	121.488	-0.549965	0.0175072
Glyma.08G060300	121.519	-0.549794	0.0175131
Glyma.14G095400	1321.55	-0.549342	1.05e-05
Glyma.11G221000	137337	-0.548282	0.00901206
Glyma.10G229200	55.8699	-0.547039	0.0346951
Glyma.13G067400	72.1408	-0.546675	0.0328884
Glyma.03G081500	217.86	-0.544965	0.0119268
Glyma.06G275700	300.38	-0.544596	0.0172204
Glyma.07G066600	386.923	-0.544089	0.000151521
Glyma.08G185500	2365.39	-0.544023	0.0220413
Glyma.01G202000	176.538	-0.542954	0.0104894
Glyma.09G193300	11872	-0.542345	0.00950043
Glyma.06G245200	1945.49	-0.542317	1.34e-05
Glyma.13G127500	695.555	-0.539683	0.0138546
Glyma.06G177200	82.6997	-0.539351	0.027386
Glyma.14G201500	1891.76	-0.538838	0.00494157
Glyma.20G098200	88.4141	-0.537774	0.0117603
Glyma.01G104800	418.162	-0.536913	0.00214896
Glyma.19G244800	224.507	-0.535662	0.00129206
Glyma.08G343900	310.265	-0.535166	0.00315929
Glyma.08G068100	78.8821	-0.535004	0.0142062
Glyma.10G064900	64.6029	-0.534836	0.020137
Glyma.06G036900	52.3429	-0.534421	0.0404518
Glyma.19G193700	218.956	-0.534101	0.0224263
Glyma.01G014700	578.383	-0.532592	0.00011991
Glyma.12G169400	7358.64	-0.532315	0.0148784
Glyma.02G015600	282.757	-0.531837	0.000634529
Glyma.11G223000	245.324	-0.531396	0.0091499
Glyma.03G089000	728.324	-0.529951	8.79e-06
Glyma.10G013700	128.398	-0.529298	0.0404942
Glyma.01G163200	164	-0.528954	0.000340979
Glyma.17G124500	1503.14	-0.527443	0.00477843
Glyma.01G131500	989.267	-0.526641	0.00103242
Glyma.18G151900	459.211	-0.526573	0.000298882
Glyma.12G184600	65.5553	-0.52581	0.0395975
Glyma.02G184400	142.149	-0.525344	0.0404721
Glyma.09G267700	923.178	-0.525067	0.00056721
Glyma.04G198600	2112.02	-0.524918	0.0233208
Glyma.01G211400	71.1164	-0.52425	0.0357002
Glyma.16G166300	104.048	-0.523907	0.00662512
Glyma.04G175900	148.267	-0.523827	0.00150649
Glyma.19G177100	670.65	-0.523563	0.00131613
Glyma.10G026900	118.755	-0.522477	0.0168396
Glyma.17G237100	1840.81	-0.521512	0.0108031
Glyma.19G194700	191.139	-0.521389	0.00137956
Glyma.13G089800	238.313	-0.521385	0.00901206
Glyma.14G210700	4280.09	-0.519627	1.62e-05
Glyma.07G208900	79.9614	-0.519173	0.0134207
Glyma.15G014000	87.861	-0.518491	0.0115028
Glyma.15G040100	225.986	-0.518173	0.000705631
Glyma.13G356000	566.091	-0.517853	0.014742
Glyma.13G107100	70.1952	-0.517758	0.0368065
Glyma.13G080000	86.1809	-0.517739	0.034196
Glyma.06G165600	67.6808	-0.517708	0.0410389
Glyma.08G115300	95.7638	-0.516167	0.021929
Glyma.11G002000	87.4744	-0.515912	0.0299995
Glyma.14G064900	680.2	-0.515575	9.56e-09
Glyma.17G116200	113.765	-0.51491	0.0194022
Glyma.18G003400	68.3796	-0.514014	0.022875
Glyma.05G016600	146.849	-0.514007	0.0485603
Glyma.01G201200	271.759	-0.513569	0.00696101
Glyma.09G013400	89.5619	-0.512106	0.0174268
Glyma.01G145400	8433.5	-0.511574	0.0100027
Glyma.03G007200	804.772	-0.510598	0.000252868
Glyma.17G071300	150.246	-0.509923	0.0339767
Glyma.19G010100	728.296	-0.509815	7.7e-05
Glyma.20G183500	162.171	-0.50932	0.0169679
Glyma.16G141200	496.512	-0.509063	0.00646717
Glyma.04G112500	221.249	-0.508641	0.000147541
Glyma.17G147900	5513.59	-0.5084	0.00145525
Glyma.02G170600	174.716	-0.508398	0.0332573
Glyma.04G068000	220.593	-0.507268	0.0236061
Glyma.09G181300	214.397	-0.507099	0.0309571
Glyma.07G022200	62.4425	-0.506265	0.0254683
Glyma.13G057400	296.569	-0.506229	0.0185582
Glyma.09G041000	321.715	-0.505871	0.000223256
Glyma.13G242800	581.127	-0.503937	0.000659795
Glyma.10G048500	916.776	-0.503721	0.000449028
Glyma.05G138700	219.327	-0.501693	0.000548739
Glyma.08G344000	681.1	-0.501649	0.001999
Glyma.04G178700	120.299	-0.500778	0.0281396
Glyma.06G293400	105.364	-0.500527	0.0353147
Glyma.17G130100	11330.1	-0.500211	0.000704994
Glyma.16G182100	137.213	0.500785	0.00637395
Glyma.01G015200	277.1	0.501243	0.00642431
Glyma.08G335500	2025.93	0.50251	3.65e-06
Glyma.04G221700	602.69	0.503283	0.0194349
Glyma.20G121300	142.359	0.504222	0.0039089
Glyma.08G074700	178.087	0.504502	0.0350935
Glyma.18G211800	250.613	0.505083	0.0407057
Glyma.07G000800	118.835	0.505211	0.0226992
Glyma.06G263900	154.098	0.50539	0.0367765
Glyma.18G200300	197.006	0.505575	0.00830534
Glyma.15G202500	85.3717	0.505814	0.0345339
Glyma.16G144000	141.506	0.506682	0.0173382
Glyma.02G025000	161.276	0.507303	0.00566995
Glyma.08G016100	117.234	0.508399	0.0209655
Glyma.08G013900	127.65	0.508874	0.00797163
Glyma.07G114200	545.966	0.508933	0.00777518
Glyma.04G239700	124.208	0.50961	0.0172308
Glyma.17G139000	150.83	0.509944	0.0239631
Glyma.03G080600	78.9598	0.510948	0.0379685
Glyma.10G022900	208.56	0.511662	0.00133708
Glyma.16G078800	355.058	0.512127	0.0404331
Glyma.07G165600	75.0942	0.512312	0.0284887
Glyma.19G252600	330.133	0.512711	0.00048249
Glyma.15G059700	98.5066	0.513378	0.0479795
Glyma.09G049100	126.885	0.51374	0.0346141
Glyma.16G082100	206.392	0.514186	0.0105679
Glyma.02G260600	432.589	0.514938	0.000177662
Glyma.06G117800	214.479	0.515583	0.00669748
Glyma.17G175400	81.3547	0.5156	0.047369
Glyma.08G058100	88.9603	0.515757	0.0223337
Glyma.18G044900	288.907	0.518723	0.00246467
Glyma.20G223200	129.1	0.518751	0.0298958
Glyma.13G005800	72.8686	0.519069	0.0455925
Glyma.11G215500	4667.84	0.519627	6.15e-05
Glyma.07G020400	795.895	0.519861	0.00035421
Glyma.17G097000	217.603	0.520941	0.00680513
Glyma.13G371800	224.36	0.521074	0.00279001
Glyma.11G204500	296.398	0.522547	0.00869153
Glyma.05G182600	1052.43	0.522574	0.012874
Glyma.13G181900	131.59	0.52281	0.0396649
Glyma.05G030000	1291.75	0.522966	0.000734896
Glyma.10G148100	112.07	0.525011	0.0108031
Glyma.18G013200	70.0955	0.525044	0.0391101
Glyma.19G185300	85.8024	0.5252	0.0325993
Glyma.18G158800	303.462	0.525252	0.00181839
Glyma.18G041100	427.835	0.525363	0.000206676
Glyma.17G057400	58.1172	0.525919	0.047947
Glyma.13G333100	626.768	0.525951	0.000106655
Glyma.04G128700	186.234	0.526293	0.00296989
Glyma.20G021000	196.55	0.526428	0.000504115
Glyma.04G209700	399.276	0.526823	0.00135153
Glyma.04G247800	447.463	0.529291	0.000869143
Glyma.07G213100	365.479	0.530031	0.0045844
Glyma.19G011300	300.876	0.53342	7.86e-05
Glyma.07G264800	80.8921	0.533878	0.0477854
Glyma.13G088100	546.016	0.533881	0.0015464
Glyma.01G241000	1053.13	0.534017	0.0112085
Glyma.07G090000	168.035	0.534328	0.0245803
Glyma.06G202300	950.841	0.534738	0.00915155
Glyma.08G221600	131.265	0.535321	0.0480939
Glyma.17G039600	675.452	0.535668	0.0134202
Glyma.08G222200	449.137	0.537065	0.0135625
Glyma.05G239400	176.657	0.537605	0.0205205
Glyma.04G138600	240.296	0.538923	0.00375525
Glyma.16G016400	96.7027	0.539111	0.0168631
Glyma.15G050600	584.955	0.539902	2.15e-05
Glyma.12G198100	1453.48	0.540715	0.00141931
Glyma.15G162600	220.531	0.542936	0.00366754
Glyma.20G162100	61.3097	0.543076	0.0289153
Glyma.20G179800	284.707	0.543933	0.000220428
Glyma.06G074400	197.212	0.544032	0.00486417
Glyma.01G118300	839.843	0.545561	0.000569387
Glyma.07G053300	258.498	0.546028	0.0178833
Glyma.19G025100	321.273	0.546694	0.00185131
Glyma.15G069700	150.621	0.546808	0.0127388
Glyma.16G020900	203.121	0.547641	0.00106257
Glyma.13G165300	386.052	0.54786	0.00445798
Glyma.13G035900	2082.33	0.547877	0.00900447
Glyma.04G166600	66.2024	0.547973	0.0291778
Glyma.16G217100	126.88	0.54844	0.0474337
Glyma.09G189100	174.865	0.548763	0.0354584
Glyma.11G247900	183.67	0.549884	0.0417798
Glyma.20G161400	53.6229	0.550494	0.044542
Glyma.08G047600	63.1172	0.55067	0.0335143
Glyma.19G255300	429.546	0.551332	0.0110687
Glyma.06G227500	125.534	0.55135	0.0282079
Glyma.10G051900	203.301	0.551722	0.0102369
Glyma.07G118000	109.812	0.552067	0.0170249
Glyma.09G068400	104.646	0.552369	0.0422258
Glyma.07G215600	114.94	0.552533	0.00692485
Glyma.10G188500	235.547	0.553912	1.47e-05
Glyma.16G021200	129.289	0.554981	0.04144
Glyma.04G056200	113.382	0.555186	0.00779602
Glyma.18G127300	81.7095	0.55541	0.0344848
Glyma.01G106700	146.848	0.556762	0.00628658
Glyma.10G099600	103.7	0.556936	0.00756467
Glyma.14G088700	55.4548	0.557302	0.0327452
Glyma.19G215600	55.7584	0.558013	0.0424325
Glyma.14G053700	346.049	0.558434	0.0127527
Glyma.11G006000	74.5565	0.558943	0.0184952
Glyma.19G252300	67.3683	0.561549	0.0460007
Glyma.07G004300	1141.78	0.562111	0.00693536
Glyma.02G265100	126.294	0.562417	0.0147879
Glyma.07G111400	229.473	0.562649	0.0191481
Glyma.13G186700	94.5645	0.563402	0.0117457
Glyma.19G225900	67.3105	0.563881	0.03238
Glyma.04G215300	64.5308	0.563888	0.0172308
Glyma.06G236400	104.233	0.565471	0.0421084
Glyma.11G063600	115.843	0.566607	0.0129213
Glyma.13G324000	101.629	0.568704	0.0255995
Glyma.15G025400	174.83	0.569346	0.0412445
Glyma.18G013100	341.673	0.56961	0.00133891
Glyma.15G078600	84.9952	0.569801	0.0230846
Glyma.16G033600	47.3269	0.570415	0.0369768
Glyma.10G061700	293.347	0.572187	0.00866539
Glyma.08G302900	217.371	0.572282	0.00614988
Glyma.03G188200	175.513	0.5724	0.0314172
Glyma.18G235600	88.7202	0.572593	0.0125116
Glyma.01G223000	102.057	0.572831	0.016271
Glyma.02G009500	124.531	0.575064	0.0385581
Glyma.12G048600	96.1633	0.57531	0.00854032
Glyma.03G156800	129.105	0.575986	0.0131078
Glyma.01G033400	122.94	0.576352	0.00192969
Glyma.16G103900	271.89	0.576877	0.0129226
Glyma.11G251800	336.14	0.577471	0.0026729
Glyma.05G233500	238.12	0.577619	0.0187478
Glyma.04G063500	80.5675	0.581169	0.0297149
Glyma.06G304700	121.445	0.581343	0.0173354
Glyma.18G017800	63.4015	0.581644	0.0241857
Glyma.13G117700	1142.96	0.585017	0.000216822
Glyma.10G228600	163.462	0.586834	0.00264649
Glyma.01G062400	940.193	0.586877	0.0424787
Glyma.04G073200	226.987	0.589402	0.00308125
Glyma.13G069800	905.237	0.589903	0.00261638
Glyma.03G115200	127.205	0.590664	0.00416259
Glyma.01G073100	49.5421	0.592788	0.0433355
Glyma.01G205800	62.7603	0.593661	0.0388489
Glyma.18G220800	46.4466	0.593708	0.0318829
Glyma.05G024600	82.5316	0.59383	0.0214895
Glyma.11G254600	54.3087	0.594452	0.0272915
Glyma.15G069100	287.019	0.594722	0.0214652
Glyma.03G004300	170.857	0.595989	0.00794321
Glyma.09G185100	328.479	0.596405	0.0052444
Glyma.16G040300	218.484	0.598953	0.00854032
Glyma.01G047900	78.5129	0.599235	0.0386002
Glyma.10G072000	711.48	0.59957	5.49e-07
Glyma.14G152700	256.194	0.599759	4.81e-06
Glyma.17G076600	109.775	0.600258	0.046489
Glyma.12G071500	278.103	0.600903	0.00178606
Glyma.10G026300	98.3335	0.601822	0.00657475
Glyma.03G184400	72.7847	0.602568	0.0240228
Glyma.09G182200	95.5468	0.602946	0.0395129
Glyma.20G177000	157.685	0.603027	0.00589124
Glyma.06G114000	741.273	0.603386	6.11e-06
Glyma.13G361900	217.443	0.603404	0.0370476
Glyma.18G044800	75.3429	0.603639	0.0411724
Glyma.07G153100	165.714	0.604579	0.0121114
Glyma.15G172600	428.249	0.605984	0.00390921
Glyma.08G105200	390.307	0.60798	0.00519991
Glyma.10G060600	247.7	0.608902	0.011799
Glyma.13G352900	773.452	0.609025	0.000148149
Glyma.16G064200	247.617	0.609368	0.0216971
Glyma.19G203900	216.138	0.609674	0.0111332
Glyma.02G125800	195.098	0.609833	0.036531
Glyma.15G038700	1158.81	0.609972	0.00175523
Glyma.02G195400	107.142	0.610126	0.0460134
Glyma.02G211600	55.565	0.610132	0.0310968
Glyma.06G276400	55.8646	0.610363	0.0263186
Glyma.13G037000	109.807	0.610769	0.0166805
Glyma.10G153900	455.772	0.611012	0.00658466
Glyma.06G036300	221.21	0.611663	0.0168979
Glyma.20G107600	311.065	0.611676	0.00495024
Glyma.16G022400	73.2012	0.612099	0.0437033
Glyma.02G272200	102.059	0.61223	0.0105408
Glyma.11G204700	172.169	0.612464	0.0100137
Glyma.07G258300	136.336	0.61313	0.00641079
Glyma.13G239100	404.368	0.613407	0.00186956
Glyma.19G238000	257.115	0.614338	0.00335524
Glyma.07G052700	52.5328	0.616694	0.0253905
Glyma.02G205000	92.2935	0.61701	0.0401622
Glyma.09G050600	144.507	0.617058	0.0300858
Glyma.15G194600	466.057	0.617458	0.00146149
Glyma.02G083900	86.7267	0.619505	0.0232474
Glyma.18G080900	368.824	0.620011	0.00407959
Glyma.11G241900	71.9083	0.6202	0.00799432
Glyma.17G235700	53.1971	0.620451	0.0388385
Glyma.08G028300	73.6511	0.620476	0.0426498
Glyma.06G106100	116.862	0.620866	0.0171703
Glyma.11G241500	178.747	0.622665	0.00416573
Glyma.09G176200	1965.75	0.624098	0.000210819
Glyma.02G247900	53.7566	0.62551	0.0374837
Glyma.10G060500	43.2176	0.627102	0.0346497
Glyma.13G244000	70.0476	0.627136	0.0250924
Glyma.12G132400	154.515	0.628517	0.000993244
Glyma.03G171600	42.775	0.629368	0.045693
Glyma.13G075000	56.005	0.630417	0.0213367
Glyma.18G191600	438.295	0.630958	0.0417251
Glyma.03G187000	346.702	0.632636	0.00613771
Glyma.08G186500	125.616	0.634173	0.00775777
Glyma.03G218200	114.253	0.635579	0.0111313
Glyma.02G059600	108.184	0.636171	0.0116193
Glyma.05G195100	67.758	0.636647	0.0219082
Glyma.20G074700	40.0272	0.637379	0.0449325
Glyma.05G050500	52.8857	0.637679	0.017206
Glyma.06G068100	82.9746	0.638322	0.016048
Glyma.11G152200	156.479	0.638341	0.010961
Glyma.09G036300	85.3959	0.639419	0.00521012
Glyma.18G102400	69.5391	0.639721	0.0368001
Glyma.08G285100	724.777	0.640025	3.28e-09
Glyma.01G017700	556.726	0.641369	4.65e-10
Glyma.08G023400	40.5152	0.641996	0.0381982
Glyma.06G127900	547.343	0.642467	0.037648
Glyma.06G201900	230.291	0.644078	0.0207577
Glyma.07G199000	49.5718	0.645007	0.0493978
Glyma.13G156500	573.466	0.645618	0.0260156
Glyma.04G196400	197.585	0.649385	0.00219586
Glyma.07G126800	712.39	0.649675	0.00296227
Glyma.04G177900	112.761	0.649998	0.00710475
Glyma.16G095700	185.51	0.650712	0.0007201
Glyma.13G005500	964.716	0.650784	0.00334101
Glyma.19G025200	96.4805	0.650807	0.0230996
Glyma.10G067900	293.283	0.651474	0.000252406
Glyma.01G005000	361.724	0.652199	0.000256255
Glyma.06G010200	46.6565	0.65273	0.0394603
Glyma.02G137900	49.7868	0.657483	0.0240897
Glyma.07G073500	238.867	0.658231	0.000915128
Glyma.10G040300	46.0897	0.65854	0.0343025
Glyma.09G089700	218.513	0.659043	8.63e-05
Glyma.07G230100	116.291	0.660066	0.00425764
Glyma.19G054700	95.4284	0.661005	0.0348575
Glyma.06G163200	56.482	0.661294	0.0151614
Glyma.10G269700	652.222	0.66187	0.000250921
Glyma.12G084500	136.779	0.662666	0.0310212
Glyma.08G187400	100.132	0.665232	0.0104366
Glyma.03G186900	107.617	0.665697	0.0262961
Glyma.10G281600	150.727	0.666759	0.0154655
Glyma.12G015700	154.763	0.666894	0.0221892
Glyma.12G156900	103.727	0.668646	0.00140839
Glyma.18G244100	2050.14	0.668785	0.0367073
Glyma.13G197300	57.3223	0.670316	0.0338843
Glyma.14G087400	105.191	0.672042	0.0168549
Glyma.11G014700	111.949	0.672184	0.0371024
Glyma.13G361700	119.939	0.672648	0.00181264
Glyma.15G231400	109.404	0.672698	0.00907884
Glyma.12G217000	47.2081	0.673097	0.0202071
Glyma.16G063600	64.7317	0.674883	0.0142875
Glyma.13G316500	125.504	0.676132	0.0301023
Glyma.01G061800	89.8111	0.678543	0.00755662
Glyma.18G035000	370.261	0.67926	0.000691524
Glyma.19G222000	208.335	0.679666	0.00201248
Glyma.07G173000	531.141	0.679831	0.00157122
Glyma.05G050400	136.464	0.683978	0.00813536
Glyma.13G296300	115.537	0.684249	0.0173624
Glyma.16G163200	120.346	0.685095	0.00723387
Glyma.08G244700	125.493	0.685204	0.0227164
Glyma.07G037000	135.813	0.685388	0.0165162
Glyma.12G233000	2864.59	0.686097	0.00152269
Glyma.04G228300	425.748	0.6862	0.00178487
Glyma.10G224500	239.537	0.686203	0.00500055
Glyma.08G178100	62.3997	0.686325	0.0304705
Glyma.02G027500	50.7238	0.688426	0.0091551
Glyma.10G228100	118.306	0.69019	0.00595142
Glyma.19G013200	259.364	0.691699	0.000707064
Glyma.06G085700	338.632	0.692091	1.61e-05
Glyma.05G219900	98.1648	0.695052	0.0494267
Glyma.08G072700	58.4793	0.695092	0.0425126
Glyma.16G065000	125.94	0.695188	0.0138745
Glyma.19G064700	123.932	0.695476	0.00050916
Glyma.09G002000	35.8082	0.69562	0.0320229
Glyma.09G054100	233.225	0.696466	0.0478872
Glyma.13G032700	139.649	0.69762	0.00256693
Glyma.19G187000	3835.59	0.699461	0.000134589
Glyma.15G133900	604.102	0.699646	6.38e-07
Glyma.12G044600	90.4429	0.700459	0.0104371
Glyma.03G148300	153.029	0.703341	0.00330263
Glyma.11G030000	163.061	0.703391	0.00425756
Glyma.01G036000	117.607	0.704365	0.023179
Glyma.06G136600	271.627	0.705384	9.47e-05
Glyma.11G222600	547.794	0.708699	0.0151756
Glyma.12G231800	1884.6	0.709374	0.000980688
Glyma.02G232000	129.137	0.709513	0.0033339
Glyma.06G067900	106.01	0.70995	0.0349689
Glyma.01G114400	129.167	0.710088	0.0158623
Glyma.05G103500	94.6496	0.710358	0.000482513
Glyma.11G228100	58.6962	0.71395	0.0305598
Glyma.17G194500	33.8786	0.714114	0.0439763
Glyma.07G208100	42.1582	0.714276	0.0252896
Glyma.13G358900	162.818	0.714895	0.0134866
Glyma.06G113100	61.1512	0.717045	0.0128271
Glyma.01G117900	129.756	0.717938	0.0229231
Glyma.16G107900	93.5486	0.719641	0.0335356
Glyma.12G111100	32.6893	0.720107	0.0354287
Glyma.14G205600	57.503	0.720706	0.0185077
Glyma.06G213000	63.7478	0.720797	0.0166272
Glyma.20G056600	61.7315	0.721518	0.00548412
Glyma.05G006600	150.65	0.721694	0.00438851
Glyma.20G156800	69.1468	0.721734	0.0419824
Glyma.13G303800	180.334	0.722369	0.0216528
Glyma.07G218900	649.275	0.723603	0.000120123
Glyma.05G180500	88.2602	0.725023	0.00720066
Glyma.19G125300	148.556	0.726317	0.015063
Glyma.08G302500	401.877	0.728525	1.43e-05
Glyma.12G235100	56.8631	0.730746	0.0456445
Glyma.06G277700	38.2664	0.731777	0.0238207
Glyma.13G213700	54.5748	0.731859	0.0108563
Glyma.20G138700	536.481	0.732477	0.0303903
Glyma.17G185000	89.7922	0.733427	0.0153252
Glyma.01G151400	112.878	0.735124	0.000519095
Glyma.13G052900	47.1421	0.736153	0.0360606
Glyma.14G046000	158.931	0.737648	0.0170341
Glyma.03G137200	106.106	0.737986	0.00118545
Glyma.10G289900	107.665	0.742739	0.00245561
Glyma.11G016700	56.8416	0.742801	0.0222096
Glyma.12G214100	83.5475	0.743509	0.0102369
Glyma.08G053500	666.931	0.744041	2.73e-05
Glyma.15G027400	72.6327	0.750205	0.00359512
Glyma.16G180000	56.184	0.752266	0.0120356
Glyma.11G000500	159.879	0.755545	0.00789763
Glyma.10G277800	54.6474	0.756883	0.00861683
Glyma.07G266500	132.799	0.756958	0.0306196
Glyma.09G069800	3570.23	0.758929	0.000827422
Glyma.06G143700	543.99	0.759429	0.0104447
Glyma.12G176500	85.921	0.760144	0.00305576
Glyma.02G283300	188.144	0.761569	6.91e-05
Glyma.09G198900	374.495	0.763255	0.0405509
Glyma.14G042700	59.1174	0.763359	0.033397
Glyma.06G175100	458.977	0.764693	0.00117928
Glyma.06G023400	143.494	0.766683	0.00189018
Glyma.18G164100	179.502	0.766688	0.00668698
Glyma.04G037800	66.526	0.768159	0.013133
Glyma.20G220200	85.1988	0.768199	0.0284078
Glyma.10G015800	52.3414	0.770336	0.00791681
Glyma.18G287900	295.172	0.772272	0.00120477
Glyma.09G248600	2678.39	0.773244	0.0276501
Glyma.10G177300	187.725	0.77422	0.000735769
Glyma.13G237400	56.4282	0.775326	0.0396931
Glyma.12G162700	76.8596	0.776898	0.000735769
Glyma.17G016600	61.2592	0.77785	0.0250053
Glyma.17G128100	612.204	0.778635	2.15e-07
Glyma.14G041300	1599.87	0.784014	0.00684059
Glyma.13G265700	361.147	0.784485	0.00812915
Glyma.03G206100	82.2435	0.784533	0.0195109
Glyma.11G208300	775.553	0.785343	0.0375588
Glyma.02G086100	974.892	0.786183	0.0272473
Glyma.12G015400	773.599	0.786613	0.00743886
Glyma.07G244800	66.9878	0.786855	0.00782608
Glyma.07G017800	39.0506	0.790322	0.0113682
Glyma.14G193700	111.777	0.791275	0.0026103
Glyma.07G005300	64.5446	0.791291	0.00365286
Glyma.19G008500	39.1249	0.794734	0.0408809
Glyma.13G103100	63.7747	0.799568	0.0289162
Glyma.12G015100	773.634	0.799623	0.00649732
Glyma.16G156200	172.556	0.807659	0.0108148
Glyma.04G162400	124.065	0.807869	0.00188663
Glyma.04G123700	158.817	0.808376	0.048891
Glyma.16G177900	178.164	0.808424	0.0086758
Glyma.14G182900	199.982	0.809792	0.0431752
Glyma.13G043800	86.1464	0.811545	0.0265925
Glyma.03G005800	90.7277	0.812058	0.00737954
Glyma.03G261300	524.324	0.813581	1.19e-06
Glyma.04G227900	1096.18	0.813963	0.0183346
Glyma.17G130400	38.2403	0.814678	0.0245803
Glyma.13G034200	96.7587	0.815587	0.00109448
Glyma.13G117300	356.495	0.816313	2.99e-09
Glyma.12G119200	253.151	0.818164	0.00049472
Glyma.13G312500	42.9868	0.818738	0.0293916
Glyma.16G156500	120.32	0.822911	0.00805806
Glyma.01G212500	38.6487	0.822967	0.00789051
Glyma.18G134600	38.3352	0.824836	0.0388582
Glyma.16G080100	98.8874	0.825496	0.00316361
Glyma.13G186600	141.647	0.826426	0.0425227
Glyma.10G041400	77.123	0.827681	0.0240739
Glyma.09G027900	187.126	0.828345	0.000143416
Glyma.06G290000	154.74	0.831698	0.0037227
Glyma.06G137000	713.122	0.833735	0.0486083
Glyma.19G189300	56.8026	0.834658	0.00394989
Glyma.18G213200	259.612	0.835348	0.0344682
Glyma.10G021600	147.266	0.838453	0.000213986
Glyma.06G092400	37.345	0.840328	0.0135967
Glyma.09G175400	22.2624	0.841159	0.0404273
Glyma.12G070700	42.577	0.841349	0.0306342
Glyma.10G053000	36.0254	0.843158	0.0315196
Glyma.18G190400	130.477	0.843935	0.0169381
Glyma.19G185000	31.4829	0.844287	0.0332549
Glyma.11G003200	314.324	0.845263	4.9e-06
Glyma.03G029300	171.692	0.845927	2.21e-06
Glyma.14G192300	36.551	0.850801	0.0105093
Glyma.16G094400	34.5987	0.85148	0.0164568
Glyma.13G265800	122.588	0.853882	0.00283481
Glyma.14G201200	68.9361	0.854246	0.00102545
Glyma.02G202000	41.4792	0.856405	0.0331879
Glyma.03G232400	61.4179	0.859339	0.0313679
Glyma.07G015800	433.782	0.860369	0.0164861
Glyma.05G092400	85.3984	0.860521	0.00436984
Glyma.04G139100	87.6912	0.86075	0.0366418
Glyma.07G248600	74.1837	0.860941	0.0436015
Glyma.16G062600	111.849	0.861431	0.0273716
Glyma.04G021100	49.3616	0.862093	0.0169342
Glyma.02G055900	163.741	0.863996	0.00393149
Glyma.06G075200	83.0882	0.864844	0.0201275
Glyma.19G169800	475.677	0.864975	3.98e-07
Glyma.01G225000	25.8728	0.868175	0.0478998
Glyma.10G229400	410.801	0.869193	0.0353486
Glyma.02G255400	77.7049	0.869623	0.00651733
Glyma.10G249100	37.5815	0.870664	0.0104633
Glyma.08G015500	79.8477	0.872956	0.000855214
Glyma.19G182100	31.9269	0.878735	0.0366671
Glyma.02G085600	115.024	0.88061	0.0124263
Glyma.06G306200	61.4034	0.881284	0.00156043
Glyma.13G330800	369.936	0.881781	0.000183887
Glyma.12G116800	32.3843	0.882453	0.0456407
Glyma.20G140200	237.277	0.88473	0.00140009
Glyma.15G004400	31.819	0.887652	0.0096177
Glyma.09G025400	647.108	0.888732	0.0160586
Glyma.15G258800	26.2615	0.889112	0.0246184
Glyma.17G224300	352.854	0.890093	0.0108055
Glyma.13G224000	383.138	0.894514	0.025172
Glyma.19G159900	188.206	0.895191	0.0131861
Glyma.14G056500	632.097	0.898843	5.02e-05
Glyma.18G181800	57.6737	0.900015	0.00691541
Glyma.01G045600	39.1753	0.908391	0.0425378
Glyma.18G220600	62.4174	0.909945	0.0153068
Glyma.19G229500	55.3626	0.910442	0.0136369
Glyma.07G048000	232.205	0.916059	0.0463834
Glyma.20G213700	141.53	0.920591	0.0106177
Glyma.06G303900	45.3536	0.920657	0.0126449
Glyma.16G064500	35.7624	0.922981	0.0294392
Glyma.02G043500	183.846	0.92466	0.0018278
Glyma.01G172600	108.553	0.925416	0.0117459
Glyma.13G035000	21.1715	0.926821	0.0375569
Glyma.12G049200	43.2524	0.927515	0.0246962
Glyma.17G230700	2091.46	0.929589	0.00718245
Glyma.17G245500	133.261	0.932467	0.00949413
Glyma.20G053400	362.989	0.934704	4.11e-06
Glyma.09G155700	171.695	0.935078	3.32e-08
Glyma.02G072500	442.008	0.936781	0.00320202
Glyma.11G110700	34.766	0.939434	0.0054125
Glyma.10G187800	61.3802	0.941384	0.00104133
Glyma.16G156100	126.687	0.942324	0.000435932
Glyma.07G229000	1452.15	0.944953	5.82e-10
Glyma.13G298600	47.9857	0.945834	0.00459365
Glyma.10G253900	64.5604	0.946554	0.0372992
Glyma.09G036000	50.4773	0.94723	0.0290076
Glyma.11G097100	80.7799	0.947962	0.00570283
Glyma.12G117000	154.903	0.949778	0.00136057
Glyma.03G163100	37.8164	0.951731	0.0291204
Glyma.20G047400	487.336	0.955884	0.00817234
Glyma.03G081700	237.092	0.959274	2.07e-10
Glyma.17G227800	76.5715	0.960368	0.0235724
Glyma.12G184800	205.072	0.961874	0.015539
Glyma.16G153700	428.521	0.962093	0.0208573
Glyma.16G214800	130.574	0.962207	0.00318418
Glyma.17G251200	73.8889	0.967691	0.00176625
Glyma.15G025000	23.5529	0.968473	0.0311182
Glyma.10G281700	21.4362	0.974957	0.0329162
Glyma.03G048800	35.959	0.974991	0.0455935
Glyma.17G222300	56.8027	0.977151	0.0423013
Glyma.20G108600	66.7931	0.982409	0.00211079
Glyma.16G092700	183.428	0.983058	2.8e-09
Glyma.07G143900	250.987	0.989827	0.0373544
Glyma.19G100000	108.027	0.990325	0.00552443
Glyma.16G178000	451.637	0.992175	0.00218442
Glyma.10G244500	28.6037	0.995569	0.00837021
Glyma.17G105200	13.1233	0.996837	0.049924
Glyma.05G195000	46.5317	1.00358	0.0334965
Glyma.16G016700	342.06	1.00486	0.0133931
Glyma.16G016600	298.217	1.00837	0.00802132
Glyma.06G243500	29.8582	1.01093	0.0114161
Glyma.08G198400	70.7631	1.01105	0.0268307
Glyma.11G071100	26.339	1.02238	0.0191084
Glyma.05G119500	188.232	1.02266	0.0226992
Glyma.17G156700	83.1925	1.02436	4.62e-05
Glyma.02G288700	37.4924	1.02471	0.00746511
Glyma.01G024500	51.0931	1.02881	0.0397182
Glyma.13G234500	41.481	1.03073	0.0208608
Glyma.20G118900	68.7794	1.03184	0.00455839
Glyma.20G205600	28.6307	1.03199	0.007673
Glyma.02G095700	108.783	1.03469	0.0302569
Glyma.11G121900	40.5713	1.04237	0.029677
Glyma.15G160300	157.941	1.04628	0.0460755
Glyma.13G203900	47.6541	1.04829	0.0416995
Glyma.09G053900	24.4924	1.04932	0.0181141
Glyma.20G030600	28.6376	1.05005	0.0182816
Glyma.06G125700	985.054	1.06058	3.78e-11
Glyma.08G120300	32.4169	1.06232	0.0167795
Glyma.06G157400	111.856	1.06412	0.000360781
Glyma.11G155100	112.63	1.07028	0.0174221
Glyma.20G139000	579.407	1.07219	0.0021488
Glyma.18G117100	429.777	1.07439	5.57e-07
Glyma.02G104300	77.9715	1.07675	0.00868774
Glyma.09G272100	2029.33	1.07746	0.0304028
Glyma.18G021200	29.3023	1.0786	0.0141138
Glyma.06G131000	21.3746	1.08187	0.0480253
Glyma.12G006000	155.041	1.08197	4.97e-06
Glyma.06G034700	65.9201	1.08878	0.0106479
Glyma.15G044200	64.3244	1.09056	3.36e-05
Glyma.01G221200	59.6786	1.09106	0.0200125
Glyma.04G098100	29.0708	1.09296	0.00674601
Glyma.18G137000	41.9715	1.09813	0.00186501
Glyma.07G144000	54.1305	1.09875	0.0199607
Glyma.14G168400	19.119	1.10649	0.043979
Glyma.09G130400	332.491	1.11411	0.018772
Glyma.15G250100	283.481	1.11425	0.00849155
Glyma.15G150500	43.5628	1.11699	0.0119529
Glyma.05G211700	71.1721	1.12072	0.0496556
Glyma.13G152800	43.4532	1.12408	0.0404959
Glyma.08G339300	305.178	1.13581	0.0273615
Glyma.15G105900	663.242	1.14777	0.0103598
Glyma.16G213700	167.329	1.14823	0.0180797
Glyma.02G099600	31.5602	1.15188	0.00872752
Glyma.07G209100	38.6026	1.1538	0.00672782
Glyma.16G178400	68.4482	1.15742	0.0046763
Glyma.08G198900	154.939	1.16194	0.0448721
Glyma.07G190100	85.4175	1.16868	0.00106745
Glyma.01G002000	45.1822	1.17122	0.0315652
Glyma.16G163900	42.6501	1.17504	0.00247809
Glyma.18G013800	61.465	1.17933	0.000459625
Glyma.09G130500	48.0405	1.18069	0.00483986
Glyma.18G198800	109.837	1.18883	0.0209614
Glyma.13G268100	132.161	1.1899	0.0075333
Glyma.17G089800	9.16649	1.19074	0.0417216
Glyma.04G246900	27.1074	1.19554	0.00401941
Glyma.06G032300	15.255	1.19605	0.0287545
Glyma.19G134800	60.359	1.19915	0.00400905
Glyma.05G232900	11.3116	1.20055	0.0466512
Glyma.09G053400	76.2873	1.21049	9.73e-06
Glyma.15G131500	219.66	1.21498	0.0104546
Glyma.06G303100	33.2046	1.24282	0.00554848
Glyma.04G121000	103.811	1.24523	0.0369978
Glyma.11G006500	22.2805	1.25423	0.0152096
Glyma.17G121900	25.8565	1.26047	0.00705635
Glyma.04G190400	494.07	1.26142	0.011589
Glyma.15G074000	201.165	1.26609	2.93e-06
Glyma.10G010100	69.4011	1.26915	0.00464887
Glyma.11G050900	48.3894	1.27363	0.00228733
Glyma.07G139700	194.816	1.28178	0.0373776
Glyma.02G013900	282.163	1.28871	1.21e-06
Glyma.04G208300	102.507	1.29231	6.74e-05
Glyma.09G225400	61.2813	1.29435	0.000177755
Glyma.16G013000	24.8153	1.29619	0.00554848
Glyma.05G215900	150.099	1.29991	0.0100312
Glyma.01G203400	104.519	1.31111	8.16e-05
Glyma.10G169300	189.768	1.31525	0.0233057
Glyma.13G167000	133.237	1.32258	0.00735493
Glyma.15G088000	628.028	1.32549	0.016378
Glyma.13G182800	23.2291	1.33403	0.00576133
Glyma.02G309000	27.0896	1.34245	0.0437695
Glyma.03G050100	961.869	1.35585	0.0357083
Glyma.05G211600	89.6801	1.35597	0.04144
Glyma.04G153000	17.2038	1.36635	0.00681925
Glyma.14G212400	96.5281	1.38363	0.0295367
Glyma.15G021700	421.483	1.38498	0.035972
Glyma.11G236600	44.0447	1.38751	2.43e-05
Glyma.08G339600	409.664	1.44467	0.0408369
Glyma.17G184600	30.2924	1.48586	0.000133726
Glyma.18G247600	113.963	1.48925	0.00556064
Glyma.07G048100	109.256	1.51059	0.00903286
Glyma.13G257300	7.03147	1.53162	0.036629
Glyma.14G156300	97.1892	1.53403	0.0028802
Glyma.05G119200	14.9959	1.54586	0.0136741
Glyma.17G214500	55.8239	1.58872	0.0235998
Glyma.17G215000	14.9619	1.60898	0.0391101
Glyma.13G245600	39.9189	1.61174	0.00163289
Glyma.09G236300	17.6531	1.6529	0.00259952
Glyma.19G117000	51.0967	1.67942	0.00157212
Glyma.02G190900	25.6652	1.69811	0.000617679
Glyma.17G214200	62.9749	1.74234	0.00882874
Glyma.17G054500	98.4308	1.74769	0.00307055
Glyma.18G085400	44.6743	1.76532	0.0174416
Glyma.15G068400	5.53571	1.8065	0.0399869
Glyma.17G214700	54.2149	1.80938	0.00914024
Glyma.13G035100	41.981	1.93313	0.00881906
Glyma.02G142100	175.027	2.0075	0.0453846
Glyma.06G123200	272.536	2.04061	0.0138561
Glyma.08G264700	58.3567	2.11752	0.0151321
Glyma.07G229500	40.7321	2.26283	0.0109547
Glyma.05G114100	32.996	2.34069	0.0214536
Glyma.10G061200	23.8998	2.34517	0.0167315
Glyma.01G134700	6.95843	2.60657	0.0186506
Glyma.20G124200	10.6454	2.63373	0.00658781
Glyma.06G135900	18.7069	2.68562	0.0200154
Glyma.10G061100	20.7298	2.70414	0.000342583
Glyma.12G111600	384.857	2.94752	0.0209614
Glyma.07G231100	4.83927	3.31157	0.0252612
Glyma.16G119900	292.21	3.39512	0.000443789
Glyma.08G270500	25.2408	4.03993	0.00446036
Glyma.16G121100	41.6643	4.06592	0.000379094
Glyma.15G187300	105.36	4.31243	0.00241775
Glyma.10G067700	27.5807	4.46537	0.0231478
Glyma.13G086700	81.9086	6.06292	3.27e-05
Glyma.13G086800	21.1672	6.42638	0.000113621
Glyma.13G086600	26.9215	6.74263	2.14e-06

## Sheet: P37F5_WTF5
Gene_ID	baseMean	log2FoldChange	padj
Glyma.01G000300	40.1095	-0.622596	0.0339588
Glyma.01G002900	306.919	-0.567046	0.000280331
Glyma.01G011400	56.7032	0.770229	0.0111435
Glyma.01G011900	154.968	0.815207	0.00014263
Glyma.01G013000	20.7107	1.42413	0.00305461
Glyma.01G013700	20.9252	-0.947992	0.0339588
Glyma.01G013800	79.1324	-0.505561	0.0336524
Glyma.01G014100	77.8709	0.63247	0.020482
Glyma.01G016200	83.8881	-0.520087	0.0377229
Glyma.01G018100	268.517	-0.690469	0.00566098
Glyma.01G021000	9.88526	3.08713	0.0245509
Glyma.01G022000	362.216	-0.907619	0.000149689
Glyma.01G027500	246.261	-0.742835	0.00309809
Glyma.01G044600	484.176	0.533646	0.000295636
Glyma.01G048700	200.097	-1.30043	0.00213724
Glyma.01G080500	179.319	-0.527696	0.0150694
Glyma.01G097600	19.4964	-1.09734	0.0156378
Glyma.01G097900	335.78	-1.27252	0.0014246
Glyma.01G109500	399.327	-1.03863	2.59e-05
Glyma.01G151300	192.723	-0.500416	0.0138318
Glyma.01G151400	112.878	-0.557127	0.00561551
Glyma.01G152400	78.7625	-0.576088	0.0245702
Glyma.01G155600	68.334	0.597357	0.019882
Glyma.01G173400	369.424	-0.792965	9.74e-05
Glyma.01G178700	62.827	0.648868	0.0346987
Glyma.01G203400	104.519	-0.956293	0.00302971
Glyma.01G212300	63.4528	-1.55067	4.27e-06
Glyma.01G217400	709.797	-1.25891	0.000695899
Glyma.01G218500	25.5942	0.929315	0.0413958
Glyma.01G223800	46.9756	-0.636858	0.0375518
Glyma.01G236500	21.459	0.954337	0.0227983
Glyma.01G240700	120.719	-0.656844	0.00613553
Glyma.02G001300	570.38	-0.622014	3.9e-05
Glyma.02G045900	47.5614	-0.715065	0.0302811
Glyma.02G054200	155.774	0.503665	0.043054
Glyma.02G055900	163.741	-0.643465	0.0290644
Glyma.02G068900	191.686	0.718489	4.34e-05
Glyma.02G069100	92.9036	0.573792	0.0103946
Glyma.02G080300	34.684	-0.762507	0.0189354
Glyma.02G092000	64.0761	-0.697849	0.0133931
Glyma.02G096500	42.804	-0.7758	0.0275058
Glyma.02G102100	72.4253	-0.722433	0.00408312
Glyma.02G108300	271.11	-0.940493	0.000250167
Glyma.02G116900	91.9284	-0.730781	0.00161361
Glyma.02G118500	161.331	-0.76122	0.0123606
Glyma.02G125600	41.7872	0.908222	0.00946837
Glyma.02G128700	76.3696	-0.716871	0.00835959
Glyma.02G131700	658.643	-0.590236	0.027698
Glyma.02G133700	77.9718	0.69004	0.00916661
Glyma.02G139500	315.088	0.517432	0.00653704
Glyma.02G145700	94.9465	0.555657	0.0091499
Glyma.02G153100	18.4321	1.00224	0.0281396
Glyma.02G154500	58.5522	0.608835	0.0490309
Glyma.02G158400	85.5602	0.613964	0.0190539
Glyma.02G171100	219.827	-1.10802	1.69e-05
Glyma.02G197700	60.7797	2.96145	5.6e-09
Glyma.02G211100	6.26495	-2.30117	0.0163432
Glyma.02G220500	141.488	0.544322	0.0160915
Glyma.02G273400	194.752	-0.737085	0.000504104
Glyma.02G299100	110.152	-0.682779	0.0109892
Glyma.02G302500	5500.58	-0.620222	0.00525957
Glyma.03G011100	217.808	-0.502228	0.00428601
Glyma.03G036600	197.739	-0.511015	0.00331118
Glyma.03G074600	71.2777	-1.37279	0.000255464
Glyma.03G076300	105.152	-0.652847	0.00237122
Glyma.03G081700	237.092	-1.01604	7.97e-12
Glyma.03G086200	1848.46	-0.505304	0.00880786
Glyma.03G105700	42.4036	-0.594452	0.0467851
Glyma.03G146100	689.808	-1.44264	0.000202868
Glyma.03G157300	453.063	-0.923595	0.00493604
Glyma.03G171100	14450.1	-0.567184	0.0046017
Glyma.03G171400	1663.54	-0.6157	0.0327514
Glyma.03G180800	55.2681	-0.94152	0.00180139
Glyma.03G186900	107.617	-0.777787	0.00984626
Glyma.03G191100	43.344	-0.75746	0.0200154
Glyma.03G201800	83.692	-0.835801	0.0439851
Glyma.03G205600	69.4153	0.601287	0.0278559
Glyma.03G210600	87.3467	-0.634674	0.0260716
Glyma.03G213900	88.4731	-1.63813	4.2e-06
Glyma.03G216900	208.885	-1.27798	0.00332513
Glyma.03G218200	114.253	-0.991324	6.92e-05
Glyma.03G231400	115.742	0.551378	0.0437224
Glyma.03G231600	40.6454	0.744639	0.0265106
Glyma.03G232700	735.709	-0.678804	3.72e-05
Glyma.03G261300	524.324	-0.622987	0.000208222
Glyma.03G264800	55.7737	-1.04472	0.00305461
Glyma.04G002500	94.1465	-0.9106	0.00254947
Glyma.04G029200	124.95	-0.577916	0.0150021
Glyma.04G032000	329.749	-0.551161	0.000415361
Glyma.04G041100	14.025	-1.34123	0.0160467
Glyma.04G052000	482.732	-3.22065	8.23e-06
Glyma.04G054400	93.7853	-1.71883	0.010902
Glyma.04G055500	48.7842	-0.815496	0.0339981
Glyma.04G074500	1151.34	-0.680584	1.74e-06
Glyma.04G079100	142.702	-0.558529	0.0146848
Glyma.04G079600	318.729	0.60528	9.43e-05
Glyma.04G087800	252.774	0.529909	0.0207171
Glyma.04G098800	68.3704	-1.03292	0.0167506
Glyma.04G104400	103.377	0.689425	0.0489056
Glyma.04G113900	74.5218	0.580445	0.0175625
Glyma.04G123400	5.42305	-2.58642	0.00780042
Glyma.04G139700	53.8573	-1.6622	0.000186987
Glyma.04G155700	56.8734	0.652023	0.00794183
Glyma.04G178500	48.1799	-0.949916	0.0149595
Glyma.04G180800	34.6045	-0.871169	0.00918265
Glyma.04G181100	83.566	-0.905506	0.00317997
Glyma.04G202300	1219.01	-0.567234	5.14e-06
Glyma.04G206200	9.42708	-1.67501	0.0362404
Glyma.04G209200	92.972	-0.627306	0.0226992
Glyma.04G221700	602.69	-1.13893	5.35e-08
Glyma.04G225500	129.267	-0.690493	0.0473115
Glyma.04G227600	17.5818	1.20945	0.00814894
Glyma.04G238600	240.479	-0.517769	0.00320104
Glyma.04G257300	71.8846	-0.725907	0.0152937
Glyma.05G006600	150.65	-0.722705	0.00379147
Glyma.05G009400	136.636	-0.532377	0.0151614
Glyma.05G029900	1165.64	-0.665734	0.000414438
Glyma.05G031700	43.7145	0.6411	0.0182944
Glyma.05G050100	2153.2	0.690344	0.033234
Glyma.05G061800	24.479	0.859432	0.0260145
Glyma.05G079800	53.0348	-0.724823	0.0250946
Glyma.05G128100	62.8261	-0.555077	0.0347409
Glyma.05G142200	10.1207	-1.32543	0.0315363
Glyma.05G149900	884.649	-0.975868	0.0472219
Glyma.05G151400	39.899	0.704034	0.0396205
Glyma.05G156100	630.207	-0.556283	0.0397884
Glyma.05G172800	285.565	-0.731672	0.000149657
Glyma.05G175700	100.413	-0.910923	0.00191632
Glyma.05G188400	47.0282	-0.85202	0.00768913
Glyma.05G206900	41.7507	0.673694	0.026057
Glyma.05G213300	1412.82	-0.517889	0.00151557
Glyma.05G218400	1468.43	-0.781439	1.71e-05
Glyma.05G230000	75.7241	-0.583929	0.0241238
Glyma.05G242600	165.991	0.535105	0.0424248
Glyma.06G015200	90.9276	0.534572	0.0294179
Glyma.06G035100	8.9243	-2.41401	0.0204422
Glyma.06G037100	116.769	0.570593	0.0048213
Glyma.06G044700	349.754	-0.508736	0.0075425
Glyma.06G054700	74.041	-1.43294	0.0156249
Glyma.06G084500	77.3646	0.508518	0.0290445
Glyma.06G089700	3439.69	-0.84644	0.000110011
Glyma.06G092400	37.345	-0.692249	0.0451064
Glyma.06G092500	76.7345	-0.649174	0.0445514
Glyma.06G092600	165.105	-0.701016	0.0182258
Glyma.06G117800	214.479	-0.70807	0.000135631
Glyma.06G121900	21.9168	-4.08811	0.0279806
Glyma.06G125700	985.054	-0.888111	3.86e-08
Glyma.06G136800	456.075	-0.595581	0.00116532
Glyma.06G141200	58.9523	0.754414	0.0108525
Glyma.06G143700	543.99	-1.39671	1.23e-06
Glyma.06G145300	56.5719	2.47049	0.0011032
Glyma.06G154100	56.1178	0.903542	0.00343176
Glyma.06G157800	46.1914	-1.38294	0.0331513
Glyma.06G162000	27.2791	0.756767	0.0305662
Glyma.06G164100	704.8	0.519866	0.00541253
Glyma.06G183500	149.141	0.521243	0.00678161
Glyma.06G185200	478.65	-0.607406	0.000704154
Glyma.06G187200	134.674	-0.501465	0.0417565
Glyma.06G193800	1131.74	0.552651	0.00364625
Glyma.06G202200	365.697	-2.84947	3.76e-06
Glyma.06G206900	94.5571	-0.572159	0.0235559
Glyma.06G260100	550.693	0.510132	0.0198851
Glyma.06G267100	96.7169	-0.607244	0.00832993
Glyma.06G276500	5.23909	-4.62672	0.0100312
Glyma.06G276600	12.2139	-2.96112	0.00317855
Glyma.06G280300	8.21413	1.78534	0.0180836
Glyma.06G285000	86.639	0.565364	0.0264096
Glyma.06G289000	335.747	-0.596276	0.00356123
Glyma.06G297200	12.9055	-1.43695	0.0361627
Glyma.06G298600	42.8703	-1.03565	0.00202036
Glyma.06G309300	63.9559	-0.652474	0.0178956
Glyma.07G021200	95.4584	0.508483	0.0316247
Glyma.07G023700	49.009	0.649207	0.0328774
Glyma.07G024000	472.324	-0.51766	9.02e-05
Glyma.07G036900	73.5246	-0.516728	0.0306269
Glyma.07G041400	206.038	0.548833	0.0344385
Glyma.07G043100	322.158	-0.837267	0.000510123
Glyma.07G043600	71.2234	-0.76471	0.045363
Glyma.07G057600	174.429	0.520824	0.0426345
Glyma.07G058200	1377.33	-0.555351	0.00102018
Glyma.07G086400	74.5192	-0.669408	0.00904963
Glyma.07G088800	50.3113	-0.648381	0.0441746
Glyma.07G089500	688.633	-0.52404	1.19e-05
Glyma.07G103100	51.3166	-0.592102	0.0306016
Glyma.07G105700	137.46	0.51217	0.0382685
Glyma.07G109000	83.5332	-0.506951	0.0450119
Glyma.07G109200	30.067	0.720445	0.0370738
Glyma.07G115000	26.4546	0.729324	0.0497001
Glyma.07G115500	2035.4	-0.711606	0.0311775
Glyma.07G122500	224.973	-0.512678	0.00386413
Glyma.07G122600	19.8351	-2.46087	0.000199388
Glyma.07G140700	269.615	-0.83274	0.000110184
Glyma.07G152900	228.63	-0.724282	0.000154297
Glyma.07G163300	131.961	-1.54169	0.00726883
Glyma.07G173700	294.024	-0.545633	0.0200154
Glyma.07G200000	279.493	-0.625072	6.46e-05
Glyma.07G200200	717.472	-1.33218	0.0163901
Glyma.07G205200	51.2622	0.698449	0.0361534
Glyma.07G212700	118.87	-0.538212	0.00927699
Glyma.07G213100	365.479	-0.620331	0.000817893
Glyma.07G222000	116.358	0.566585	0.00486583
Glyma.07G229000	1452.15	-0.535096	0.00063815
Glyma.07G229200	90.7665	-0.826282	0.00224835
Glyma.07G239500	102.3	-0.830732	0.000722064
Glyma.07G247200	184.976	-0.506252	0.00507224
Glyma.07G256400	39.4125	0.671489	0.0368797
Glyma.07G264100	40.7539	-0.918017	0.00309918
Glyma.08G013100	35.8606	0.863194	0.0133746
Glyma.08G015500	79.8477	0.693704	0.00709396
Glyma.08G016700	63.377	0.503007	0.0300853
Glyma.08G028300	73.6511	-1.0022	0.000524824
Glyma.08G028500	18.7338	0.9745	0.0301843
Glyma.08G032900	198.183	-0.978142	0.000157737
Glyma.08G038300	158.291	-0.690158	0.000238174
Glyma.08G060300	121.519	0.583426	0.0169243
Glyma.08G060400	121.488	0.58441	0.01678
Glyma.08G076400	185.225	0.723492	0.0135575
Glyma.08G109400	332.758	-0.59873	0.0431533
Glyma.08G130200	562.21	-0.606354	0.00434928
Glyma.08G136200	146.95	0.811278	0.0151894
Glyma.08G150700	163.77	0.571154	0.00111129
Glyma.08G155700	186.578	0.514486	0.00618091
Glyma.08G161900	46.5591	0.663492	0.044561
Glyma.08G182100	92.1617	-0.846808	0.0419112
Glyma.08G198000	17.1733	-1.98649	0.0207978
Glyma.08G207700	233.803	-0.549086	0.00159622
Glyma.08G210800	51.5782	-0.551093	0.0497415
Glyma.08G220000	114.965	-0.777353	0.00532163
Glyma.08G253700	74.5192	-0.694747	0.00436522
Glyma.08G256600	74.4357	0.817582	0.0135967
Glyma.08G263500	158.369	0.62939	0.000478188
Glyma.08G267400	78.0444	-0.661913	0.0211995
Glyma.08G272500	95.8004	0.50652	0.00964722
Glyma.08G279900	37.6176	-0.643576	0.0431133
Glyma.08G284600	24.1037	-1.37067	0.00201443
Glyma.08G285100	724.777	-0.522528	2.42e-06
Glyma.08G289300	17.5207	-1.51376	0.00291443
Glyma.08G302500	401.877	-1.16823	4.24e-13
Glyma.08G312000	678.7	-2.14642	2.45e-05
Glyma.08G314700	538.523	-0.988618	3.16e-06
Glyma.08G316700	312.784	-0.684153	0.00465571
Glyma.08G318400	384.425	0.502388	0.0271415
Glyma.08G318600	46.5527	0.543983	0.0479517
Glyma.08G319200	199.702	-1.55688	0.0058977
Glyma.08G322500	16.4343	-1.03197	0.0492213
Glyma.08G328500	28.2003	0.841571	0.0293506
Glyma.08G332900	5187.8	-1.16857	0.000778682
Glyma.08G351400	90.1803	-0.562919	0.0108591
Glyma.08G354000	2176.49	-0.500197	0.0344385
Glyma.09G003300	58.2566	0.947542	0.000552501
Glyma.09G013300	65.2539	-0.638668	0.0465181
Glyma.09G014000	42.3945	-0.920986	0.0466005
Glyma.09G028100	1193.44	-0.744038	0.000148043
Glyma.09G031600	799.972	-0.614541	0.00524357
Glyma.09G036000	50.4773	1.11833	0.0107189
Glyma.09G036300	85.3959	0.695731	0.00131096
Glyma.09G046400	54.6516	0.893995	0.0254487
Glyma.09G047200	252.125	0.538079	0.0335356
Glyma.09G051700	3.64249	2.62707	0.0343717
Glyma.09G056900	46.3356	1.03396	0.000875024
Glyma.09G066500	588.676	-0.558963	0.038759
Glyma.09G072200	277.028	0.575403	7.79e-05
Glyma.09G073000	121.432	-0.70685	0.0170856
Glyma.09G104200	874.697	-0.700129	0.00115109
Glyma.09G107700	80.9971	0.533965	0.0222837
Glyma.09G109200	79.159	-1.24194	0.000430258
Glyma.09G117900	208.643	0.519784	0.00989826
Glyma.09G131500	1002.18	-2.17664	0.000342583
Glyma.09G143200	91.6491	-0.857977	0.00481084
Glyma.09G155700	171.695	-0.572859	0.000641202
Glyma.09G166700	137.363	-0.689261	0.00355457
Glyma.09G166800	67.155	-0.805572	0.00288091
Glyma.09G168300	1213.77	-0.778982	0.000578116
Glyma.09G168800	61.1721	-0.740326	0.0127623
Glyma.09G178200	187.781	-0.562545	0.0396032
Glyma.09G204800	132.329	-2.17372	7.23e-07
Glyma.09G218100	1730.27	2.36595	0.0316966
Glyma.09G218200	95.8167	2.22257	0.0466445
Glyma.09G228200	325.524	-0.553746	0.000155683
Glyma.09G235500	152.058	-0.560588	0.0361198
Glyma.09G262800	1154.72	-0.502112	0.00319947
Glyma.10G012900	5579.82	-0.692324	0.000520173
Glyma.10G017600	993.563	-0.913824	0.0389431
Glyma.10G026300	98.3335	-0.654072	0.0040019
Glyma.10G039100	97.3134	-0.625761	0.0101883
Glyma.10G051100	631.471	-0.928201	0.00372519
Glyma.10G060400	108.408	-0.618205	0.00886572
Glyma.10G060600	247.7	-0.569705	0.017978
Glyma.10G061100	20.7298	1.46891	0.0162294
Glyma.10G061400	198.507	-0.759095	0.000737774
Glyma.10G061600	106.584	-0.66854	0.0024151
Glyma.10G072000	711.48	-0.716431	6.21e-10
Glyma.10G105200	254.518	-0.837726	0.0125821
Glyma.10G113600	124.721	0.566462	0.014399
Glyma.10G128500	128.035	-0.592844	0.00311224
Glyma.10G139300	403.971	-0.589208	1.12e-05
Glyma.10G151100	127.906	0.702349	0.00634497
Glyma.10G154500	171.904	-0.632223	0.00209062
Glyma.10G162300	77.1883	0.635697	0.0136171
Glyma.10G167800	1223.83	-0.555251	0.0133404
Glyma.10G168200	536.38	-0.691426	0.0192023
Glyma.10G173100	41.6596	0.760923	0.0148879
Glyma.10G176900	50.8219	-0.64414	0.028428
Glyma.10G184100	32.7413	0.688876	0.0435874
Glyma.10G187700	178.038	0.52571	0.0328612
Glyma.10G193200	997.963	-0.744159	0.0231019
Glyma.10G206200	42.7525	-0.650317	0.0421305
Glyma.10G229900	144.675	0.762008	0.00217568
Glyma.10G232100	14.2978	-1.31088	0.0273232
Glyma.10G237800	45.8936	-1.20693	0.00234736
Glyma.10G243800	11101.2	-1.26135	4.32e-07
Glyma.10G247200	99.223	1.01217	0.000351704
Glyma.10G251500	2733.43	-0.867377	1.27e-05
Glyma.10G252500	77.3744	0.585243	0.037827
Glyma.10G252800	144.959	0.640153	0.000253325
Glyma.10G261000	803.552	-0.812821	0.0466589
Glyma.10G286100	26.8298	-0.93078	0.025581
Glyma.11G014700	111.949	-0.715366	0.0210624
Glyma.11G019100	81.1638	-0.608631	0.0410389
Glyma.11G025700	246.786	-0.780571	0.0363895
Glyma.11G032800	892.607	-0.565696	0.00948101
Glyma.11G061800	38.6449	0.974359	0.00567124
Glyma.11G094100	119.385	0.706832	0.0227543
Glyma.11G105900	701.228	-0.513248	0.0172308
Glyma.11G121200	60.6841	0.563939	0.034762
Glyma.11G126000	81.6528	0.582849	0.0379505
Glyma.11G139900	34.9788	1.01303	0.0274457
Glyma.11G140500	6287.19	-1.02388	0.00354099
Glyma.11G141400	220.359	-0.7513	0.00130207
Glyma.11G142200	138.861	-0.790885	0.0261868
Glyma.11G142900	48.5943	0.537632	0.0448969
Glyma.11G152700	106.279	-4.2047	0.001409
Glyma.11G171300	68.3483	0.503176	0.0359116
Glyma.11G193700	34.9215	0.812838	0.0268377
Glyma.11G212500	117.226	0.600196	0.00595082
Glyma.11G221700	67.3583	0.504494	0.0489716
Glyma.11G226700	64.3043	0.587427	0.0231399
Glyma.11G238000	90.1646	0.703101	0.0468969
Glyma.11G238800	5194.74	-0.561715	0.00656701
Glyma.11G243400	89.0382	-1.00181	0.00319208
Glyma.11G246600	156.722	-0.985411	0.00234008
Glyma.11G253400	81.2462	-0.554401	0.0268307
Glyma.12G002000	420.623	-0.575744	0.0098713
Glyma.12G012800	812.818	-0.506664	0.00112635
Glyma.12G013100	1070.97	-2.1183	0.000191159
Glyma.12G016300	71.1815	0.545262	0.0214975
Glyma.12G030800	865.911	-0.70516	0.000217668
Glyma.12G044600	90.4429	-0.629155	0.0184579
Glyma.12G062700	1686.48	0.533165	0.00995766
Glyma.12G064000	3733.5	-0.920287	0.00623829
Glyma.12G065200	2704.89	-0.600618	0.0404959
Glyma.12G090100	102.951	-0.548051	0.028222
Glyma.12G097800	98.7094	-0.634148	0.00947336
Glyma.12G098300	131.508	-0.59003	0.0174616
Glyma.12G112200	16.1937	1.0351	0.0401622
Glyma.12G117900	171.17	-0.52853	0.0371548
Glyma.12G120200	48.9979	-1.17478	0.0192681
Glyma.12G121600	65.7721	-0.833788	0.010361
Glyma.12G138100	207.766	0.721364	0.00965984
Glyma.12G138800	190.809	0.827348	0.00460128
Glyma.12G163900	24.6027	-1.57254	0.000527283
Glyma.12G178200	43.796	0.727949	0.0234385
Glyma.12G182600	99.4864	0.646235	0.0108155
Glyma.12G184800	205.072	-1.14091	0.00418259
Glyma.12G185600	361.2	-0.663613	9.65e-05
Glyma.12G191900	91.9678	-0.503446	0.0490928
Glyma.12G195100	12.925	-1.01906	0.0422284
Glyma.12G196200	49.9334	-1.11237	0.0345038
Glyma.12G196700	11.8285	1.20938	0.0336201
Glyma.12G204100	975.462	-1.19852	0.000382319
Glyma.12G207600	169.38	0.89627	0.028539
Glyma.12G213100	92.3237	0.827803	0.00935084
Glyma.12G217000	47.2081	-0.575824	0.0302022
Glyma.12G218300	166.104	-0.559146	0.00143927
Glyma.12G227700	43.0056	0.858116	0.0207463
Glyma.13G030900	227.493	-0.50127	0.00917603
Glyma.13G043700	155.468	0.555702	0.0163095
Glyma.13G060800	52.9835	-0.779586	0.00653348
Glyma.13G086000	101.49	0.507689	0.0179627
Glyma.13G086600	26.9215	2.31939	8.31e-05
Glyma.13G086700	81.9086	3.01327	0.000757836
Glyma.13G107500	170.488	-0.553458	0.0022556
Glyma.13G111200	35.5557	0.906595	0.0432393
Glyma.13G112600	315.327	0.500145	0.0299776
Glyma.13G138600	1839.52	-0.978069	0.000382337
Glyma.13G142500	436.319	-0.530228	0.00909582
Glyma.13G144100	26.3772	-0.907331	0.0214118
Glyma.13G153400	576.566	-0.785453	0.000145576
Glyma.13G172300	55.9816	0.577983	0.043703
Glyma.13G173000	46.8071	0.538753	0.0499596
Glyma.13G174400	156.444	-0.571214	0.0419399
Glyma.13G176300	413.096	-1.42825	0.00530719
Glyma.13G176500	28.1854	-1.21259	0.00748818
Glyma.13G188400	119.432	0.557284	0.00307602
Glyma.13G206000	35.1928	0.862264	0.019096
Glyma.13G207400	76.2495	-0.603124	0.0109434
Glyma.13G216400	62.5146	0.515048	0.0424172
Glyma.13G234000	90.7368	-0.575813	0.0125065
Glyma.13G246500	34.5254	-0.820418	0.0479686
Glyma.13G254900	874.588	-0.679382	0.0292637
Glyma.13G257400	17.7304	1.09844	0.0459509
Glyma.13G268300	63.32	0.636172	0.0238608
Glyma.13G273600	63.7833	-0.66204	0.0142799
Glyma.13G286200	113.344	0.641747	0.036714
Glyma.13G286300	110.549	0.620812	0.0406257
Glyma.13G293200	34.2974	0.71083	0.024731
Glyma.13G297400	437.884	-0.730378	0.0382435
Glyma.13G305500	18.7482	0.99368	0.0261804
Glyma.13G307500	27.5545	-0.701426	0.0455887
Glyma.13G311600	1425.88	-0.847227	1.13e-05
Glyma.13G316500	125.504	-1.0873	0.000278583
Glyma.13G360600	72.9809	-0.65381	0.0042105
Glyma.13G361200	195.299	-0.918496	0.0177646
Glyma.13G362300	572.321	-0.997084	0.00375188
Glyma.14G000100	115.106	-1.24951	0.0065071
Glyma.14G007900	39.8103	0.642519	0.0486083
Glyma.14G011600	3662.88	-0.667298	0.00357049
Glyma.14G019800	17.1688	-0.952235	0.0437695
Glyma.14G057300	90.0805	0.538922	0.0200173
Glyma.14G082400	31.2522	1.40024	0.0207948
Glyma.14G101300	33.8409	-0.849098	0.0135098
Glyma.14G111600	26.2465	1.09374	0.00764809
Glyma.14G120800	5.05988	2.59661	0.0274966
Glyma.14G136300	30.9391	-4.40133	0.0046978
Glyma.14G152700	256.194	-0.62363	9.93e-07
Glyma.14G153800	10.2288	-3.9316	0.0340978
Glyma.14G156300	97.1892	-1.24093	0.0139692
Glyma.14G197900	115.783	-0.696604	0.0177899
Glyma.14G213400	49.4037	-0.866187	0.00561915
Glyma.14G218700	169.196	0.54368	0.0151235
Glyma.14G219100	91.5023	0.706733	0.0422855
Glyma.15G000100	26.2253	-5.49113	5.63e-06
Glyma.15G004400	31.819	-0.673051	0.0388385
Glyma.15G006800	325.964	-0.52018	0.00144228
Glyma.15G011500	288.575	-0.778523	9.07e-05
Glyma.15G012400	63.7551	-0.834068	0.00661231
Glyma.15G012700	77.5976	-1.09928	0.0423013
Glyma.15G016600	81.1333	-0.681027	0.0436745
Glyma.15G025000	23.5529	-1.28141	0.00356318
Glyma.15G036800	61.7961	-0.806223	0.00577983
Glyma.15G036900	103.904	-0.569419	0.0240739
Glyma.15G044200	64.3244	-0.513205	0.0314982
Glyma.15G057700	1154.52	-0.55829	0.0030091
Glyma.15G058300	109.953	-0.621294	0.0464289
Glyma.15G072600	133.074	0.653374	0.0221458
Glyma.15G074000	201.165	0.61008	0.0240897
Glyma.15G090900	37.7754	-1.77506	0.000117333
Glyma.15G091900	80.8174	0.662842	0.0148884
Glyma.15G093700	117.359	0.928074	0.000737774
Glyma.15G101600	130.213	-0.664946	0.0408809
Glyma.15G136700	520.804	-0.729072	0.000242248
Glyma.15G139800	28.0138	-1.13713	0.00696251
Glyma.15G146800	358.664	0.520164	0.00215562
Glyma.15G199700	96.5032	2.3903	0.00179254
Glyma.15G211500	273.603	-0.746878	0.0400527
Glyma.15G238100	10.5354	-1.66234	0.0382267
Glyma.15G239100	10.6716	-1.48367	0.0218205
Glyma.15G250300	7.38286	-1.51311	0.0479941
Glyma.15G269100	107.086	0.627137	0.00114751
Glyma.16G011500	1279.67	-0.980452	6.15e-09
Glyma.16G018000	583.203	-0.61414	0.0042705
Glyma.16G031200	43.8864	-0.58924	0.030911
Glyma.16G032400	59.4503	0.518587	0.0375326
Glyma.16G032700	170.863	0.62799	0.00933435
Glyma.16G034500	78.1883	0.660454	0.0124009
Glyma.16G041400	219.357	-0.638237	0.0194171
Glyma.16G042000	857.734	-0.955229	0.000908425
Glyma.16G053700	124.236	-0.5011	0.0134602
Glyma.16G057400	35.1997	-0.852754	0.0226236
Glyma.16G062900	15.6657	1.18412	0.019511
Glyma.16G092700	183.428	-1.0775	2.98e-11
Glyma.16G094000	87.738	-1.53307	0.0229226
Glyma.16G094800	95.2556	-0.643819	0.00630129
Glyma.16G096200	193.506	-0.771416	0.00221756
Glyma.16G098300	31.3256	-1.12891	0.00370159
Glyma.16G119900	292.21	2.03428	0.0345523
Glyma.16G131300	69.9333	-0.892084	0.0131323
Glyma.16G141000	62.7403	0.814702	0.00792467
Glyma.16G154900	52.7607	-0.541946	0.045084
Glyma.16G158100	195.093	-2.60469	0.0172158
Glyma.16G169300	65.1571	-1.52676	0.038401
Glyma.16G174900	74.3009	-0.701296	0.0406429
Glyma.16G175600	605.985	-0.557422	0.000276876
Glyma.16G175900	347.706	-0.575356	0.000342131
Glyma.16G178800	387.752	-2.90316	1.86e-05
Glyma.16G180600	431.776	0.532186	0.000756698
Glyma.16G196200	202.618	-0.772558	0.00440617
Glyma.16G197600	62.9214	-0.711673	0.0136535
Glyma.17G007400	583.607	-0.589728	0.00218442
Glyma.17G040300	96.7147	0.503768	0.0310954
Glyma.17G040600	16.4134	-1.70198	0.00186922
Glyma.17G042100	5926.42	-0.632909	0.00533415
Glyma.17G055200	1257.27	-0.682357	1.3e-07
Glyma.17G066500	52.3181	0.721379	0.0390292
Glyma.17G068600	53.2919	0.694497	0.0258304
Glyma.17G074500	182.586	-0.544131	0.0241481
Glyma.17G075800	582.767	-0.519102	0.00149333
Glyma.17G084500	27.6941	-0.897407	0.0368496
Glyma.17G086500	129.115	-0.590691	0.0321813
Glyma.17G096500	140.787	-0.65693	0.0373776
Glyma.17G102200	281.42	-0.675225	0.00113454
Glyma.17G106900	73.3205	-0.698604	0.0345116
Glyma.17G110200	42.873	0.609671	0.0478353
Glyma.17G118100	69.9965	0.928295	0.00499884
Glyma.17G122900	28.3161	0.86195	0.0133931
Glyma.17G130800	92.0749	-0.601165	0.0249338
Glyma.17G135600	148.822	0.509076	0.0223881
Glyma.17G142300	81.364	0.523741	0.0334133
Glyma.17G143700	11.5926	-1.33852	0.0252841
Glyma.17G159800	31.5562	-0.828142	0.0250713
Glyma.17G216800	76.6163	0.609036	0.0351917
Glyma.17G222500	33.2875	-0.929198	0.0174616
Glyma.17G225300	139.007	0.537691	0.0350935
Glyma.17G234100	33.1199	0.695854	0.0422966
Glyma.17G261900	121.394	-0.569606	0.0249671
Glyma.18G006700	960.096	-0.572323	0.0074355
Glyma.18G035000	370.261	-0.600456	0.00265873
Glyma.18G035400	20.0609	-1.78016	0.000343516
Glyma.18G055000	94.1806	1.06089	1.74e-07
Glyma.18G055800	15.03	1.65906	0.00152578
Glyma.18G061200	251.255	0.539812	0.000635762
Glyma.18G067300	1988.78	-0.621713	0.00599484
Glyma.18G074100	7816.99	-0.986648	6.86e-05
Glyma.18G080000	574.13	-0.766915	0.00974968
Glyma.18G094300	341.114	-1.64709	0.000990296
Glyma.18G098600	22.6726	-0.833663	0.0278118
Glyma.18G099500	1023.36	-0.717561	4.37e-06
Glyma.18G103000	46.7023	0.604975	0.0439593
Glyma.18G106000	28.8951	0.771818	0.0342848
Glyma.18G117100	429.777	-1.44631	4.71e-12
Glyma.18G154400	12.3907	-1.56987	0.00967929
Glyma.18G159800	362.221	-0.566192	0.00973982
Glyma.18G161200	8.50301	1.31036	0.0486063
Glyma.18G170900	670.626	-0.567488	0.00178292
Glyma.18G189800	25.1398	1.03035	0.0400042
Glyma.18G190700	75.6121	0.54143	0.0270577
Glyma.18G198400	204.903	0.50879	0.017454
Glyma.18G204000	152.104	-0.949831	4.38e-05
Glyma.18G225000	923.193	-0.665148	0.0250631
Glyma.18G247700	14.356	-1.82987	0.0251795
Glyma.18G257400	39.5559	-1.01656	0.00755238
Glyma.18G267200	452.617	-0.697347	1.64e-09
Glyma.18G268100	204.45	-0.504826	0.0179123
Glyma.18G280800	44.1332	-1.23719	0.0123766
Glyma.18G280900	571.598	0.534718	0.0485066
Glyma.18G284900	41.4338	-2.6799	0.000188825
Glyma.18G285100	48.6753	-3.00058	0.00260061
Glyma.18G288900	79.4057	0.632765	0.0114192
Glyma.18G289100	903.157	-2.14553	3.65e-06
Glyma.18G292700	96.4296	-0.672827	0.00243749
Glyma.19G002300	81.5285	-0.593948	0.0265605
Glyma.19G007200	75.4381	0.676147	0.0279372
Glyma.19G008500	39.1249	-0.905612	0.0205204
Glyma.19G013000	77.5747	0.674777	0.0444848
Glyma.19G023200	41.7816	-0.777177	0.0191623
Glyma.19G024100	26.1464	0.704633	0.0489043
Glyma.19G036300	143.379	-0.514167	0.013739
Glyma.19G037500	82.596	0.526164	0.0171129
Glyma.19G039300	29.242	1.06782	0.00495903
Glyma.19G039700	247.876	0.647384	0.000285313
Glyma.19G063600	114.396	0.790451	0.018275
Glyma.19G074500	146.111	-0.589297	0.0297674
Glyma.19G098000	12.8706	1.05237	0.0492213
Glyma.19G109400	1413.65	-0.809563	0.000171785
Glyma.19G128900	62.908	0.587808	0.0436087
Glyma.19G133500	246.303	-1.35502	0.0138042
Glyma.19G154200	86.1458	0.505238	0.0371416
Glyma.19G172200	8829.79	-0.6124	0.00439917
Glyma.19G178200	118.573	0.677359	0.00439056
Glyma.19G187000	3835.59	-0.853439	3e-06
Glyma.19G194900	436.433	-0.660158	8.65e-07
Glyma.19G207900	97.0732	0.550454	0.0337544
Glyma.19G212800	94.4722	0.5799	0.0122851
Glyma.19G228000	130.283	0.86589	0.0127476
Glyma.19G229700	1223.15	-0.696616	0.00170651
Glyma.19G229900	44.5448	-1.37393	9.74e-05
Glyma.19G258700	104.534	0.591133	0.0272962
Glyma.20G013600	614.631	-1.36195	4.01e-05
Glyma.20G015900	100.342	-1.60561	0.00705635
Glyma.20G021500	72.6459	0.595443	0.0312688
Glyma.20G036100	23.1803	1.6671	0.0494347
Glyma.20G043000	478.879	-0.545072	6.85e-05
Glyma.20G053300	18.2963	-0.998446	0.0463512
Glyma.20G066400	80.8957	0.574007	0.0165491
Glyma.20G089900	45.7922	-0.7911	0.0423258
Glyma.20G090800	23.269	-1.24517	0.00343176
Glyma.20G094500	261.109	-0.523299	0.00910032
Glyma.20G099000	55.6067	-0.815041	0.00950043
Glyma.20G110900	509.083	-0.534737	0.011954
Glyma.20G131100	81.1926	-0.726158	0.0314871
Glyma.20G140400	97.414	0.518152	0.0316247
Glyma.20G142000	5277.75	-0.715401	2.4e-05
Glyma.20G150600	21199.8	-0.756471	0.000103583
Glyma.20G156800	69.1468	-0.817242	0.0159422
Glyma.20G177300	93.558	-0.592063	0.0302811
Glyma.20G190800	126.301	0.608038	0.00497132
Glyma.20G217100	130.549	0.926733	0.000218264
Glyma.20G236400	480.385	-0.501669	0.00580827

## Sheet: P37F6_WTF6
Table S10: Spreadsheet containing DEGs in soybean MSH1 epi-lines R-10 and P-37 in F2:4, F2:5 and F2:6 generation compared to respective wild type control.
Gene_ID	baseMean	log2FoldChange	padj
Glyma.01G002000	45.1822	1.08237	0.034056
Glyma.01G007400	162.23	-0.577957	0.00686585
Glyma.01G011900	154.968	-0.557782	0.0180978
Glyma.01G031900	328.656	-0.512291	0.0058977
Glyma.01G035800	34.8083	0.639002	0.0279223
Glyma.01G100100	117.634	0.694339	0.00237298
Glyma.01G102700	88.5805	0.531987	0.0364497
Glyma.01G106700	146.848	0.510753	0.009941
Glyma.01G110400	34.7182	1.65093	3.13e-05
Glyma.01G124500	1533.95	1.80776	0.00018819
Glyma.01G156200	84.6531	-0.651461	0.0138715
Glyma.01G222600	25.1682	1.24627	0.0162669
Glyma.01G245000	5.0109	2.05875	0.0300551
Glyma.02G025700	44.2308	0.800096	0.0251276
Glyma.02G059200	72.4621	-0.644729	0.0370476
Glyma.02G065900	9.97559	-1.48386	0.0437081
Glyma.02G086200	334.822	-0.589429	0.0132307
Glyma.02G132000	9.11152	1.55892	0.0271413
Glyma.02G136300	155.929	-0.509261	0.00448824
Glyma.02G159000	95.1672	0.524636	0.0173354
Glyma.02G173700	55.8071	0.658815	0.0182281
Glyma.02G197700	60.7797	2.27431	4.86e-06
Glyma.02G211600	55.565	0.912032	0.00111491
Glyma.02G222600	48.7368	-0.846695	0.0130626
Glyma.02G230700	65.5467	0.523308	0.0448823
Glyma.02G243400	103.176	-0.711376	0.0188177
Glyma.02G244000	92.5826	-0.934064	0.0194171
Glyma.03G000300	55.418	-0.835269	0.0123358
Glyma.03G026000	171.042	0.514812	0.0420212
Glyma.03G050100	961.869	2.05223	0.00208922
Glyma.03G074700	61.4883	0.563821	0.0171871
Glyma.03G089400	42.5088	0.708552	0.0493345
Glyma.03G129100	69.4382	-0.76821	0.00812129
Glyma.03G132500	54.417	-0.653531	0.021456
Glyma.03G175800	380.079	0.545948	0.00772277
Glyma.03G178700	76.1818	-0.755272	0.0162295
Glyma.03G186900	107.617	0.685138	0.0163515
Glyma.03G198800	47.8329	0.650141	0.0172955
Glyma.03G207800	54.8316	0.695585	0.0145343
Glyma.03G230900	63.7739	-0.68149	0.0359312
Glyma.03G264800	55.7737	-0.941962	0.00949435
Glyma.04G029200	124.95	-0.614528	0.0353087
Glyma.04G073800	101.245	-0.898584	0.00224163
Glyma.04G084200	66.608	-0.74923	0.0157238
Glyma.04G084600	122.292	-0.539802	0.00710349
Glyma.04G092000	8.00253	1.59623	0.0443958
Glyma.04G127400	38.3034	0.793344	0.020384
Glyma.04G129900	71.5675	0.606692	0.00897331
Glyma.04G167800	188.097	0.813754	0.034901
Glyma.04G177200	68.0083	0.67095	0.00931489
Glyma.04G182800	15.3076	0.934561	0.0372707
Glyma.04G183100	56.8453	-0.528609	0.0371539
Glyma.04G184700	42.1041	0.81963	0.0109547
Glyma.04G188600	46.1604	0.629985	0.0414529
Glyma.04G197300	102.487	-0.646657	0.0076444
Glyma.04G246900	27.1074	0.959956	0.0111958
Glyma.05G019900	101.803	0.503998	0.0172897
Glyma.05G037200	51.7336	-0.807555	0.02567
Glyma.05G057800	131.515	-0.625736	0.0316088
Glyma.05G060800	8.5471	-1.3085	0.0427374
Glyma.05G069200	27.0525	0.964732	0.013835
Glyma.05G083300	57.8994	-0.614571	0.0456937
Glyma.05G095600	13.5013	1.57459	0.0340685
Glyma.05G147600	41.5891	0.664424	0.0372999
Glyma.05G180500	88.2602	0.605059	0.0261547
Glyma.05G193700	130.289	-0.522755	0.0121834
Glyma.05G232000	204.302	-0.517373	0.00364188
Glyma.05G236000	144.517	-1.58761	0.0175798
Glyma.06G024500	41.1412	-1.09356	0.0200775
Glyma.06G069000	81.4561	0.682616	0.00391674
Glyma.06G092500	76.7345	0.975638	0.00221866
Glyma.06G151400	40.3859	0.642117	0.0448487
Glyma.06G154100	56.1178	-0.681058	0.0295217
Glyma.06G164400	49.2453	0.748621	0.0149763
Glyma.06G271500	99.1087	-0.546691	0.043319
Glyma.06G303100	33.2046	1.14484	0.00703539
Glyma.07G023500	163.268	-0.798745	0.00740628
Glyma.07G030500	63.7909	0.949829	0.0433355
Glyma.07G032600	79.0202	0.633466	0.00949323
Glyma.07G036700	72.9409	-0.699547	0.0339588
Glyma.07G050600	57.574	-0.577243	0.0370204
Glyma.07G101000	97.7491	-0.650537	0.031899
Glyma.07G122600	19.8351	3.00921	2.74e-07
Glyma.07G155200	1305.03	1.5931	6.23e-07
Glyma.07G161800	50.119	0.564921	0.0387446
Glyma.07G190100	85.4175	0.743448	0.0361534
Glyma.07G212000	68.707	0.529179	0.0225724
Glyma.07G214800	48.0252	0.559767	0.0495134
Glyma.07G229000	1452.15	0.51685	0.00119327
Glyma.07G232500	73.0761	0.519018	0.0279861
Glyma.07G238800	5.42485	-3.04861	0.0249
Glyma.07G248500	17.5236	1.4139	0.00816213
Glyma.07G264100	40.7539	0.644172	0.0426797
Glyma.07G272600	130.334	-0.55219	0.0198851
Glyma.07G274100	27.4062	0.884718	0.0236691
Glyma.08G015500	79.8477	0.958909	0.000476889
Glyma.08G029900	69.6246	-0.517992	0.0310954
Glyma.08G031400	128.989	0.509	0.00871483
Glyma.08G058900	36.3501	0.783217	0.029532
Glyma.08G060300	121.519	-0.774378	0.00185545
Glyma.08G060400	121.488	-0.775468	0.00182993
Glyma.08G081700	462.071	0.513147	0.00316446
Glyma.08G086400	19.8202	1.08697	0.0104154
Glyma.08G115300	95.7638	-0.561278	0.0351764
Glyma.08G115700	155.027	-0.524005	0.0223924
Glyma.08G118800	50.2212	0.681702	0.0113136
Glyma.08G152900	56.4182	0.575944	0.0197188
Glyma.08G178100	62.3997	0.67998	0.0250713
Glyma.08G182900	62.4314	-0.670253	0.00860699
Glyma.08G227000	100.541	0.533599	0.0216308
Glyma.08G289200	39.701	0.860441	0.0034889
Glyma.08G291800	206.534	-0.502262	0.0211305
Glyma.08G317100	94.2544	-0.526615	0.0153613
Glyma.08G356600	129.481	0.523953	0.00695806
Glyma.09G009600	16.2467	0.92756	0.0373683
Glyma.09G093000	1019.99	-0.59872	0.00462488
Glyma.09G100200	35.3981	1.09801	0.00411505
Glyma.09G117900	208.643	-0.529318	0.0111333
Glyma.09G144800	113.673	0.599643	0.0236594
Glyma.09G169700	186.829	0.634277	0.0147477
Glyma.09G205100	81.9676	0.53754	0.0479198
Glyma.09G230700	418.85	0.580503	0.00140398
Glyma.09G276300	77.2281	-0.991504	0.00893147
Glyma.10G017000	415.27	-0.798907	0.00239997
Glyma.10G018500	147.627	0.519034	0.0318153
Glyma.10G047100	490.944	0.998896	1.52e-07
Glyma.10G051300	45.3813	-0.969606	0.00643357
Glyma.10G057400	39.939	0.659925	0.0432669
Glyma.10G061100	20.7298	2.52586	0.00013665
Glyma.10G061200	23.8998	2.40837	0.0139323
Glyma.10G066400	79.5865	0.575831	0.0343074
Glyma.10G067700	27.5807	6.61663	0.00589092
Glyma.10G152400	8.19591	1.65183	0.0247662
Glyma.10G181300	6.87623	1.73366	0.0403824
Glyma.10G192500	13.1116	1.28149	0.018382
Glyma.10G229900	144.675	-0.626445	0.0166272
Glyma.10G237200	11.957	1.33823	0.0211847
Glyma.10G248900	83.3592	-0.80865	0.0444601
Glyma.10G249900	70.3614	0.771409	0.0427596
Glyma.10G267500	11.3281	1.11801	0.0410809
Glyma.10G296600	52.957	-1.09685	0.0135967
Glyma.11G014700	111.949	0.632836	0.0296405
Glyma.11G041200	68.6574	-0.537977	0.0339588
Glyma.11G061400	66.2015	0.554292	0.0438229
Glyma.11G065600	20.2987	1.16313	0.0249338
Glyma.11G090200	81.2801	-0.605714	0.0491417
Glyma.11G142900	48.5943	0.551958	0.0384167
Glyma.11G144700	48.2547	-0.616638	0.0370224
Glyma.11G152700	106.279	-5.56202	3.44e-05
Glyma.11G161000	97.4995	0.514763	0.0345215
Glyma.11G200100	179.181	-0.548312	0.0265614
Glyma.11G200200	158.335	-0.871282	0.000317383
Glyma.11G208400	93.6323	0.661018	0.00997917
Glyma.11G208500	66.7998	0.792255	0.00718041
Glyma.11G238000	90.1646	-1.00079	0.00903231
Glyma.11G246500	82.8997	-0.673364	0.00675536
Glyma.12G006000	155.041	1.09268	6.17e-06
Glyma.12G031100	19.9081	0.941171	0.0300481
Glyma.12G034100	15.8111	-1.42618	0.0145307
Glyma.12G034200	14.0702	1.30036	0.0092601
Glyma.12G094800	93.2966	-0.584987	0.010303
Glyma.12G111600	384.857	4.83079	0.000217599
Glyma.12G132500	32.5448	1.32944	0.0314551
Glyma.12G132600	49.0182	1.12808	0.0274869
Glyma.12G140600	54.833	-1.15806	0.020137
Glyma.12G177000	67.4616	0.65294	0.0441435
Glyma.12G181500	522.974	0.522764	0.000132395
Glyma.12G197600	409.977	-0.513477	0.0223337
Glyma.13G005500	964.716	-0.566044	0.0145713
Glyma.13G007000	88.4838	0.554041	0.0160467
Glyma.13G009100	292.042	0.584504	0.00669094
Glyma.13G027100	57.5341	-0.630051	0.0233536
Glyma.13G037900	68.8208	-1.18484	0.041555
Glyma.13G044300	28.2184	0.80741	0.0431457
Glyma.13G052100	140.69	0.637534	0.0457206
Glyma.13G079200	55.5506	0.72264	0.0325753
Glyma.13G086600	26.9215	6.83082	1.79e-06
Glyma.13G086700	81.9086	6.96221	1.7e-06
Glyma.13G092800	111.054	0.917719	0.00150649
Glyma.13G105100	55.404	0.689689	0.01355
Glyma.13G121900	53.11	-0.502888	0.0479517
Glyma.13G240500	235.029	-0.77909	0.00411166
Glyma.13G264800	27.5707	0.892762	0.0222096
Glyma.13G292100	18.9027	1.54181	0.00349692
Glyma.13G293200	34.2974	0.900703	0.00507575
Glyma.13G296800	10.9654	1.14245	0.0386852
Glyma.13G310100	46.539	-0.755143	0.0229229
Glyma.13G344300	61.1227	0.57505	0.0455052
Glyma.13G356000	566.091	-0.579645	0.00937746
Glyma.14G000100	115.106	-1.40066	0.00362981
Glyma.14G035600	42.7685	0.705548	0.0134815
Glyma.14G056800	310.225	0.614192	0.000400594
Glyma.14G077100	36.9264	1.19114	0.00347138
Glyma.14G093500	133.269	-0.781427	0.0220534
Glyma.14G104500	106.547	0.506524	0.0383763
Glyma.14G114500	71.4873	-0.540142	0.0380194
Glyma.14G117000	3.46938	3.11954	0.00380618
Glyma.14G170500	18.0058	7.73152	0.0134293
Glyma.14G175400	66.0363	0.704221	0.0418941
Glyma.14G188600	91.4725	0.591842	0.0248901
Glyma.14G218500	147.013	-0.514294	0.0361282
Glyma.15G000100	26.2253	-3.62759	0.00106224
Glyma.15G003800	65.5445	0.59457	0.0353147
Glyma.15G012100	122.623	-0.717632	0.0262035
Glyma.15G020200	91.2173	-0.555692	0.0301247
Glyma.15G036900	103.904	-0.543986	0.0319305
Glyma.15G037200	79.2093	-0.568662	0.0276161
Glyma.15G038700	1158.81	0.513785	0.0100035
Glyma.15G045500	119.151	0.549131	0.00824787
Glyma.15G068400	5.53571	3.51612	0.00548908
Glyma.15G089000	7074.66	-0.635886	0.0262673
Glyma.15G114700	37.6822	0.809133	0.00723387
Glyma.15G139800	28.0138	-0.953369	0.016095
Glyma.15G145900	18.8726	0.939795	0.0462222
Glyma.15G176800	74.617	1.58379	0.0104154
Glyma.15G201500	13.3883	-1.11459	0.0360567
Glyma.15G217100	51.1072	-0.60417	0.0442056
Glyma.15G219600	125.516	-0.518386	0.0159228
Glyma.15G252200	85.0241	-0.609838	0.0162408
Glyma.16G037000	81.7303	0.504217	0.0183173
Glyma.16G045700	96.4462	0.802403	0.00637654
Glyma.16G056200	27.9718	-1.06059	0.0136608
Glyma.16G075200	111.653	0.513446	0.00577966
Glyma.16G095700	185.51	0.509051	0.00844863
Glyma.16G118100	180.321	0.779278	0.00111491
Glyma.16G119900	292.21	3.41425	0.000610471
Glyma.16G121100	41.6643	6.13966	8.45e-06
Glyma.16G163200	120.346	0.621999	0.00967258
Glyma.16G183700	21.234	1.74757	0.0103544
Glyma.16G183900	18.2082	1.17708	0.0338843
Glyma.16G189000	234.85	0.538872	0.0155179
Glyma.16G190100	19.5447	2.22369	0.000948365
Glyma.16G192700	18.3635	1.78908	0.010486
Glyma.16G195800	108.078	-0.61702	0.00804105
Glyma.17G030700	137.918	-0.776385	0.027079
Glyma.17G031100	34.0916	0.660629	0.0492213
Glyma.17G110300	48.742	-0.8562	0.0187563
Glyma.17G115600	284.012	-1.02814	0.0275213
Glyma.17G119000	7.79811	2.22502	0.0308628
Glyma.17G139400	148.693	-0.885154	0.035504
Glyma.17G140400	108.612	-0.752046	0.0453846
Glyma.17G156700	83.1925	0.753881	0.00452606
Glyma.17G205500	19.6332	-0.88268	0.0366418
Glyma.17G212100	25.7066	1.0988	0.0327514
Glyma.17G258200	136.621	-0.916014	0.0458491
Glyma.18G004000	118.226	-0.568233	0.0210805
Glyma.18G007000	45.0948	-0.863528	0.00621816
Glyma.18G021200	29.3023	0.839093	0.0399387
Glyma.18G031200	16.5462	1.49253	0.00180767
Glyma.18G035000	370.261	0.565337	0.00506128
Glyma.18G035400	20.0609	0.886346	0.0372992
Glyma.18G050600	34.4482	0.832763	0.0311554
Glyma.18G141100	89.4888	-2.64337	0.0193485
Glyma.18G164100	179.502	0.664547	0.0166329
Glyma.18G190400	130.477	1.0065	0.00534552
Glyma.18G205800	1437.16	1.55542	1.06e-05
Glyma.18G215100	194.514	-0.751714	0.0152538
Glyma.18G225100	357.113	-0.563263	0.0252099
Glyma.18G280000	204.842	-0.59132	0.0074805
Glyma.19G004900	21.9063	-1.02421	0.0481389
Glyma.19G033900	92.7171	-0.617567	0.0305214
Glyma.19G051600	34.3295	0.927868	0.0113982
Glyma.19G063100	49.4594	0.612743	0.0465947
Glyma.19G063600	114.396	-0.748486	0.0336022
Glyma.19G140300	75.2093	0.574843	0.0422855
Glyma.19G168000	69.9798	0.535134	0.038737
Glyma.19G192500	198.546	0.569281	0.0034418
Glyma.19G197000	38.5066	-1.475	0.00232666
Glyma.19G197900	17.7538	1.11538	0.0480936
Glyma.19G237100	8.05704	-1.55591	0.0350935
Glyma.19G258800	32.0492	-0.703645	0.0499596
Glyma.20G062700	166.475	-1.392	0.040375
Glyma.20G084600	45.5238	-0.699339	0.0322227
Glyma.20G090800	23.269	0.978153	0.0167718
Glyma.20G130200	57.8088	-0.611442	0.0152917
Glyma.20G177300	93.558	0.52423	0.0449088
Glyma.20G238200	18.6765	1.05558	0.0367446
Glyma.20G240800	68.5652	-0.621981	0.0318609
